# Supplementary material for: Unravelling high insect diversity and community turnover along a tropical-temperate elevation gradient: A metabarcoding approach
Source: PLoS One. 2025 Jul 17;20(7):e0327884. doi: 10.1371/journal.pone.0327884 (PMC12270123; doi:10.1371/journal.pone.0327884)
Supplement: File S1 — (XLSX) [file pone.0327884.s009.xlsx]

## Sheet: species
OTU	sequence	Database	specimen_url	phylum_final	class_final	order_final	family_final	subfamily_final	tribe_final	genus_final	species_final	subspecies_final	S02.200	S02.400	S02.600	S02.800	S02.1000	S02.1200	S02.1400	S02.1600	S02.1800	S04.200	S04.400	S04.600	S04.800	S04.1000	S04.1200	S04.1400	S04.1600	S04.1800	S06.200	S06.400	S06.600	S06.800	S06.1000	S06.1200	S06.1400	S06.1600	S06.1800	S08.200	S08.400	S08.600	S08.800	S08.1000	S08.1200	S08.1400	S08.1600	S08.1800	S10.200
OTU210	acttaacaatataagcttttgactcttaccaccttctctacttctcttattaagtggaagagttgtagaaaatggggcaggcacaggttgaacagtatatcctcccttatctgcgggcattgctcacgctgggggatccgtcgatttatctattttttccctacatttagcaggagcatcttctattttaggggcagctaatttcattacaacagtaatcaacatacgccctagaggaataactctagaccgaatacccttatttgtctgatcagtcgtaattacagcaatcctcctcctattatcattacctgttttagcaggagcaattactatactccttacagaccgaaatttaaatacatccttttttgacccagcaggaggaggagaccctat…	Bold_Identification	Private	Arthropoda	Insecta	Archaeognatha	Machilidae						0	0	0	0	0	0	0	0	0	0	0	0	0	0	0	0	0	0	0	0	0	0	0	0	0	0	0	0	0	0	0	0	0	0	0	0	0
OTU19	acttaataatataagtttttgattacttccaccctcattattacttttattaagtggtagagttgtagaaaatggagcaggaacaggatgaacagtttaccccccgttatcagctggtattgctcacgcaggtggatcagttgatctttctattttttctttacatttagctggtgcatcatccattttaggtgctgctaattttattacaacagtaattaatatacgacctagcggaataacattagaccgaatacctttatttgtgtgatccgttgttattactgcaattttacttttattatctttaccagttttagcaggagcaattactatactacttacagatcgtaacttaaatacatctttttttgatcctgccggaggtggtgatcccat…	Bold_Identification	Private	Arthropoda	Insecta	Archaeognatha	Machilidae						0	0	0	1	0	0	0	0	0	0	0	0	0	1	0	0	0	0	0	0	0	1	1	1	0	0	0	0	0	0	0	1	0	0	0	0	0
OTU1079	acttaataacataagtttttgattattacccccatcactactcctccttttaagaggaagagttgtagaaaacggtgcaggaacaggatgaactgtatatccccctctttcaagaggcattgcccacgcaggaggatctgtagatctttccattttttcattacatcttgccggagcatcgtctattttaggagctgctaattttattacaacagtaattaatatacgtccaagaggtataagtttagaccgaatacctttatttgtgtgatctgttgtaatcactgcaattcttctcttactatctttaccagttttagcaggagcaattaccatattactaacagatcgtaatctcaatacctccttttttgatccagcggggggaggagatcctat…	Bold_Identification	Early-Release	Arthropoda	Insecta	Archaeognatha							0	0	0	1	0	0	0	0	0	0	0	1	0	0	0	0	0	0	0	0	0	1	0	0	0	0	0	0	0	0	0	0	0	0	0	0	0
OTU244	aatgaacaacataagattctgattgctccccccatcattaaccctactactcactagtagaacggtagaaagtggagtaggaacaggatgaactgtttatccccctctcgcaagaggaattgcacatgccggagcctctgtagacctagctattttctccttacacctagcaggagtgtcctccattctaggagcagtaaacttcattacaacaacaattaacataaagccaaaaactatgaggccagaacgaatcccactatttgtatgatcaattgccattaccgccctgctgcttctcctatccctacctgtcctagcaggagcaattacaatacttctaacagatcgtaacctaaatacatcattttttgatccagcagggggaggagacccaat…	RBOLD	http://www.boldsystems.org/index.php/Public_RecordView?processid=GMCEE1482-14		Insecta	Blattodea	Termitidae	Termitinae		Microcerotermes	septentrionalis		0	0	0	0	0	0	0	0	0	0	0	0	0	0	0	0	0	0	0	0	0	0	0	0	0	0	0	0	0	0	0	0	0	0	0	0	0
OTU643	aataaataatataagattctgattattacctccttcactttcattattactagccagtagaatagtagaaataggtgctggtacaggatgaacagtttatccccctctagctagaggtattgctcatgctggagcatcagtagatttagctattttttcattacatttagccggaatttcgtcaattctaggggcagtaaactttatttcaactgccattaatataaaaccttattatataaaacctgatcaaattccattatttgtatgagcagtatctatcactgctttattattattactgtcactaccagtgttagccggtgcaattacaatgttattaacagatcgaaacttaaatacatcattctttgatcctgcaggagggggtgatccaat…	Bold_Identification	Published	Arthropoda	Insecta	Blattodea	Ectobiidae						0	1	0	0	0	0	0	0	0	0	1	0	0	0	0	0	0	0	0	0	0	0	0	0	0	0	0	1	1	0	0	0	0	0	0	0	1
OTU828	aataaataacataagtttttgattactccctccatcattaacgctactacttactagtagcactgtagaaagtggagtaggaacaggatgaactgtttacccacctcttgcaagagggattgctcatgctggagcatctgtagatctagcaattttctcattacatttagcaggagtctcatcaatcctgggagcagtaaactttattacaacaacaatcaacataaaaccaaaaagcataaaacctgaacggattccactatttgtatgatcaattgccatcaccgccttactactattactatctttaccagtactagcaggagcaattacaatactattaacggatcgtaacttaaatacatcattttttgaccctgcaggagggggtgacccaat…	Bold_Identification	Private	Arthropoda	Insecta	Blattodea	Termitidae						0	0	0	0	0	0	0	0	0	0	0	0	0	0	0	0	0	0	0	0	0	0	0	0	0	0	0	0	0	0	0	0	0	0	0	0	0
OTU332	aataaacaacatgagattctgattactgccaccatccctaacactcctccttgctagtagaacagtagaaagaggtgtaggaacaggatgaacagtttatccaccacttgctagaggaattgcacatgccggagcatcagtagatctagccatcttctccctacacttagctggtgtatcatcaatcctaggggcagtaaacttcatcacaactacaattaacataaagccaaagagcataaaacctgaacgaatccctctatttgtatgatcaattggaattactgctttactattactactgtcattaccagtccttgccggagcaatcacaatactactaactgatcgaaacctaaatacatcattcttcgatcctgctggtggtggtgatccaat…	RBOLD_menor284	http://www.boldsystems.org/index.php/Public_RecordView?processid=BCIIS141-19		Insecta	Blattodea	Termitidae	Apicotermitinae					0	0	0	0	0	0	0	0	0	0	0	0	0	0	0	0	0	0	0	0	0	0	0	0	0	0	0	0	0	0	0	0	0	0	0	0	0
OTU3086	aataaacaatataagattttgactacttcccccgtctctttctcttttattggctagaagtatagttgaaagaggggcaggaacaggttgaacagtatatccacctttagctagaggaattgctcatgctggagcatcagttgatttagctattttttcactacacttagcaggagtatcatcaattttaggagctgtaaactttatttctacaacaattaatataaaaccaactaatataagatcagagcgaattccattatttgtgtgagcagtaggcattactgcattactactgttgttatcactacctgttttagcaggggcaatcacaatattgttaactgatcgaaatttaaatacttcattttttgatccagttggggggggtgacccaat…	Bold_Identification	Published	Arthropoda	Insecta	Blattodea	Blattidae						0	0	0	0	0	0	0	0	0	0	0	0	0	0	0	0	0	0	0	0	1	0	0	0	0	0	0	0	0	0	0	0	0	0	0	0	0
OTU408	aataaataacataagattttgattacttccaccatctctctctcttttattggccagtagtatagttgaaagcggggcaggaacaggttgaaccgtttatccacctctagcaagaggaattgctcatgccggagcatcagttgacctagcaattttttcattacatttagcaggtgtatcatcaattttaggagctgtaaatttcatctctacaacaattaacataaaacctattaacataagaccagaacgaatcccattatttgtatgagcagtcggtattactgcattactactactattatcattacctgtattagcaggggcaattacaatattattaactgaccgaaatttaaatacttcattttttgacccagtaggaggaggagatccaat…	Bold_Identification	Published	Arthropoda	Insecta	Blattodea	Ectobiidae						0	0	0	0	0	0	0	0	0	0	0	0	0	0	0	0	0	0	0	0	0	0	0	0	0	0	0	0	0	0	0	0	0	0	0	0	0
OTU4442	aataaataatataagattttgattattacctccttcactatcattattattagctagtagaatagtagaaataggtgctggaacaggttgaacagtttatcctcctctagcaagtggtattgcacatgctggagcatcagtagatttagctattttttcattacacttagccggaatttcatcaattttaggggcagtaaactttatttctactgccattaatataaaacctttttatataaaacctgatcaaattcccttatttgtttgggcagtatcaattactgctttactactattattgtctttacctgtattagcaggtgcaattacaatacttttaacagatcgaaatttaaatacatcattttttgaccctgcgggaggaggtgatccaat…	Bold_Identification	Published	Arthropoda	Insecta	Blattodea	Ectobiidae						0	0	0	0	0	0	0	0	0	0	0	0	0	0	0	0	1	0	0	0	0	0	0	0	0	0	0	0	0	0	0	0	0	0	0	0	0
OTU1831	aataaataacataagattctggcttctacctccctccctctctcttcttctcactagaagcatagtagagagaggagcaggaacaggatgaacagtatacccccctcttgctagagggattgcgcatgcaggggcatcagtcgatttagccatcttctcacttcacttagctggggtatcttccattctaggagctgtaaattttatctcaacaacaattaacatgaaacccagaaacataaaaccagagcgaatcccactatttgtgtgagcagtaggaattactgccctgttactcttattatcactgccggtattagcaggagcaattaccatactattaacagaccggaatttaaacacgtccttctttgacccagcaggagggggagacccaat…	Bold_Identification	Private	Arthropoda	Insecta	Blattodea	Kalotermitidae						0	0	0	0	0	0	0	0	0	0	0	0	0	0	0	0	0	0	0	0	0	0	0	0	0	0	0	0	0	0	0	0	0	0	0	0	0
OTU651	aataaataatataagtttttgattattacctccatcattaactttattattagctagtagtatagttgaaaatggggctggaacaggatgaactgtgtatcctcccctagctagtggaattgcacatgcaggtgcttcagtggatttagcaatcttttctcttcatttagctggtgtatcctcaattttaggagctgtaaattttatttctactactattaacataaaacctattagtataaaaccagaacgaatcccactatttgtatgagctgttggtattacagcattattattattattatctttgcctgtacttgcaggagctattactatattacttactgatcgaaatttaaatacttcattttttgatcctgctggtggaggagatccaat…	Bold_Identification	Published	Arthropoda	Insecta	Blattodea	Blaberidae						0	0	0	0	0	0	0	0	0	0	0	0	0	0	0	0	0	0	0	0	0	0	0	0	0	0	0	0	0	0	0	0	0	0	0	0	0
OTU2323	aataaataacataagattctgattactacccccatcactaatacttttattagctagtagtataattgaaagaggtgctggtaccggatgaacagtttatccacctctagctagaagaatagctcacgctggagcttcagtagacttagcaattttttcattacatttagcaggaatttcatctattttaggagcaattaattttatttcaacaatttttaatataaaatccacctttataaaaccagaacaaattcctttatttgtatgagctgtaggaattacagccttactattattattatctttaccagtattagctggagctattacaatattattaacagatcgtaacttaaatacatcattttttgatccagctggaggaggtgaccctat…	Bold_Identification	Published	Arthropoda	Insecta	Blattodea	Ectobiidae						0	0	0	0	0	0	0	1	0	0	0	0	0	0	0	0	0	0	0	0	0	0	0	0	0	0	0	0	0	0	0	0	0	0	0	0	0
OTU622	aataaataatataagattctgacttttacccccatcattaacactattactgacaagtagccttgtagaaagaggtgctggcacaggctgaactgtgtaccccccacttgctagagaaattgctcatgccggggcatcagtagatttagcaatcttctcactacatcttgcaggtgtatcctccattttaggagctgtaaactttatttctacaatcattaatataaaacccgaatttataagtacagaacaaatcccattatttgtatgagcagtaggaattactgccctattacttcttctatcactaccagtgctcgccggtgcaatcaccatattattaactgatcgaaatctaaatacatcatttttcgatccagcaggaggtggagatccaat…	Bold_Identification	Published	Arthropoda	Insecta	Blattodea	Ectobiidae						0	0	0	0	0	0	0	0	0	0	0	0	0	0	0	0	0	0	0	0	0	0	0	1	0	0	0	0	0	0	0	0	0	0	0	0	0
OTU881	aataaataatatgagattctgattattacctccatcattaatacttttaataacaagtagaatagttgaaagaggtgcaggtactggttgaacagtttatccaccattagctagaagaatagctcatgctggaacttcagtcgatttagcaattttttcattacatttagctggaatttcatctatcttaggggcaatcaacttcatttcaacaatttttaatataaaacctctccttataaaatcagaacaaattcctttatttgtatgagctgtaggtattacggctttattattattattatctttaccagtattagccggtgctattacaatattattaacagatcgcaatcttaatacatccttttttgatccagcaggaggaggagatcctat…	Bold_Identification	Published	Arthropoda	Insecta	Blattodea	Ectobiidae						0	0	0	0	0	0	0	0	0	0	0	0	0	0	0	0	0	0	0	0	0	1	0	0	0	0	0	0	0	0	0	0	0	1	0	0	0
OTU3437	aataaataatataagattttgatttttacccccatcactatcccttcttcttgcaagaagtatagttgaaagaggtgttggtacaggttgaaccgtgtacccccctcttgcaagaggaattgcacatacaggaccatcagttgacctagccattttttccctacatcttgcaggaatttcatcaattctaggagccgttaatttcatttcaacttctattaatataaagcctataaatataaaaacagaacaaatccccttatttgtatgatctgtaggtattacagcattattattattattatccttaccagtactagctggagcaattactatattattaacagaccgaaacttaaatacatcattttttgacccatccggggggggagatcctat…	Bold_Identification	Private	Arthropoda	Insecta	Blattodea	Ectobiidae						0	0	0	0	0	0	0	0	0	0	0	0	0	0	0	0	0	0	0	0	0	0	0	0	0	0	0	0	0	0	0	0	0	0	0	0	0
OTU89	aataaataatataagattttgattacttcctccttccctaatattattattaactagaagtattgttgaaaatggagtaggtacaggttgaacagtatacccaccactagcaagtacaatagctcatgccggatcatctgtagatttaacaattttctctcttcatttagcaggtatctcatctattttaggagctatcaacttcatttcaacaatcattaatataaaacctaaatttataaacccagaaaaaattccattatttgtatgatctgtaggtatcacagcattattattactcttatcattaccagtattagctggagctattacaatattattaactgatcgaaatttaaatacgtcattctttgatcctgctggaggaggtgatcctat…	NCBI_BOLD_Merger		p__Arthropoda	Insecta	Blattodea							0	0	0	0	0	0	0	0	0	0	0	0	0	0	0	0	0	0	0	0	0	0	0	0	0	0	0	0	0	0	0	0	0	0	0	0	0
OTU1065	aataaacaatataagattttggttattgcctccttcattatcactccttttaataagaagaatcgtagaaaccggtgcaggtacaggttgaacagtgtaccccccgctgtcatccaatattgcccacagaggtgcttcagttgatttagctatttttagactacatttagctggtatttcttctattttaggagcaattaattttatttctacaataattaatatacgacccgcaggaataacctttgaccgaatacccttatttgtctgagctattgctattactgccgtacttctactattatctcttcctgtcttagctggagcaattactatattattaactgatcgaaatttaaatactaccttttttgatcccgccggaggaggagatccaat…	No_incluidas	Private	Arthropoda	Insecta	Coleoptera	Mordellidae						0	1	1	0	0	0	0	0	0	0	1	1	0	0	0	0	0	0	0	0	0	0	0	0	0	0	0	0	0	0	0	0	0	0	0	0	0
OTU1372	aataaataatataagtttttgacttcttcctccttctttaaccttattattaataagaagaatggtagaaagaggagctggaactggatgaactgtttaccctcctttatcatctggaattgcccatgcaggagcttcagtagatttagctatttttagtttacatttagcaggaatttcttcaattcttggagctgtaaattttattacaacaattattaatatacgatcagtaggaataacatttgatcgaataccattatttgtgtgatcagtaggaattactgctttattacttcttctttcattaccagttttagcaggagcaattacaatattattaactgatcgaaatttaaatacttcattttttgacccagctggaggaggagatcctat…	No_incluidas	Private	Arthropoda	Insecta	Coleoptera	Carabidae			Glyptolenus			0	0	0	0	0	0	0	0	0	0	0	0	0	0	0	0	0	0	0	0	0	0	0	0	0	0	0	0	0	0	0	0	0	0	0	0	0
OTU1645	tttaaacaatataagattttgattgttaccaccttcattaactttcttaatcataagaagattggtagaaagaggggcggggaccggctgaacagtctatcctcccctgtcttctaacctagcccacaatggatcttctgtagatttagctatttttagtttacatttagcaggaatctcatcaattctaggagcagtaaattttatttcgactattttaaatatacgagcttttggaataacattagaaaaaactcccttatttgtttgatcagtattaattacagcaattttattacttttatccctcccagttttagccggagctattactatgctattaacagaccgaaatatcaatacttctttttttgacccagcagggggcggggaccctat…	No_incluidas	Published	Arthropoda	Insecta	Coleoptera	Coccinellidae						0	0	0	0	0	0	0	0	0	0	0	0	0	0	0	0	0	0	0	0	0	0	1	0	0	0	0	0	0	0	0	1	0	0	0	0	0
OTU1761	tataaacaatataagattctgacttcttccaccttcattaagattacttttaataagaagaatagtagaaagaggagcaggaacaggttgaactgtttaccccccattatcggctaatattgctcatagaggatcttctgtagatttagcaatttttagacttcacctagcaggtgtttcatcaattttaggtgctattaatttcatttcaaccatactaaatatacgacctcctataataacatttgatcgaatacctttatttgtttgatcaattggtattacagcagtccttctactcttatcactccctgttcttgcaggggcaattactatacttttaacagatcgaaatttaaatacttcattctttgatccagctggaggaggagatcctat…	No_incluidas	Private	Arthropoda	Insecta	Coleoptera	Mordellidae						0	0	0	0	0	0	0	0	0	0	0	0	0	0	0	0	0	0	0	0	0	0	0	0	0	0	0	0	0	0	0	0	0	0	0	0	0
OTU1794	aataaataatataagattttgactacttcctccgtcacttacccttcttctaataagaagaattgtagaaagaggagcaggaactggttgaacagtctatcctcccctatcttcaaatatcgctcatggaggatcttctgtagacttagctatttttagactacatttagcaggtatttcctcaattttaggagcagtaaattttatttctactattattaatatacgacctaagggaatatccttagatcaaatacctttatttgtatgagctgtaattattacagcaattcttctattactatcacttccagtactagcaggagctattacaatattacttaccgatcgtaatttaaatacaaccttctttgacccgtcaggaggaggagaccctat…	No_incluidas	Private	Arthropoda	Insecta	Coleoptera	Nitidulidae						1	1	0	0	0	0	0	0	0	0	1	0	0	0	0	0	0	0	1	1	0	0	0	0	0	0	0	0	1	0	0	0	0	0	0	0	0
OTU2155	aataaacaatataagattttgacttttacctccttctttaactttacttttaataagaagaatagttgaaagaggggctgggacaggttgaactgtttaccctccactctcttctaatattgctcacagtggatcttcagttgatctggctatttttaggcttcacttagcaggaatttcatctattttaggagctgtaaattttatctcaacagtaatcaatatacgatcaacaggaatttcatttgaccgtatacctttatttgtttgatcagtagcaattacagctttattgttacttttatctttacctgttttagctggtgctattacaatactacttacagatcgtaatcttaatacatcattttttgaccctgccggaggcggagaccctat…	No_incluidas	Private	Arthropoda	Insecta	Coleoptera	Staphylinidae						0	1	0	0	0	0	0	0	0	0	0	0	0	0	0	0	0	0	0	0	0	0	0	0	0	0	0	0	0	0	0	0	0	0	0	0	0
OTU2655	aataaataatataagattttgacttttgcccccgtctctttctcttttattattaagaagattagtagaaaatggagcagggacaggatgaacagtttatccacctctatcatcaaatattgcacatagaggagcctcagtcgatctggcaatttttagattacatttagcaggtatttcatcaattttaggggcagtaaattttattacaaccattatcaatatacggtcaacaggtataacatatgaacgaataccactttttgtttgatccgtagctattacagcattattattattattatctttacctgttttagcaggagctattactatattattgacagatcgaaatttaaacacatctttttttgaccctataggtggaggagatccaat…	No_incluidas	Private	Arthropoda	Insecta	Coleoptera	Staphylinidae			Palaminus			0	0	0	0	0	0	0	0	0	0	0	0	0	0	0	0	0	0	0	0	0	0	0	0	0	0	0	0	0	0	0	0	0	0	0	0	0
OTU2663	aataaataatataagtttttgattattacctccatcattaactttattattaataagaagaatagttgaaagaggagcaggaacaggatgaacagtgtaccccccactatcatcaaatattgctcatggtggagcttcagtagatttagctatttttagattacatttagcaggaatctcttctattcttggtgctgtaaattttattactacagttattaatatacgatctattggaataacatttgatcgtataccattatttgtttgatcagtagtaattactgctcttctacttttattatctttaccagttcttgctggagcaattactatattattaactgaccgaaacttaaatactagcttttttgatccttcaggaggaggtgatccaat…	No_incluidas	Private	Arthropoda	Insecta	Coleoptera	Staphylinidae						0	0	0	0	0	0	0	0	0	0	0	0	0	0	0	0	0	0	0	0	0	0	0	0	0	0	0	0	0	0	0	0	0	0	0	0	0
OTU2864	aataaataatataagattttgattattacctccctcattatctttattattaataagaagagtagtaaatagaggagcaggaacaggatgaacagtgtaccctccactgtcttccaatattgctcacagaggagcatctgtagatctagctatttttagattacacttagcaggaatttcctcaattttaggagccgttaatttcattacaacagtaattaatatacgaccagctggtataacctttgatcgaatacccttatttgtttgatcagtagtaattactgctattttacttctattatcattaccagtattagctggagctattacaatactattaacagaccgaaacttaaatacatccttttttgatcctgctggaggtggtgacccaat…	No_incluidas	Private	Arthropoda	Insecta	Coleoptera	Ptinidae						0	0	0	0	0	0	0	0	0	1	0	0	0	0	0	0	0	0	0	0	0	0	0	0	0	0	0	0	0	0	0	0	0	0	0	0	0
OTU3088	aataaataacataagattttggcttcttccaccttctcttacccttttattaataagaagaattgtagaaagaggagcaggaactggatgaactgtttatccacctttatcatcaaatattgctcatggaggatcatccgtagatttagctatttttagtcttcatttagcaggaatttcatcaattctaggggctgtaaattttatttctacaattattaatatacgccctaagggaatgtctttagaccaaatacctttatttgtatgagccgtaattattactgctattcttttacttttatctcttccagtattagctggagcaatcacaatattattaacagatcgaaatctaaatactacattttttgacccttcaggaggaggagatccaat…	No_incluidas	Private	Arthropoda	Insecta	Coleoptera	Nitidulidae						0	0	0	0	0	0	0	0	0	0	0	0	0	0	0	0	0	0	0	0	0	0	0	0	0	0	0	0	0	0	0	0	0	0	0	0	0
OTU3095	aataaataatttaagattttgacttctacctccttcaattactttacttttattaagaagaataattgaaataggttcaggaacaggatgaactatttatcctcctttatcctctaatattgctcatagaggtccttctgtagatctaacaatttttagtttacatttagcaggtatttcttctattctaggagctattaattttatttctactgtaattaatatacgagccccaggtataaaatttgatataatatcattatttatttgagcagttagaattactgcattcttattattattatctttacctattttagctggagctattactatattattaacagatcgaaatttaaatacatcattttttgatcctagaggtggaggtgatcctat…	No_incluidas	Private	Arthropoda	Insecta	Coleoptera	Staphylinidae						1	0	0	0	0	0	0	0	0	0	0	0	0	0	0	0	0	0	0	0	0	0	0	0	0	0	0	0	0	0	0	0	0	0	0	0	0
OTU3811	aataaataatataagattttgattattacccccctcattatttttattattaataagaagaatagtagaaagaggggccggcactggatgaactgtgtaccccccactatcatctaatattgcccatggcggttcctcagtagatttggctattttcagactccatttagcaggtatttcatcaatcttaggagcaattaactttattacaacagttattaacatacggcctgaaggtataacattagaccgaatacctttatttgtatgagctgtagttattactgcaattttattattattatctctcccagtattagccggagctattacaatactcctaacagaccgaaatttaaatacttctttttttgacccagcaggaggtggtgaccctat…	No_incluidas	Early-Release	Arthropoda	Insecta	Coleoptera	Chrysomelidae			AlticinaeGEN	sp. 6CHRYS		0	0	0	0	0	0	0	0	0	0	0	0	0	0	0	0	0	0	0	0	0	0	0	0	0	0	0	0	0	0	0	0	0	0	0	0	0
OTU4046	tataaataatataagtttctgattgttacccccttctttaactctacttttaataagaagaatagttgaaagaggggctggtactggttggactgtgtaccctcccctttcagcaaatattgctcacagaggatcatctgtagatttagctatttttaggcttcacttagcaggtatctcttcaatcttaggagcagtaaattttatttcaactattattaatatacgatcccctggaataacctttgatcaaatacctttatttgtatgatcagtcggcttaactgccttacttttactattatctctcccagttctggctggtgcaattactatattattaacagatcgtaatctaaatactactttctttgaccctgcaggaggaggagacccaat…	No_incluidas	Private	Arthropoda	Insecta	Coleoptera	Staphylinidae						0	0	0	0	0	0	0	0	0	0	0	0	0	0	0	0	0	0	0	0	0	0	0	0	0	0	0	0	0	0	0	0	0	0	0	0	0
OTU5	aataaacaacataagattctgattgctacccccttccctaacacttttaattataagaagaattgtagaaaacggagctgggaccggatgaactgtataccccccattggcagcaaatgttgctcacagaggatcatcagtggacctagccatttttagactacacctagcaggaatctcatcaattctaggagcagtaaattttatctccacagtaattaatatacgaccaagaggaataacaccagagcgaatacctctatttgtatgagctgtagtaatcactgcagtcctactccttttatctcttccggtactagcaggagcaatcactatactattaaccgatcgaaatatcaatacatcattttttgacccagcaggaggaggagatcctat…	No_incluidas	Private	Arthropoda	Insecta	Coleoptera	Cerambycidae						0	0	0	1	0	0	0	0	0	0	0	0	1	1	0	0	0	0	0	0	0	0	0	0	0	0	0	0	0	0	0	0	0	0	0	0	0
OTU681	tataaataatataagattttgattgttacccccatcattaactttattattgataagaagaattgttgaaaatggagcaggaacaggatgaacggtgtaccccccactatcatctaatattgcccatggaggagcttcagttgatttagctatttttagtttacatttagccggaatttcttctattttaggtgctgtaaattttattactacagtaattaatatacgatctattggaataacatttgatcgaatacctttatttgtttgatcagttgttattactgcaattcttttactcctatctttaccagttcttgctggagcaattactatattattgacagatcgaaatttaaatactagattttttgatccatcaggaggaggagatccaat…	No_incluidas	Private	Arthropoda	Insecta	Coleoptera	Staphylinidae						0	0	0	0	0	0	0	0	0	0	0	0	0	0	0	0	0	0	0	0	0	0	0	0	0	0	0	0	0	0	0	0	0	0	0	0	0
OTU834	aataaataatataagattttgattactacctccttctttaacccttttattaataagaagaatagtagaaagaggagcaggaacaggatgaacagtttaccctcctctttcatcaaatattgctcatggaggttcatcagttgacttagcaatttttagcctccatttagcaggaatctcatcaattttaggagctgtaaattttatctctacagttattaatatacgatctacaggaattcattttgatcgaatacctttatttgtatgatcagtagctattacagccttactactccttttatcccttccagttttagctggagctattactatattattaactgatcgaaatttaaatacttctttttttgatcctgcgggaggaggagatcctat…	No_incluidas	Private	Arthropoda	Insecta	Coleoptera	Staphylinidae						0	0	0	0	0	0	0	0	0	0	0	1	0	0	0	0	0	0	0	0	0	0	0	0	0	0	0	0	1	0	0	0	0	0	0	0	0
OTU1284	aataaataatataagattttgacttctacccccatctttatccctccttttaataagaagattagtcgaaagaggggcaggcactggttgaacagtttaccccccattagctagtaatattgcccatggtggatcttcagttgacttagcaatttttagacttcacttagctggaatctcttctattttgggggctgttaatttcattacaactgtaattaatatacgaccacaaggtataagaatagatcgaatacctctattttcctgagcagtagtaattactgctattttacttcttctttcccttccagttttagctggagctattactatactattgactgatcggaacctaaatacttcttttttcgacccagctggaggaggtgaccctat…	RBOLD	http://www.boldsystems.org/index.php/Public_RecordView?processid=BBCCA2313-12		Insecta	Coleoptera	Chrysomelidae	Bruchinae	Bruchini	Mimosestes	amicus		0	0	0	0	0	0	0	0	0	0	0	0	0	0	0	0	0	0	0	0	0	0	0	0	0	0	0	0	0	0	0	0	0	0	0	0	0
OTU1622	aataaataatataagattttgacttttacccccctctctgactctacttattataagaagaatcgtagaaaatggagcaggcaccggatgaacagtgtatcccccactttcttccaatattgcccatagtggatcttctgttgatttggctatttttagacttcatttagctggaatttcttcaatcttaggagctgtaaattttatcactactgttattaatatacgtcctagaggaataacatttgatcgtatacctttatttgtttgagcagtagctattacagcccttttacttttactttccttacctgttttagcaggagctattactatacttttaactgaccgaaatttaaatacttcctttttcgaccccgccggaggaggagacccaat…	RBOLD	http://www.boldsystems.org/index.php/Public_RecordView?processid=BARSD413-16		Insecta	Coleoptera	Mycetophagidae	Mycetophaginae		Litargus	balteatus		0	0	0	0	0	0	0	0	0	0	0	0	0	0	0	0	0	0	0	0	0	0	0	0	0	0	0	0	0	0	0	0	0	0	0	0	0
OTU1943	attaaataatataagattctgattacttcctccatcactaactttgcttcttcttagaagattagtagaaagaggagcaggtactggttgaactgtttacccacctttagctgctaatattgcccatggaggttcctctgttgatttagcaatttttagattacatttagctggaatttcttcaattttaggagctgtaaattttattacaacagttattaatatacgaccccaaggtataaggttagaccgaatacctttattttcatgagctgtagtaattacagcaattcttcttcttctttctttaccagtacttgctggagcaattactatacttttaactgatcgaaatcttaatacttctttctttgatcccgcaggaggtggagaccctat…	RBOLD	http://www.boldsystems.org/index.php/Public_RecordView?processid=GBCL2287-06		Insecta	Coleoptera	Chrysomelidae	Bruchinae	Bruchini	Stator	sordidus		0	0	0	0	0	0	0	0	0	0	0	0	0	0	0	1	0	0	0	0	0	0	0	0	0	0	0	0	0	0	0	0	0	0	0	0	0
OTU1958	tataaataatataagattttgactactgcccccttctttatttttacttattataagaagaattgtagaaaatggggcaggaacaggttgaactgtttacccacctctatcatctaatatttcccatgctggtgcttctgtagatttaacaatttttaggcttcatttagcaggtatttcttcaattttaggagcaattaactttattacaactattattaatatacgacctaaaggaataacctttgatcgtatacctttatttgtttgggcagtatttattaccgcaattcttctccttctttccttaccagttcttgcaggcgcaattacaatattattaactgaccgtaatttaaatacatcattttttgaccctataggagggggagaccctat…	RBOLD	http://www.boldsystems.org/index.php/Public_RecordView?processid=BBCCA4482-12		Insecta	Coleoptera	Chrysomelidae	Galerucinae	Alticini	Phyllotreta	pusilla		0	0	0	0	0	0	0	0	0	0	0	0	0	0	0	0	0	0	0	0	0	0	0	0	0	0	0	0	0	0	0	0	0	1	0	0	0
OTU196	actaaataatataagattctgactattacccccagccttaactttattaattataagaagactaattgaaataggggccgggactgggtgaactgtttacccaccattatcatctaatttagcacataatggtccttcagtagatttagtaatttttagactccatttagccggaatttcttcaattttaggggcagtaaattttatctctactattataaatatacgccctttaggcataaatttagataaaacccccctatttgtgtgatccgtcttaattacagcaattctattactattatcattaccagtcctagctggggctattactatattattaactgatcgtaatattaatacttcattttttgaccctaccggaggtggagacccaat…	RBOLD	http://www.boldsystems.org/index.php/Public_RecordView?processid=BBCCA2232-12		Insecta	Coleoptera	Coccinellidae	Coccinellinae	Coccinellini	Olla	978861		0	0	0	0	0	0	0	0	0	0	0	0	0	0	0	0	0	1	0	0	0	0	0	0	0	0	0	0	0	0	0	0	0	0	0	0	0
OTU2225	aataaataatataagattttgattattaccaccttctttaactcttcttattataagaagaattgttgaaagaggcgctggaactggttgaacagtttatcctcctttatcctctaatattgcccatagaggttcttctgtagaccttgctatttttagtttacatttagcaggagtatcttcaattttaggagctgtaaattttattactactgttattaatatacgacctaaaggaataacttttgatcgaatacctttatttgtttgagctgtggtgctaacagcagtattattactattatctttacctgttttagcgggagctattacaatacttttaactgatcgaaatttaaatacctctttttttgaccctgctggaggaggagatccaat…	RBOLD	http://www.boldsystems.org/index.php/Public_RecordView?processid=AGAKE076-17		Insecta	Coleoptera	Mycetophagidae	Mycetophaginae		Litargus	tetraspilotus		0	0	0	0	0	0	0	0	0	0	0	0	0	0	0	0	0	0	0	0	0	0	0	0	0	0	0	0	0	0	0	0	0	0	0	0	0
OTU312	aataaataatataagattctgacttttacctccctcaattacattattaattataagaagaattgtagaaaatggtgcaggaacaggctgaacagtatatccccccctatcttccaatgtagctcatagaggttcatctgttgacttagcaatttttagactacatcttgcaggaatttcatcaattttaggagcagtaaattttatttctactgttattaatatacgaccatgaggaataactcttgaacggatacctttatttgtttgagcagtagttattaccgccattcttctacttttatctttacccgttctagcaggagctattacaatactattaactgaccgaaatattaatacatcattttttgatccggcaggaggaggtgatcctat…	RBOLD	http://www.boldsystems.org/index.php/Public_RecordView?processid=SICOE303-19		Insecta	Coleoptera	Cerambycidae	Cerambycinae	Achrysonini	Geropa	concolor		0	0	0	0	0	0	0	0	0	0	0	0	0	0	0	0	0	0	0	0	0	0	0	0	0	0	0	0	0	0	0	0	0	0	0	0	1
OTU3219	acttaataatataagattttgacttttacctccaagtctatctcttctattaataagaagaattattgataaaggagcaggaacaggatgaacagtatacccccctctagctgccaatattgcccatgaaggggcctcgattgacctagctattttcagacttcacatatcaggagtttcctcaattctaggagctattaactttatctcaaccattattaatatacatcccacaggaataaagccagaacaactatccctatttacttgagccgttaaaattacagcagtacttttacttctttccttaccagtattagcaggaggtattacaatattacttacagaccgaaatatcaacacctcatttttcgacccagcaggaggaggtgatccaat…	RBOLD	http://www.boldsystems.org/index.php/Public_RecordView?processid=BBCCA3925-12		Insecta	Coleoptera	Curculionidae	Scolytinae	Xyleborini	Xyleborinus	saxesenii		0	0	0	0	0	0	0	0	0	0	0	0	0	0	0	0	0	0	0	0	0	0	0	0	0	0	0	0	0	0	0	0	0	0	0	0	0
OTU782	actaaacaatataagattctgacttcttcccccaagcttatcactccttctaataagaagtattgttgataaaggagctggaacaggttgaactgtatatccaccactagctgcaaacattgctcatgaaggagcatcaattgatttagctattttcagacttcatatatctggtatctcatcaatcctgggggccatcaatttcatttcaacaattattaatatacatccaacaggaataaagccagaacaactttccctgttcacctgagctgtgaaaattacagcaattctacttctactttccctaccagtattagctggagggattactatactactaacagatcgaaatatcaatacatctttttttgatccagcaggagggggtgatccaat…	RBOLD	http://www.boldsystems.org/index.php/Public_RecordView?processid=GMACJ1182-15		Insecta	Coleoptera	Curculionidae	Scolytinae	Xyleborini	Xyleborus	affinis		0	0	0	0	0	0	0	0	0	0	0	0	0	0	0	0	0	0	0	0	0	0	0	0	0	0	0	0	0	0	0	0	0	0	0	0	0
OTU977	aataaataatataagattctgacttcttcctccttctctaactttacttttaataagaagagtagtagaaagaggagcaggtacaggatgaacagtctaccctcctttatcatcaaatattgctcatggaggatcttcagtagatttagctatttttagacttcatctagctggaatttcctctattctaggagcagttaattttatttcaactattattaatatacggccaaagggaatatcatttgaccaaatacctttatttgtttgagctgtaataatcacagctatcctccttcttttatctttacctgttctagcaggagctattactatacttttaactgatcgaaatttaaatactacattttttgatccttcaggtggaggtgacccaat…	RBOLD	http://www.boldsystems.org/index.php/Public_RecordView?processid=FBCOI620-12		Insecta	Coleoptera	Nitidulidae	Nitidulinae		Stelidota	geminata		0	1	0	0	0	0	0	0	0	0	0	0	0	0	0	0	0	0	0	1	0	0	0	0	0	0	0	0	1	0	0	0	0	0	0	0	0
OTU985	aataaataatatgagattttgactccttcccccttctttaactctacttttaataagaagagtagttgaaagaggtgcaggtacgggatgaactgtttatccacctctttcatcaaatattgctcatggaggatcctctgttgatttagcaatttttagacttcatctagctggaatctcttcaattcttggagcagttaattttatttctacaattattaacatacgaccaaagggtatatctttagatcaaatacctttatttgtatgagctgtaattatcacagccattcttcttcttctttcacttcctgttcttgctggagcaattacaatacttcttacagatcgaaatttaaatactacattttttgacccttcagggggaggagaccctat…	RBOLD	http://www.boldsystems.org/index.php/Public_RecordView?processid=GBMAB2279-15		Insecta	Coleoptera	Nitidulidae	Nitidulinae		Stelidota			0	1	0	0	0	0	0	0	0	0	0	0	0	0	0	0	0	0	0	0	0	0	0	0	0	0	0	0	0	0	0	0	0	0	0	0	0
OTU145	gctcaacaatataaggttctgactcttaccaccaagattatccttattattaataagaagaattattgacaaaggagctgggacaggttgaactgtctaccctcccctagctgcaaatatcgcccatgaaggggcctcaattgacttagccatttttagcttacatatatcaggagtctcatcaatcctgggagcaatcaactttatttctactattattaatatacacccaacaggaataaaaccagaacagctctccctattcacctgagctgtgaaaatcacagcaattttacttttattatcattgcctgtattagcaggggggattacaatactattaacagaccgtaatattaatacgtcattttttgacccagctggagggggagatccaat…	No_incluidas	Published	Arthropoda	Insecta	Coleoptera	Curculionidae	Scolytinae	Xyleborini	Xyleborus	affinis		1	0	0	0	0	1	0	0	0	0	0	1	0	0	0	0	0	0	0	0	0	1	0	0	0	0	0	0	0	0	0	0	0	0	0	0	0
OTU1574	aataaataatataagtttctgacttctccccccctctctcactcttcttacaataagaagaatagtagaaagaggtgcaggaactggatgaacagtgtatcccccactttcagctaatattgctcatagaggatcttctgtagatttagctatttttagtttacatttagcaggagtctcttctattttaggcgcagtaaattttattacaacaattattaatatacgaccagaaaatatatcttttgatcgtatacctttatttgtatgagctgttggaattacagcactattactattattatctttacctgttcttgcaggggcaatcacaatacttttaacagatcgaaatttaaatacatctttttttgatcccgctggaggaggagacccaat…	No_incluidas	Private	Arthropoda	Insecta	Coleoptera	Anthribidae						0	0	0	0	0	0	0	0	0	0	0	0	0	0	0	0	0	0	1	0	0	0	0	0	0	0	0	0	0	0	0	0	0	0	0	0	0
OTU1741	aataaataatataagattttgacttctccccccatcattatctttattattaataagaagaattgttgaaaatggagctggaacaggatgaacaatttaccctcctctatcctctaatattgctcatggcgggtcatcagtagatttagcaatttttaggctacacctagcaggtatctcatccattttaggagctgtaaattttattacaacagtaattaatatacgaccaacaggaataaggtttgatcgaatacctttatttgtctgagctgtagttattacagcagttcttcttctactatctctcccagtattagctggagctattactatattattaacagatcgaaatcttaataccactttttttgacccctcaggtgggggggaccctat…	No_incluidas	Private	Arthropoda	Insecta	Coleoptera	Nitidulidae						0	0	0	0	0	0	0	0	0	0	0	1	0	0	0	0	0	0	0	0	0	0	0	0	0	0	0	0	0	0	0	0	0	0	0	0	0
OTU213	ccttaataatataagattttgacttttaccaccttcattaactcttctattaatatccaatattgtagataaaggaactgggacaggctgaactgtttatccacccttatcaactaatattgctcatgaaggagcatctattgatttagccatttttagactacatcttgcaggaatttcttctatcctaggagcaataaactttatttctacaattattaatatacgtcctatagggataaaccctgatcgtatgcccctttttgcttgagctgttaatattacagctattttactacttttatccctcccagtactagcaggagctattactatacttttaactgatcgaaatattaatacatctttctttgacccagctggtggtggagatccaat…	No_incluidas	Published	Arthropoda	Insecta	Coleoptera	Curculionidae						1	0	0	0	0	0	0	0	0	0	0	0	0	0	0	0	0	0	0	0	0	0	0	0	0	0	0	0	0	0	0	0	0	0	0	0	0
OTU2302	tataaataatataagattttgacttttacccccgtcattatctttgttattaataagagctatagtagaaagaggagcaggtacaggatgaactgtataccccccattatcctctaatattgcacatggtggagcttcagttgatttagcaatttttagtcttcacttagctggtatttcttcaattttaggagctgtaaattttatttctacaattattaatatacgatcctcaggaatatcttttgaccgaatgcctttatttgtttgatctgttgcaattactgcacttctccttttattatctttaccagttttagctggagctattacaatattactaactgaccgaaatttaaatacctctttcttcgatccagcaggaggaggagaccctat…	No_incluidas	Private	Arthropoda	Insecta	Coleoptera	Staphylinidae						0	0	0	0	0	0	0	0	0	0	0	0	0	0	0	0	0	0	0	0	0	0	0	0	0	0	0	0	0	0	0	0	0	0	0	0	0
OTU2667	aataaataatataagattttggcttttacctccttctttaactttacttttaataagaagaatagtagaaagaggagccggaacaggatgaactgtttatcctccactctcctctaatattgcacatggtggatcctcagtagatctcgccatttttagacttcatttagcaggaatttcttctattttaggagctgtaaattttatttcaacagtaatcaatatacgatctacaggaatttcatttgatcgaatacctttatttgtttgatcagtagcaattacagctttattattacttttatcattacctgttttagctggtgctattacaatattactcacagatcgtaatcttaatacatcattttttgaccctgctggaggtggagaccctat…	No_incluidas	Private	Arthropoda	Insecta	Coleoptera	Staphylinidae						0	0	0	0	0	0	0	0	0	0	0	0	0	0	0	0	0	0	0	0	0	0	0	0	0	0	0	0	1	0	0	0	0	0	0	0	0
OTU3028	aataaataatataagattttgattacttcctccatcgcttacacttcttttaataagaagaattgtagaaagaggggcaggaactggttgaacagtataccctcccctatcctcaaatattgcccacggaggatcttctgtagacttagctatttttagactacatttagcaggtatttcctcaattttaggagcagtaaattttatttctactattattaatatacgacctaagggaatatccttagatcaaatacctttatttgtatgagctgtaattattacagcaattcttttattactatctcttccagtattagcaggagctattacaatattacttaccgatcgtaatttaaatacaaccttctttgacccatcaggaggaggagaccccat…	No_incluidas	Published	Arthropoda	Insecta	Coleoptera	Nitidulidae						0	0	0	0	0	0	0	0	0	0	0	0	0	0	0	0	0	0	0	0	0	0	0	0	0	0	0	0	0	0	0	0	0	0	0	0	0
OTU4243	attaaacaacataagattttgattattgcccccctctttaacattgctaattttaagtagattagttgaaagtggggcaggaacaggttgaactgtttacccccctctttcttccaatattgcccataatggatcatcagtagatttagctatttttagtcttcatttagctgggatttcttctattcttggtgcagtaaattttatctctactattctaaatatacggccttttggaataacctttgaaaaaatacctttatttgtttgatctgttttaattactgctattcttcttcttctttctttaccagttttagctggggcaatcacaatattacttacagaccgaaatattaatacttctttttttgaccctgcaggaggaggggatccaat…	No_incluidas	Private	Arthropoda	Insecta	Coleoptera	Coccinellidae						0	0	0	0	0	0	0	0	0	0	0	0	0	0	0	0	0	0	0	0	0	0	0	0	0	0	0	0	0	0	0	0	0	0	0	0	0
OTU530	aataaataatataagtttctgattacttcctccttcactaacccttcttttaatgagaagaatagtagaaagaggagcaggtaccggatgaacagtttatccaccactttcatctggaattgctcatgctggagcttcagttgatttagctatttttagtttacatttagcaggagtatcttcaattttaggagctgtaaattttattacaacaattattaatatacgatcaattggaataacttttgatcgaataccattatttgtatgatcagtaggaattactgctttattattacttttatctttaccagtattagctggagctattacaatattattaacagatcgaaatttaaatacttcttttttcgatccagcaggaggaggagatccaat…	No_incluidas	Private	Arthropoda	Insecta	Coleoptera	Carabidae			Platynus			0	0	0	0	0	0	0	0	0	0	0	0	0	0	0	0	0	0	0	0	0	0	0	0	0	0	0	0	0	0	0	0	0	0	0	0	0
OTU3090	aataaataatatgagattttgacttttacctccttctctaattctattaatcataagaagaattgtagaaacaggggcaggaactggttgaactgtgtaccccccactctcgtctaatatcgcccatgccggaccttctgtagatttagcaatttttagtctacatttagccggtatttcttcaattttaggtgctgttaattttattacaactgcaattaatatacgaccaagaggaataactctagatcgtcttcctctttttgtgtgggcagttaaaattacagctgttcttctattactttctctcccagttctagccggagcaattactatacttctaacggatcgaaatttaaatacatccttttttgatccagccggtggtggagacccaat…	RBOLD	http://www.boldsystems.org/index.php/Public_RecordView?processid=CER007-12		Insecta	Coleoptera	Cerambycidae	Lamiinae	Acanthocinini	Lagocheirus	obsoletus		0	0	0	0	0	0	0	0	0	0	0	0	0	0	0	0	0	0	0	0	0	0	0	0	0	0	0	0	0	0	0	0	0	0	0	0	0
OTU340	acttaacaacataagattctgacttcttccgccaagtctatcattattattaataagaagaattattgacaaaggagcagggacagggtgaactgtctacccccctttagccgcaaatattgctcatgaaggagcatcaattgacttggcaatttttagtcttcatatatctggagtttcttccatcttaggggctatcaactttatctctaccattattaatatacatccttcaggaataaagcctgagcaactttccctcttcacttgggctgtaaagattacagcaattctacttctcctttccttaccagtattagctggaggaatcactatattactaacagatcgaaacattaacacatccttctttgacccagccggaggaggtgatccaat…	RBOLD	http://www.boldsystems.org/index.php/Public_RecordView?processid=GBMIN51796-17		Insecta	Coleoptera	Curculionidae	Scolytinae	Xyleborini	Xyleborus	ferrugineus		0	0	0	0	0	0	0	0	0	0	0	0	0	0	0	0	0	0	0	0	0	0	0	0	0	0	0	1	0	0	0	0	0	0	0	0	0
OTU3718	tataaataacataaggttttgattattacctccttcattatttcttttattaataagaagtatcgttgaaagaggggcaggaacaggatgaacagtttaccctcctctttctgcaaatattgctcatggaggttcctcagtagatttagctattttcagattacatttagctgggatttcttctattttaggagcaattaatttcattaccacagttattaatatacgaccaaaaggaatatcattcgaccgaatacctttatttgtatgagcagttgtaatcacagcaattttattacttctttcattacctgttttagctggtgcaatcacaatattacttactgatcgaaatttaaatacctcattttttgacccaattggtggtggagacccaat…	RBOLD	http://www.boldsystems.org/index.php/Public_RecordView?processid=GBMNF51484-22		Insecta	Coleoptera	Chrysomelidae	Galerucinae	Alticini	Chaetocnema	confinis		0	0	0	0	0	0	0	0	0	0	0	0	0	0	0	0	0	0	0	0	0	0	0	0	0	0	0	0	0	0	0	0	0	0	0	0	0
OTU947	aatgaataatatgagattttgactccttcccccatccctggggctccttattataagaagaattgttgaaaatggggccggaacaggatgaactgtttatcctcccctatctgctaacatcgcccatagaggatcctcagtagatttagcaattttcagattacacttagctggtatctcgtcaattttaggagccgtaaactttatttctacagtaattaatatacgaccagaaggaataaatttagagcaaatacctctctttgtttgagcagttgttattacagcaattcttctcctcctatctcttccagttttagctggtgcaatcaccatactattaactgatcgaaacattaatacatccttctttgaccccgctggaggaggggaccctat…	RBOLD	http://www.boldsystems.org/index.php/Public_RecordView?processid=GBMND70190-21		Insecta	Coleoptera	Cerambycidae	Cerambycinae	Clytini	Trichoxys	apelles		0	0	0	0	0	0	0	0	0	0	0	0	0	0	0	0	0	0	0	0	0	0	0	0	0	1	0	0	0	0	0	0	0	0	0	0	0
OTU2947	gttaaacaatataagattttgattattacccccatcattatcattacttattataagaagaatcgtagaaagtggtgcaggaactggatgaactgtatacccacctttgtctagaaatattgcacatggaggatcttcagtagatttagctatttttagattacatttagcaggaatttcttcaattttaggagcagtaaattttattactacagttattaatatacgacctgcaggaataatacttgatcaaatacctttatttgtttgatcagttgttattactgcaattcttttattattgtctctgcctgttttagcaggagctattacaatactattaacagatcgaaatttaaatacttccttctttgatcctgcaggaggaggagatcctat…	RBOLD	http://www.boldsystems.org/index.php/Public_RecordView?processid=AGAKL2508-17		Insecta	Coleoptera	Latridiidae	Corticariinae		Corticarina	cavicollis		0	0	0	0	0	0	0	0	0	0	0	0	0	0	0	0	0	0	0	0	0	0	0	0	0	0	0	0	1	0	0	0	0	0	0	0	0
OTU1453	aataaataatataagattttgattattacctccatcattaactttattattaataagaagaatagttgaaagaggagcaggaaccggatgaacagtgtaccccccactttcatccaatattgctcatggaggagcttccattgatttagctatttttagattacacttagccggaatctcttctattcttggagctgtaaattttattactacagtaattaatatgcgatctattggaataacatttgatcgtatacccttatttgtttggtcagttataattactgcattattacttcttttatcattaccagttcttgcaggcgcaatcacaatattattaacagatcgaaatttaaatactagattctttgacccctctggaggaggtgaccccat…	No_incluidas	Private	Arthropoda	Insecta	Coleoptera	Staphylinidae						0	0	0	0	0	0	0	0	0	0	0	0	0	0	0	0	0	0	0	0	0	0	0	0	0	0	0	0	0	0	0	0	0	0	0	0	0
OTU1742	attaaataatataagattttgacttttacccccttcaatctcttttttattattaagaagtatggtggaaagaggtgcaggaacaggatgaacagtatatccccccctatcatctaacattgcacatagtgggtcatctgtagatttagctatttttagacttcacttagcaggtgtttcatcaattttaggagcacttaatttcatctcaacagtaataaatatacgaccaattggaataagaatagataaagtacccctttttgtttgagctgttgttattacagcaattcttctacttctatccctacctgttctagctggtgcaatcaccatattattgacagatcgaaacttaaatacatccttttttgaccctgcaggaggtggtgatcctat…	No_incluidas	Private	Arthropoda	Insecta	Coleoptera	Chrysomelidae						0	0	0	0	0	0	0	0	0	0	0	0	0	0	0	0	0	0	0	0	0	0	0	0	0	0	0	0	0	0	0	0	0	0	0	0	0
OTU1915	tataaataatataagattctggcttcttcccccatcattaactcttcttttaataagaagaattgttgatagaggagctggaactggatgaactgtataccctcctttagcagctaatattgctcatagaggttcatctgttgatttagcaatttttagactacatttagcaggtatttcttccattttaggtgcagttaattttattacaactgttattaatatacgccctcaaggtatgaccttagatcgaatacctctcttttcttgggcagtagtaattactgcaattttattacttttatctttacctgtacttgcaggagcaatcactatattattaacagatcgaaatttaaatacttcattttttgatccagcaggtggaggagaccctat…	No_incluidas	Private	Arthropoda	Insecta	Coleoptera	Chrysomelidae						0	0	0	0	0	0	0	0	0	0	0	0	0	0	0	0	0	0	0	0	0	0	0	0	0	0	0	0	0	0	0	0	0	0	0	0	0
OTU3639	aataaataatataagattttgacttctaccaccatcactttcacttttactaataagaagaatagtagaaaatggggccggtactggttgaacagtatatcctcccttatcttccaatattgcccacgggggttcttcagtagatcttgcaattttcagtctccatcttgctggaatttcttcaattctaggagcagtaaactttatttcaacaatattaaatatgcgcccagtcggaataacattagaccgtatacctctttttgcatgagcaattgctatcacagcagttttattactactttctctaccagttttagctggagctattactatactccttacagatcgaaatctaaatacttcttttttcgacccagccggaggaggagatcctat…	No_incluidas	Private	Arthropoda	Insecta	Coleoptera	Mordellidae						0	0	0	0	0	0	0	0	0	0	0	0	0	0	0	0	0	0	0	0	0	0	0	0	0	0	0	0	0	0	0	0	0	0	0	0	0
OTU3987	aataaataacataagattttgattattacctccttcaattattctcttgcttataagaagaatagttgaaaatggtgcaggcacaggttgaactgtttacccgcctctttcttcaaatatcactcatagaggtgcttcagttgatttagctatttttagattacatttagcaggaatctcctcaattcttggggcaattaactttattacaactgtaattaatatacaaccaaaaggaataacttttgaccaaataccattattcgtatgatcagttttaattacagctattcttcttcttttatctttaccagtattagcaggggctattaccatacttttaactgatcgaaatattaatacttcattttttgatccaataggaggaggtgacccaat…	No_incluidas	Published	Arthropoda	Insecta	Coleoptera	Phalacridae						0	0	0	0	0	0	0	0	0	0	0	0	0	0	0	0	0	0	0	0	0	0	0	1	0	0	0	0	0	0	0	0	0	0	0	0	0
OTU512	aataaataacatgagattttgattactcccaccctcactttctcttcttctaataagaagaatcgtagaaagaggagcaggcactggatgaactgtttaccccccactttcatctaatattgctcacggaggctcttcagtagatttggctatttttagtcttcatcttgctggaatttcatctattttaggagctgtgaattttattacaacagtaatcaatatacgacctagcggaataacctttgatcgtatgcctttatttgtttgagctgttttaattacagctattcttcttcttctttctctcccagttttagcgggggctattacaatacttctaactgaccgaaatttaaacacaaccttttttgacccctctggtggtggagatcctat…	No_incluidas	Private	Arthropoda	Insecta	Coleoptera	Nitidulidae						0	0	0	0	0	0	0	0	0	0	0	0	0	0	0	0	0	0	0	0	0	0	0	0	0	0	0	0	0	0	0	0	0	0	0	0	0
OTU73	attaaataatataagtttctgactcctacctccctctttatccttattacttatatcaagaattattgataaaggagcaggtacaggttgaacagtttacccacctttatccactaatattgcccatgaaggaacttcagttgacttagctatttttagattacacttagcaggaatctcctcaattttaggagctataaactttatttctacaattataaatatacgaccaacaggtataaaattagaacaaataccattatttgtttgagccgttaaaattacagctattttattattattatcccttccagttcttgctggagcaatcacaatacttttaactgatcgaaatattaatacctcattttttgacccagcaggaggaggagatcctat…	No_incluidas	Published	Arthropoda	Insecta	Coleoptera	Curculionidae						0	0	0	0	0	0	0	0	0	0	0	0	0	0	0	0	0	0	0	0	0	0	0	0	0	0	0	0	0	0	0	0	0	0	0	0	0
OTU1409	attaaacaatataagattttgacttctcccaccaagactttcacttcttctaataagaagaattattgataaaggagcaggaacaggatgaacagtatacccgccactagccgcaaatatcgcccatgaaggagcgtccattgaccttgcaattttcagactccatatatcaggagtatcatcaattctaggggctattaacttcatctcaactattattaacatgcatcctaaaggaataaaacccgaacaattatcattatttacttgagctgtaaaaatcacagctatcttactcctcctttccttaccagttctagctgggggaattacaatattattaaccgaccgaaatattaacacttcattttttgaccccgcaggagggggagacccaat…	RBOLD	http://www.boldsystems.org/index.php/Public_RecordView?processid=GBMND41563-21		Insecta	Coleoptera	Curculionidae	Scolytinae	Xyleborini	Xyleborinus	gracilis		0	0	0	0	0	0	0	0	0	0	0	0	0	0	0	0	0	0	0	0	0	0	0	0	0	0	0	0	0	0	0	0	0	0	0	0	0
OTU2279	aataaacaatataagattttgactccttcctccttcattatttttattactaatgagaagaatagtagaaagaggggtaggaactggttgaacagtataccctcctctatcctctaatattgcccatagaggagcttcagttgatttaggtatttttagtttacacttagctggtatttcttctattttaggagcaattaactttatttcaacaattattaatatacacccaaatagtataaaatttgatcaattacctttatttgtctgatcagtttttatcacagctattttattgttattatcattacctgtattagctggtgctattacaatattactaactgatcgtaatttaaatacttccttttttgacccagtcggtgggggagacccaat…	No_incluidas	Published	Arthropoda	Insecta	Coleoptera	Chrysomelidae						0	0	0	0	0	0	0	0	0	0	0	0	0	0	0	0	0	0	0	0	1	0	0	0	0	0	0	0	0	0	0	0	0	0	0	0	0
OTU17	aataaacaacatgagattctgattattacccccttcattatctcttcttctagccagaagaatagttgaaaacggagcaggtactggttgaacagtgtaccccccattatcaagaaacactgcccatagaggagcctctgttgatctagctatttttaggctccatctagcaggtatctcctcaattttaggagccgtaaactttattacaacaaccatcaatatacgtccccaaggaataacactagaacgaataccactattcgtttgaagagtagcaattactgcccttcttctacttctatccttaccagtccttgccggagcaattactatactactcactgatcgaaacatcaacacatcattctttgaccctgcaggagggggcgatcccat…	No_incluidas	Private	Arthropoda	Insecta	Coleoptera	Bostrichidae			Amphicerus			0	0	0	0	0	0	0	0	0	1	0	0	0	0	0	0	0	0	0	0	0	0	0	0	0	0	0	1	0	0	0	0	0	0	0	0	1
OTU2168	attaaataatataagattctgattattaccaccttctctatcattactaattataagaagaattgtagaaacaggggccggtactggttgaactgtttacccacctctttcttcaaatattgcacatagaggagcatcagttgatttagctattttcagtcttcatttagcaggaatctcttctattctaggggccataaattttatctctacaataataaatatacgaccatcgggtatatcaatagatcaaatacctttactagtctgagcagtattaattacagccattctccttcttctttccctacctgtattagcaggagctattactatattattaactgatcgaaatatcaatacaactttttttgaccctgcaggaggaggagaccctat…	No_incluidas	Private	Arthropoda	Insecta	Coleoptera	Erotylidae						0	0	0	0	0	0	0	0	0	0	0	0	0	0	0	0	0	0	0	0	0	0	0	0	0	0	0	0	0	0	0	0	0	0	0	0	0
OTU348	aataaataatataagattttggttactaccaccatcattaacccttcttatcctaagaagaattgttgaaagaggggctggaacaggatgaacagtttatccacctctctcaagaaatattgctcacggcggagcctcagtagatcttgcaatttttagacttcaccttgcgggaatttcctcaattctaggagcagtaaacttcatttctacagtaattaatatacgaccagtgggaatagaacctgaccgcacacccttatttgtctgagcagtagtaattactgcaattcttctattattatccctcccagttctagcaggagctatcacaatattacttacagaccgaaatattaatacatctttttttgacccggcggggggaggagatcctat…	No_incluidas	Published	Arthropoda	Insecta	Coleoptera	Cerambycidae						0	0	0	0	0	0	0	0	0	0	0	0	0	1	0	0	0	0	0	0	0	0	0	0	0	0	0	0	0	0	0	0	0	0	0	0	0
OTU1104	aataaataatataagattttggcttctcccaccttctttaactcttttattgataagaagaatagtagaaagaggagcaggaactggctgaacagtttaccctcccctatcatcaaatattgcccatggtggatcctcagttgatctcgctatttttagtttacatttagcaggaatttcatctattttaggagccgtaaattttatttctacagtaattaatatacgatcaactggtattcattttgatcgaatacccttatttgtttgatcagtagctattacagctttattacttcttttatcccttcctgttttagcaggagcgatcactatactcctaactgaccgaaatttaaatacttcattttttgaccctgcaggaggaggagaccctat…	No_incluidas	Private	Arthropoda	Insecta	Coleoptera	Staphylinidae						0	0	0	0	0	0	0	0	0	0	1	1	0	0	0	0	0	0	0	0	1	0	0	0	0	0	0	0	0	1	0	0	0	0	0	0	0
OTU1296	tatgaataatataagattttgattattacctccctcacttttatttttattattaagaagaatagtagagagcggagttggaactggatgaactgtttaccccccactatcttctaatattgcacatggaggttcttcagtagatttagcaatttttagccttcatttagccggaatttcatctattttaggtgctatcaattttattactacagttattaacatacgacccataggaataacctttgatcgaataccattatttgtctgagcagtagtaattacagcagtattattactcttatctcttccagttcttgcaggagcaattactatgctcttaacagatcgaaatctaaatacatccttttttgacccagcaggtggtggagatccgat…	RBOLD	http://www.boldsystems.org/index.php/Public_RecordView?processid=GMCDX023-17		Insecta	Coleoptera	Chrysomelidae	Galerucinae	Luperini	Diabrotica			0	0	0	0	0	0	0	0	0	0	0	0	0	0	0	0	0	0	0	0	0	0	0	0	0	0	0	0	0	0	0	0	0	0	0	0	0
OTU1706	actcaataatataagattctggttattaccaccaagattatctctcttattaataagaagaattattgataaaggagcaggaacaggatgaacagtttacccccctttagctgctaacattgcccatgaaggagcctctgttgatttagctatcttcagccttcatatatctggagtatcatcaatcctgggagcaattaactttatctcaacaattattaatatacacccagtagggataaaacccgagcaactttctctatttacctgagcagtaaaaatcacagctatcctattactattatctttaccagtattagcaggaggaatcaccatattgttaactgatcgaaacgtaaacacatcattttttgacccagcaggagggggtgatccaat…	No_incluidas	Private	Arthropoda	Insecta	Coleoptera	Curculionidae						0	0	0	0	0	0	0	0	0	0	0	0	0	0	0	0	0	0	0	0	0	0	0	0	0	0	0	0	0	0	0	0	0	0	0	0	0
OTU1985	aataaacaatataagattttgacttttacctccttcattaactttattaattttaagttctatcatagataaaggagctgggacaggctgaacagtttatccccctttatcctcaaatttatctcatagaggatcttcagtcgatttagctatttttaggctacatttagcaggaatttcttctattataggagccattaattttattaccactatttttaatatacgaccatatggaataaaccttcaccaaatacctttatttgtatgatctgtgttaattacagcagtactattactattatctttaccggtattagcaggagcaattactatactattaacagaccgaaatttaaatacttctttttttgatccttcaggaggaggagatcctat…	No_incluidas	Private	Arthropoda	Insecta	Coleoptera	Endomychidae						0	0	0	0	0	0	0	0	0	0	0	0	0	0	0	0	0	0	0	0	0	0	0	0	0	0	0	0	0	0	0	0	0	0	0	0	0
OTU2504	tcttaataatataagattctggttacttccgccttccatcacacttcttttaataagaagagtagttaataaaggagtaggcacaggatgaacagtttacccgccattatctactaatgtagcccatgaaggagcttcagtagatttagccatttttagtcttcacatagctggtatctcttctatcttaggtgctattaattttatctctactattataaatatgcgccctgaaggaataaaatacgaaattataccgctattttcatgagctgttataattacggctattctattactactatcactgccagtattagcaggtgctattacaatactattaacagatcgtaatgtaaatacatccttttttgaccctataggcggaggagaccccat…	No_incluidas	Private	Arthropoda	Insecta	Coleoptera	Curculionidae						0	0	0	0	0	0	0	0	0	0	0	0	0	0	0	0	0	0	0	0	0	0	0	0	0	0	0	0	0	0	0	0	0	0	0	0	0
OTU981	aataaataatataagtttttgattacttcctccttcattaacacttcttttaatgagaagaatagtagaaagaggagctggtactggatgaacagtctaccctcccctctcatctggaattgcccatgctggagcttcagttgatttagctatttttagattacatcttgctggagtttcttcaattttaggagctgtaaactttattacaacaattattaatatacgatcaattggaataacttttgatcgaatacctttatttgtatgatcagttggaattactgctttattattacttttatcattaccagtattagcgggagctattacaatattattaacagatcgaaatttaaatacttcattttttgacccagcaggaggtggagacccaat…	No_incluidas	Published	Arthropoda	Insecta	Coleoptera	Carabidae						0	0	0	0	0	0	0	0	1	0	0	0	0	0	0	0	0	0	0	0	0	0	0	0	0	0	0	0	0	0	0	0	0	0	0	0	0
OTU358	tataaataatataagattttgacttttacccccttctttaactttccttttaataagaagaattgtagaaaatggagcaggaactggttgaactgtttatcctccattagcagcaaatattgcccataatggagcttctgtagatttagctatttttagacttcatttagcaggaatctcctcaattttaggggctatcaattttattacaacagtaattaatatacgatcagtaggaataacatttgatcgaataccactttttgtatgatcagttgcaattacagctttattacttctactttcattaccagtcttagctggagctattacaatattactaacagatcgaaatttaaatacatcattttttgatccagctgggggaggtgatcctat…	RBOLD	http://www.boldsystems.org/index.php/Public_RecordView?processid=GMCRZ002-14		Insecta	Coleoptera	Buprestidae	Buprestinae	Chrysobothrini	Chrysobothris	acutipennis		0	0	0	0	0	0	0	0	0	0	0	0	0	0	0	0	0	0	0	0	0	0	0	0	0	0	0	1	0	0	0	0	0	0	0	0	0
OTU2496	aataaacaatataagattctgattactacccccatcattatctcttttattgataagaagacttgttgaaagaggagcagggactggatgaacagtttacccgcccctatcttctaatattgctcatggaggttcttctgttgatttagctatttttagtttacatttagctggaatttcctcaattttaggggctgtaaatttcatcaccacagtaattaatatacgatcaactggaataactttcgatcgaatacctttatttgtttgatcagtagcaattacagctttacttttactattatctttacctgtgttggctggtgcaatcactatacttttaactgatcggaatctaaatacatctttctttgatccagcaggaggaggggatccaat…	No_incluidas	Published	Arthropoda	Insecta	Coleoptera	Staphylinidae			Sepedophilus			0	0	0	0	0	0	0	0	0	0	0	0	0	0	0	0	0	0	0	0	0	0	0	0	0	0	0	0	0	0	0	0	0	0	0	0	0
OTU726	aataaacaacataagattctgacttcttccaccttccctttctctccttctaataagtagaatcgttgaaagaggggcaggaaccggatgaacagtttatcctcctttatcttctaatattgctcatggaggatcttctgtagatttagcaatttttagtcttcacttggcaggaatttcttcaattttaggagcagtaaattttattacaaccgtaattaatatacgccctaaaggaataacctttgatcaaatacctttatttgtttgagctgtagtaattacagccattctccttttactatccttacctgttttagctggggctattacaatacttttaacagatcgaaatttaaacacaacattttttgatccttccggaggtggggacccaat…	No_incluidas	Published	Arthropoda	Insecta	Coleoptera	Nitidulidae						0	1	0	0	0	0	0	0	0	0	0	0	0	0	0	0	0	0	0	0	0	0	0	0	0	0	0	0	0	0	0	0	0	0	0	0	0
OTU4203	aataaataatttaagattttggcttcttccgccttcattaacccttctaattataagaagaattgttgaaagaggagctggaactggttgaacagtttatccccctctttcatcaaacatcgcccatgggggggcttcagtagacctagcaatttttagtcttcatttagctgggatttcatcgattttaggagctattaactttattacaactattttcaatatacgtcctgtagggataaaaatagaaaatcttccccttttcgtctgatcagtattaattacagctgttcttcttctactttcattacccgttcttgctggaggaattactatacttctaactgaccgaaatctaaatacatcgttctttgaccctgcagggggaggagacccaat…	RBOLD	http://www.boldsystems.org/index.php/Public_RecordView?processid=GBMIN13037-13		Insecta	Coleoptera	Corylophidae	Corylophinae	Parmulini	Clypastraea	fasciata		0	0	0	0	0	0	0	0	0	0	0	0	0	0	0	0	0	0	0	0	0	0	0	0	0	0	0	0	0	0	0	0	0	0	0	0	0
OTU3829	tcttaataatataagattttgactactccctccttcattaactcttttattaataagaagaattataaataaaggagccggaactggttgaacagtttaccctcctttatctactaatattgctcatgaaggagcatcagtagatttagcaatttttagtcttcatatagctggaatttcttcaattttaggagctataaactttatttccacaattatcaatatacgaccaacaggaataaaacctgatcaaataccattatttgtttgagctgttaaaattacagctattttattgttattatctttacctgtattagcaggagctattacaatacttttaacagatcgaaatattaatacatcattttttgacccagcaggagggggagatcctat…	No_incluidas	Published	Arthropoda	Insecta	Coleoptera	Curculionidae						0	0	0	0	0	0	0	0	0	0	0	0	0	0	0	0	0	0	0	0	0	0	0	0	0	0	0	0	0	0	0	0	0	0	0	0	0
OTU277	aataaataatatgagtttttggcttctcccaccatcccttactctactaattataagaagaatcgttgaaaacggggccggaactggttgaacagtctacccacccctatcagccaatatagcccacagaggatcttctgtagacctggccatctttagactacatctagcaggaatctcctcaattttgggtgctgtaaatttcatctcaacagtcattaacatacggccttcaggaatgttccctgaacgaatacccttatttgtgtgagcagtagtaattactgcagtactacttcttctatcccttcccgttttagcaggtgctatcactatgctattaactgaccgtaatatcaacacatcattttttgaccctgccggagggggagatcctat…	RBOLD	http://www.boldsystems.org/index.php/Public_RecordView?processid=GMMCK220-14		Insecta	Coleoptera	Cerambycidae	Cerambycinae	Rhinotragini	Acyphoderes	suavis		0	0	0	0	0	0	0	0	0	0	0	0	0	0	0	0	0	0	0	0	0	0	0	0	0	0	0	0	0	0	0	0	0	0	0	0	0
OTU1043	aataaataatataagattttgattattgcccccttctctttccttacttttattaagaagattggttgaaaatggtgcaggaacagggtgaacagtttacccccctttatcatctaatattgctcatagaggagcttcagtagatttagctatttttagattacatttagcaggaatttcatcaattttgggggctgtaaattttattacaactattattaatatacgagcaaccggaatatcatatgaacgaatacccctatttgtttggtctgttgctattacagcattacttttgcttttatcattaccagtactagcaggagctattactatacttctaacagaccgaaacctcaatacatcattttttgacccaatagggggcggagatccaat…	No_incluidas	Private	Arthropoda	Insecta	Coleoptera	Staphylinidae						0	1	0	0	0	0	0	0	0	0	1	1	0	0	0	0	0	0	0	0	1	0	1	0	0	0	0	0	0	0	0	0	0	0	0	0	0
OTU2884	aataaataatataagattttgacttcttcccccatctttatccttacttttaataagaagaatagtggaaagaggagctggaacaggatgaacagtttatccccccctttcatctaatattgcccacagaggatcatctgttgatttagcaatttttagattacatttagcaggaatttcatctattttaggagctgtaaattttatttctacagtaattaatatacgatcaagaggaatatcttttgataaaatacctttatttgtatgagcagttgttttaactgctcttctcttattgttatcattacctgtattagccggggctattactatattattaacagatcgaaatctaaatacttcattctttgatcctgcgggaggtggagatccaat…	No_incluidas	Published	Arthropoda	Insecta	Coleoptera	Staphylinidae		Aleocharini	Aleochara			0	0	0	0	0	0	0	0	0	0	0	0	0	0	1	0	0	0	0	0	0	0	0	0	0	0	0	0	0	0	0	0	0	0	0	0	0
OTU3926	aataaataatataagattttgattactacctccctcattaacgttacttattataagaagaattgtagaaaacggtgcaggaactggctgaaccgtatatcccccgctatcttctaacttaggtcacagaggatcttcagttgatttagctatttttagacttcatttagctggaatctcatcaatcttaggagctattaattttattactacggtaattaatatacatcctaagaaaatgtcttttgatcaaatacctttatttgtatgagctgtaattattacggcaattctattattattatctcttcctgttttagcaggagctattactatgttattaacagatcgaaatttgaatacatcattctttgatccggcaggtggtggtgaccctat…	No_incluidas	Published	Arthropoda	Insecta	Coleoptera	Aderidae						0	0	0	0	0	0	0	0	0	0	0	0	0	0	0	0	0	0	0	0	0	0	0	0	0	0	0	0	0	0	0	0	0	0	0	0	0
OTU511	aataaacaatataagattttgactccttcccccttcactatctcttcttttaataagaagaattgtagaaaatggagcaggaacaggttgaaccgtttatcccccactatcatcaaacatcgcacataatggatcctccgtagatctagcaattttcagattacatcttgcaggtatttcttctattctaggagcagtaaactttattaccacaatcattaatatacgaccagtaggtatatcattagaccgaatccctctattcgtttgagcagtaatcattacagccgttcttcttttattatcattaccagttttagcaggtgcaattaccatactattaacagatcgaaatattaatacatcattctttgatccagcaggaggaggagacccaat…	No_incluidas	Private	Arthropoda	Insecta	Coleoptera	Tenebrionidae						0	0	0	0	0	0	0	0	0	0	0	0	0	0	0	0	0	0	0	0	0	0	0	0	0	0	0	0	0	0	0	0	0	0	0	0	0
OTU116	tataaataatataagattctgattacttcctccttctttaactcttttattaataagaagagtagtagaaagaggtgtaggaactggatgaactgtatacccccctttatcctctaatattgctcacggagggtcttctgttgatttagcaatttttagattacatttagctggaatttcttcaattcttggggcagtaaattttattaccaccgtaattaatatacgttccccaggaataacatttgaccgaatacctttatttgtgtgatcagtagctattactgctcttctcctccttctttcattacctgtccttgccggagcaatcactatacttcttactgaccgaaatttaaatacctcattttttgaccctgcgggtggtggagatcctat…	No_incluidas	Published	Arthropoda	Insecta	Coleoptera	Ptilodactylidae						0	0	1	0	0	0	0	0	0	0	0	1	0	0	0	0	0	0	0	0	0	0	0	0	0	0	0	0	0	0	1	0	0	0	0	0	0
OTU1280	aataaataatataagattttgattattgcccccatctttaaccttattaattataagaagaatagtagaaagaggtgcaggaacaggatgaacagtatacccccctctttcatctaatcttactcatagaggatcctcagtagatctagctatttttagtttacatttagctggtatttcatcaattttaggagctattaattttattactacaattattaatatacgaccaattataataacttttgatcaaatacccctatttgtatgagctgttctaattactgcaattctacttcttctttctcttcctgtattagcaggagcaattactatattattaacagatcgaaatttaaatacttccttctttgaccccgcaggaggaggtgatcctat…	No_incluidas	Published	Arthropoda	Insecta	Coleoptera	Aderidae						0	0	0	0	0	0	0	0	0	0	0	0	0	0	1	0	0	0	0	0	0	0	0	1	0	0	0	0	0	0	0	0	1	0	0	0	0
OTU4329	aataaataatttaagattctgacttctacccccctctttaagattattaattataagaagaatagtagaaaaaggagctggaacaggatgaacagtgtaccccccactttcatcaaacattgcccataatggaacttccgtagatcttgctatttttagtttacatttagccggaatttcctccattcttggagcaattaatttcatctctacaatcatcaatatatacccgccaggtatgaaatttgatcaatttcccctatttgtttgagctgtaataattactgctattttattactcctttcattacctgttctagcaggagccattactatactattaacagaccgaaatattaacacatcattttttgatccttcaggaggaggagatccaat…	No_incluidas	Private	Arthropoda	Insecta	Coleoptera	Sphindidae						0	0	0	0	0	0	0	0	0	0	0	0	0	0	0	0	0	0	0	0	0	0	0	0	0	0	0	0	1	0	0	0	0	0	0	0	0
OTU2449	aataaataatataagattttgattacttcctccttcactaactcttttactgataagaagaatagttgaaagaggggcaggcactggttgaacagtataccctcctctttcttctaatattgctcatggaggatcttccgttgatttagcaatttttagattacatctagcaggtatctcatctattttaggtgctgttaactttatttcaacaattattaatatgcgatcaactggtattttttttgaccgtataccattatttgtttgatctgttgctattacagctttattacttttactatccttaccagtattagctggtgctatcactatattattaacagaccgaaatcttaatacatcattttttgatccagcaggaggaggagatcctat…	RBOLD	http://www.boldsystems.org/index.php/Public_RecordView?processid=TETRX065-16		Insecta	Coleoptera	Staphylinidae	Aleocharinae	False_Lomechusini	Tetradonia	tikalensis		0	0	0	0	0	0	0	0	0	0	1	0	0	0	0	0	0	0	0	0	0	0	0	0	0	0	0	0	0	0	0	0	0	0	0	0	0
OTU1339	aataaacaacataagattctgacttcttcccccttccctaatattcttaatcataagaagaattgttgataaaggagcaggaaccgggtgaacagtatacccaccactcgcaagaaacattgcccatgaaggatcatcagttgatttagcaatctttagattacacatagcaggagtatcatcaattcttggagctattaacttcatctcaaccattatcaacatacacccaccaggaataaaacctgaacaactacccctatttgcctgatcagtaaaaatcacagcagtattgcttctcctatcacttcctgtgctagcaggagccattacaatactattaacagaccgaaatattaattcatcattttttgatccagcaggaggaggagatcccat…	RBOLD	http://www.boldsystems.org/index.php/Public_RecordView?processid=GBCL51634-19		Insecta	Coleoptera	Curculionidae	Scolytinae	Cryphalini	Hypothenemus			0	0	0	0	0	0	0	0	0	0	0	0	0	0	0	0	0	0	0	0	0	0	0	0	0	0	0	0	0	0	0	0	0	0	0	0	1
OTU2172	attaaataacataagtttttgactattaccaccatccttatcatttcttattttaagtagaatagtagaaagaggagctggaactggttgaacagtctatccccccctatcttccaatattgcccatagaggatcatcagttgatttagctatttttaggttacacatagcaggggtatcttcaatcttaggggccgtaaactttatttcaactgcaatcaatatacgtcctcaaggaataaatctagaccaaataccattatttgtatgggccgtattaattacagctgtacttcttcttttaagtttaccagttctagctggagcaatcacaatactactaacagaccgaaatgtaaatacctgtttctttgatccagcaggagggggtgatcctat…	RBOLD	http://www.boldsystems.org/index.php/Public_RecordView?processid=GBMNE17073-21		Insecta	Coleoptera	Curculionidae	Platypodinae	Platypodini	Megaplatypus			0	0	0	0	0	0	0	0	0	0	0	0	0	0	0	0	0	0	0	0	0	0	0	0	0	0	0	0	1	0	0	0	0	0	0	0	0
OTU2565	aataaacaacataagattttgactattacccccctcactaatattcctaatcataagaagaatcgtagacaaaggagctggaaccggctgaaccgtatatccccccctcgcaagaaacattgcccatgaaggatcctcagttgatctagccatcttcagacttcacatagcaggagtatcttcaatcctaggagccatcaactttatttccactattattaatatacacccaccaggaataaaaccagaacaactacccctattcgcatgatcagtaaaaatcacagcaatccttttactcctctcactaccagtactagcaggagctattaccatactcctaacagaccgaaatattaattcatcattctttgacccagccggaggaggagatccaat…	No_incluidas	Private	Arthropoda	Insecta	Coleoptera	Curculionidae			Hypothenemus			0	0	0	0	0	0	0	0	0	0	0	0	0	0	0	0	0	0	0	0	0	0	0	0	0	0	0	0	0	0	0	0	0	0	0	0	0
OTU270	aataaataatataagattctgactactacccccatctcttaccttattaactataagaagaatagtagaaagtggtgcaggtacaggttgaacagtttacccccctctatctgctaaccttgcccatggaggatcctctgttgacctagcaatttttagccttcatctagcaggagtttcctcaattctaggagctgtaaacttcattacaactattattaatatacgtccaaatggaatgtcacttgaccgcactactttattcacttgagcagttggattaacagccctactccttcttctctcacttccagttcttgcaggagcaatcaccatacttttaactgaccgaaatctaaacacctctttttttgatcccgccggtggaggagaccctat…	No_incluidas	Private	Arthropoda	Insecta	Coleoptera	Anthribidae						0	0	0	0	0	0	0	0	0	0	0	0	0	0	0	0	0	0	0	0	0	0	0	0	0	0	0	0	0	0	0	0	0	0	0	0	0
OTU356	aatgaacaatataagattttgacttcttccaccttctctttctcttttactaataagaagaattgtagaaagaggggcagggactggatgaactgtttatccccctttgtcatctaatattgcccacgggggctcttctgtagaccttgcaatttttagccttcatttagcaggtatttcctctattctaggtgcagttaattttattacaactgtaattaatatacgaccaagaggaataacatttgatcaaatacctttatttgtttgggctgtagttatcacagcaattcttcttttactttcattacctgttttagcaggagctattacaatgcttttaaccgatcgaaatttaaatacaacattttttgatccctctggaggaggtgacccaat…	No_incluidas	Private	Arthropoda	Insecta	Coleoptera	Nitidulidae						0	1	0	0	0	0	0	0	0	0	0	0	0	0	0	0	0	0	0	0	0	0	0	0	0	0	0	0	0	0	0	0	0	0	0	0	0
OTU696	aataaataatataagattttgattactccctccttcattaacccttcttttaataagaagaatagtggaaaatggtgcaggtacaggatgaacagtttatccacccctctcttctaatattgctcacggcggttcatcagtagatttagcaatttttagacttcatttagctggaatttcttcaattttaggggcagtaaattttattactacagtaattaatatacgacctgaaggaataacattagatcgtatgcccctatttgtttgagctgtagcaattacagcattattacttttattatcactgcctgtacttgctggggcaattactatattattaacagatcgaaatttaaatacatctttttttgatcctgcaggaggtggtgacccaat…	No_incluidas	Published	Arthropoda	Insecta	Coleoptera	Cleridae						0	0	0	0	0	0	0	0	0	0	0	0	0	0	0	0	0	0	0	0	0	0	0	0	0	0	0	0	0	0	0	0	0	0	0	0	0
OTU955	aataaataatataagattctgattattaccaccttctttaagacttttattaataagaagaatagtagaaagtggagctggaacaggatgaacagtttatccccccttatcctcaaatattgctcatggaggtgcttcagttgatttagccatctttagacttcatttagcaggaatctcatctattctaggagcagtaaattttattactacagtaatcaatatacgttctattggaataacttttgatcgtatacctttatttgtttgatcagttgctattaccgctttattacttcttttatctttaccagttttagctggagctattactatacttttaactgatcgtaatattaatacttcattttttgatccagcaggaggtggagatccaat…	No_incluidas	Published	Arthropoda	Insecta	Coleoptera	Staphylinidae			Cyrtoquedius			0	1	0	1	1	1	0	0	0	0	0	0	0	0	0	0	0	0	0	0	0	0	0	0	0	0	0	0	0	0	0	0	0	0	0	0	0
OTU2041	aataaacaacataagattctgactcttaccaccatctcttaccctactaattataagaagaattgtagaaaatggagcaggaacaggctgaacagtatatcccccactctcagctaatgtagctcacgccggatcctcagtagacctagcaatttttagactacaccttgcaggaatttcctcaattctaggagccgtaaattttatctcgacagtcattaatatacgaccatcaggaatatcgccagatcgtatacccctatttgtctgagcagtagttattactgcggtacttcttcttctttcgctccctgttctagctggagccattacgatactattgacagatcgtaatattaacacatcattttttgacccagcaagggggggagacccaat…	No_incluidas	Private	Arthropoda	Insecta	Coleoptera	Cerambycidae						0	0	0	0	0	0	0	0	0	0	0	0	0	0	0	0	0	0	0	0	0	0	0	0	0	0	0	0	0	0	0	0	0	0	0	0	0
OTU20	aataaataatataagattttgacttctccccccttctttaactttacttctttcaagaagaatggtagaaaatggggctggtacaggttgaactgtatacccacctctttcagcaaatattgcccatagaggagcttctgttgatttagccatttttagcttacatttagcaggaatttcttctattttaggggctgtaaatttcattactacggttattaatatacgatcaacaggaataacatttgatcgaatacctttatttgtttgatctgttatattaactgctatccttttattattgtctttacctgttctagcaggggcaattacaatacttttaactgaccgaaatattaatacaacattttttgatccagctggagggggagaccctat…	RBOLD	http://www.boldsystems.org/index.php/Public_RecordView?processid=ASSCR306-11		Insecta	Coleoptera	Scarabaeidae	Dynastinae	Cyclocephalini	Cyclocephala	1021754		0	0	0	0	0	0	0	0	0	0	0	0	0	0	0	0	0	0	0	0	0	0	0	0	0	0	0	0	0	0	0	0	0	0	0	0	0
OTU937	aataaataatataagattctgacttcttcctccttccttaacattattattaataagaagaatagtagaaaatggagcaggaacaggatgaacagtctatccccctctttcttctaatattgctcatggaggatcttctgttgatttagcaatttttagtttacatttagcaggaatctcttcaattttaggagctgtaaattttattactacagtaattaatatacgaccagaaggaataactctagatcgaatacctttatttgtctgagcagtagcaattactgccttacttttacttttatccttacctgttttagctggagctattacaatattattaacagaccgaaatttaaatacatctttttttgatcctgcaggagggggagaccctat…	No_incluidas	Published	Arthropoda	Insecta	Coleoptera	Cleridae						0	0	0	0	0	0	0	0	0	0	0	0	0	0	0	0	0	0	0	0	0	0	0	0	0	0	0	0	0	0	0	0	0	0	0	0	0
OTU1568	aataaataatataagattttgattgttacccccatcattaactttattattaataagaagaatagttgaaagaggagcaggaacaggatgaacagtgtaccccccactttcatcaaatattgctcatggtggcgcttcagttgatttagctatttttagtttacatttagctggtatttcttcgattcttggtgctgtaaattttattaccacagttattaatatacgatctattggaataacatttgatcgtatacctttatttgtttgatcagtagtaattactgcattacttcttcttttatctttaccagttcttgcaggagcaattactatattattaactgatcgaaatttaaatactagattctttgacccgtctggaggtggagatccaat…	No_incluidas	Private	Arthropoda	Insecta	Coleoptera	Staphylinidae						0	0	0	0	0	1	0	0	0	0	0	0	0	0	0	0	0	0	0	0	0	0	0	0	0	0	0	0	0	0	0	0	0	0	0	0	0
OTU2146	tataaataatataagattttgacttttaccaccatctttaaccctccttttaatgagaagcatagtagaaagaggggcaggaacaggatggactgtctaccccccgttatcttcaggaattgcccatgctggagcttctgtagatttagcaatttttagtttacatttagctggaatttcttctattttaggagcagtaaattttattactacaattattaatatacgatctgtaggaataacttttgatcgaataccattatttgtttgatcagtaggtattactgcactacttttattactttctttaccagtattagctggagctatcaccatattattaactgatcgaaatttaaatacttcgttttttgatcctgctggaggaggagacccaat…	RBOLD	http://www.boldsystems.org/index.php/Public_RecordView?processid=RRBAA617-15		Insecta	Coleoptera	Carabidae	Harpalinae	Lebiini	Lebia			0	0	0	0	0	0	0	0	0	0	0	0	0	0	0	0	0	0	0	0	0	0	0	0	0	0	0	0	0	0	0	0	0	0	0	0	0
OTU177	aataaataatatgagtttttgacttcttcccccttctttaactcttcttttaatgagaagtatagtagaaagaggagctggtacaggatgaacagtttacccccctttatcttcaggaattgcccacagaggggcttctgtagatttagctatttttagacttcatttagctggtgtatcttcaattttaggggctgtaaattttattacaacaattattaatatacgatctgtagggataacatttgatcgaatacctctatttgtatgatctgtaggaattactgctcttttactacttttatcattaccagtcttagctggagcaattacaatattattaactgaccgaaatttaaatacatcttttttcgatccggctggagggggagaccctat…	No_incluidas	Published	Arthropoda	Insecta	Coleoptera	Carabidae						0	1	1	0	0	0	0	0	0	0	0	0	0	0	0	0	0	0	0	0	1	1	0	1	0	0	0	0	0	0	0	0	0	0	0	0	0
OTU2598	tataaataatataagattttgacttttaccgccatctttaactctacttttaatgagtagtctagtagaaagaggagcaggaacaggatgaactgtgtaccccccactatcttcaggaattgcccatgctggggcttctgtagatttagcaatttttagtttacatttagccggaatttcttctattttaggagcagtaaattttattactacaattattaatatacgatctgtaggaataacttttgatcgaataccattatttgtttgatcagtaggtatcaccgcattacttttattactttctttaccagtattagctggagctattactatattattaactgatcgaaatttaaatacttcatttttcgatcctgctgggggaggagatccaat…	RBOLD	http://www.boldsystems.org/index.php/Public_RecordView?processid=ELPCG2142-17		Insecta	Coleoptera	Carabidae	Harpalinae	Lebiini	Lebia			0	0	0	0	0	0	0	0	0	0	0	0	0	0	0	0	0	0	0	0	0	0	0	0	0	0	0	0	0	0	0	0	0	0	0	0	0
OTU2493	attaaacaatataagattttggttactacctccttcattatctttattaattatgagaagaattgtagaaagaggagcaggaactggatgaacagtttatcctcctttatcaggaaatattgctcatggaggagcatcagtagacttagcaatttttagtctacatttagcaggaatttcttcaattcttggagctattaattttattacaactattattaatatacgccctgcaggaatatcaatagaaaaaatacctttatttacgtggtctgtaattattactgcagtattactacttttatcattaccagttttagcaggggctattacaatactactaacagatcgaaatattaatacaactttttttgacccagcaggaggaggagaccctat…	No_incluidas	Private	Arthropoda	Insecta	Coleoptera	Coccinellidae						0	0	0	0	0	0	0	0	0	0	0	0	0	0	0	0	0	0	0	0	0	0	0	0	0	0	0	0	0	0	0	0	0	0	0	0	0
OTU268	aataaataacataagattttgacttttaccaccttctctttctcttctattaataagaagaattgtagaaagaggagcaggaactgggtgaacagtttatccacccctatcttctaatattgcacacggaggatcttctgtagatctagcaattttcagtcttcacttagcaggaatttcatctatcttaggagctgtaaattttattacaacagtaattaatatacgaccaaaaggaataacctttgatcaaatacctttatttgtatgagcagtagttattacagcaattcttcttcttttatctctcccagttttagctggagcaatcacaatgcttctaacagatcgaaatttaaatacaacattttttgacccttctggaggaggtgacccaat…	No_incluidas	Private	Arthropoda	Insecta	Coleoptera	Nitidulidae						0	0	1	0	0	0	0	0	0	0	0	0	1	0	0	0	0	0	0	1	0	0	0	0	0	0	0	0	0	0	0	0	0	0	0	0	0
OTU2923	tttaaataatataagattttgattattacccccctccttaacacttttagtattaagaagaatagtcgaaaacggagcaggtactggttgaactgtctacccccctttatcagccaatatcgctcacggaggagcatctgtagacctagctatttttaggcttcatctcgccggtatttcctcaattttaggtgcaattaactttatctcaacaatactaaatatacacccaaaagggataatattagaccaaatacccttatttgtatgagctatcgtcatcacagctattctacttttattatctcttcctgtactagcaggtgctattactatgctactaacagatcgaaatttaaatacctccttctttgaccctgcaggaggaggagatccaat…	No_incluidas	Private	Arthropoda	Insecta	Coleoptera	Mordellidae						0	0	0	0	0	0	0	0	0	0	0	0	0	0	0	0	0	0	0	0	0	0	0	0	0	0	0	0	0	0	0	0	0	0	0	0	0
OTU2401	tataaacaatataagattttgattactccccccttcattatctttattaattgctagaagaattgttgaaaatggagccggaactggatgaacggtttatccccccctttcatctaatatcgcccataatggatcttcagttgatttagcaatttttagtcttcatttagcaggaatttcctctattcttggtgctgtaaattttattactacagtcattaatatacgtccaagaggcataaattttgaccgtttacctttatttgtatgagcagtaaaaattactgcaattcttcttcttctttctttacctgttttagcaggtgcaattactatacttttaactgatcgaaatttaaatacatctttttttgatccggcaggagggggcgaccctat…	RBOLD	http://www.boldsystems.org/index.php/Public_RecordView?processid=SICOF565-19		Insecta	Coleoptera	Cerambycidae	Lamiinae	Calliini	Asemolea	minuta		0	0	0	0	0	0	0	0	0	0	0	0	0	0	0	0	0	0	0	0	0	0	0	0	0	0	0	0	0	0	0	0	0	0	0	0	0
OTU3067	aataaacaatataagattttgattactaccaccttcattaagattattaattataagaagaattgtagaaagaggagctgggacaggatgaacagtttaccctcccctttcatcaaacattgctcatgggggatcctctgttgatttagctatttttagattacatttagcagggatttcttctattttaggagctgtaaattttatttctacaattattaatatacgacctgaaggaataaaattagaccgtataccactatttgtttgagctgtaggaattactgctctcttacttctattatcattgcctgttttagccggagcaattactatacttctaacagatcgtaatattaatacttcattttttgaccctgcaggaggtggagatcctat…	RBOLD	http://www.boldsystems.org/index.php/Public_RecordView?processid=SICOA402-18		Insecta	Coleoptera	Attelabidae	Pterocolinae		Pterocolus	ovatus		0	0	0	0	0	0	0	0	0	0	0	0	0	0	0	0	0	0	0	0	0	0	0	0	0	0	0	0	0	0	0	0	0	0	0	0	0
OTU3872	tttaaataatataagattttgattattgcccccttcaattactcttcttttattaagtagattagtagaaagaggagctggaacaggttgaaccgtatatccccccctatcttcaaatatcgcacatagaggatcatcagtagatttagcaatttttagacttcatttagctggtatttcttcaattttaggagcaattaattttatttcaacaattataaatatacgacccacaggaatatcaatagataaaacacctctttttgcttgagccgtaattattaccgcaattttattacttttatctcttcctgttttagcaggagcaattaccatattattaactgatcgtaatattaatacatcattttttgatccagctggaggaggtgaccctat…	RBOLD	http://www.boldsystems.org/index.php/Public_RecordView?processid=GMCRK2764-13		Insecta	Coleoptera	Chrysomelidae	Cassidinae	Cassidini	Charidotis	auroguttata		0	0	0	0	0	0	0	0	0	0	0	0	0	0	0	0	0	0	0	0	0	0	0	0	0	0	0	0	0	0	0	0	0	0	0	0	0
OTU4437	tttaaataatataagattttgacttttaccaccagcattaacttttttaattttaagaagactagttgaaagaggagcaggaacaggatgaacagtttaccccccactttcatctaatttagctcatggaggatcatcagttgatatagcaatttttagtcttcatttagcaggaatttcttctattttaggagctgtaaattttattactacaattattaatatacgtccttatggaataacttttgaaaaaacacctttatttgtatgatcagtattaattactgctattttacttcttttatctttaccagtcttagctggagctattactatacttttaactgatcgaaatattaatacatcattttttgatccagcaggaggaggagaccctat…	RBOLD	http://www.boldsystems.org/index.php/Public_RecordView?processid=GBMNE49804-22		Insecta	Coleoptera	Coccinellidae	Coccinellinae	Hyperaspidini	Hyperaspis	trifurcata		0	0	0	0	0	0	0	0	0	0	0	0	0	0	0	0	0	0	0	0	0	0	0	0	0	0	0	0	0	0	0	0	0	0	0	0	0
OTU2344	tataaacaatataagattttgacttcttcctccttccttaactttactaattataagaagaatcgtagaaagaggagcaggaacaggctgaacagtctaccctcctttatcttcaaatattgcccatagaggtagatctgttgatttagcaatttttagacttcatttagctggaatttcctcaattttaggagctgtaaattttattactacaattattaatatacgccctgtagggataaattttgaacaaatacctttatttgtttgatcagtttttattacagctattttacttcttctatcactaccagtattagcaggagctattacaatattattaactgatcgaaatttaaatacttccttttttgaccccgctggtggaggagaccctat…	RBOLD	http://www.boldsystems.org/index.php/Public_RecordView?processid=GBMIN13033-13		Insecta	Coleoptera	Corylophidae	Corylophinae	Peltinodini	Holopsis			0	0	0	0	0	0	0	0	0	0	0	0	0	0	0	0	0	0	0	0	0	0	0	0	0	0	0	0	0	0	0	0	0	1	0	0	0
OTU3262	aataaacaatataagattttgacttttacccccatctttaactttacttctaataagaagaattgtagaaagaggagcaggtacaggatgaacagtctaccccccactttcatctaatatcgctcatggtggttcttctgttgatttagcaatttttagtttacatttagcaggaatttcttctattttaggagcagtaaattttatttctactgtaattaacatacgacctaagggtatgtctttagaccaaatacctttatttgtatgagcagtaattattacagccattcttcttcttctgtctctacctgtattagcaggtgctattactatacttttaaccgaccgaaatttaaatactacattttttgatccttcaggaggtggagaccctat…	RBOLD	http://www.boldsystems.org/index.php/Public_RecordView?processid=ELPCG1487-17		Insecta	Coleoptera	Nitidulidae	Nitidulinae		Stelidota	octomaculata		0	0	0	0	0	0	0	0	0	0	0	0	0	0	0	0	0	0	0	0	0	0	0	0	0	1	0	0	0	0	0	0	0	0	0	0	0
OTU1835	aataaacaacataagattttgactactccccccctcattgtcacttttactaataaggagaatagtagagagaggggccggaacaggatgaaccgtttatccacctctatcatctaatatttctcatagaggctcatcagtagatttagccatcttcagattacatttagcaggtatctcatctattttaggagctattaattttatttccacaataattaatatacggccaattggaataacactcgaacgaatccctcttttcgtttgagctatcgcaattactgctatcctattacttctatctctacctgtactagcaggggccattactatacttttaacagaccgtaatattaatacatcattcttcgacccagcaggagggggggaccccat…	No_incluidas	Private	Arthropoda	Insecta	Coleoptera	Mordellidae						0	0	0	1	0	0	0	0	0	0	0	0	0	0	0	0	0	0	0	0	0	1	0	0	0	0	0	0	0	0	0	0	0	0	0	0	0
OTU2198	aataaataatataagattttgattacttcctccctcattattccttttacttataagaagactagtagaaagaggggtaggaactggatgaacagtttatcctcctttatcctctaatattgctcatagaggagcttctgtcgatttaggtatttttaggttacacttagcaggtatttcatctattttaggggcaattaattttatctcaacaattattaatatacatcctaatcatataaagtttgatcaattaccattatttgtttgatctgtatttatcacagcaattctacttctactttcattacctgtcttagcgggagcaattactatgcttttaacagatcgtaatttaaatacatctttttttgaccctactggaggaggtgaccctat…	No_incluidas	Early-Release	Arthropoda	Insecta	Coleoptera	Chrysomelidae			ChrysSA	sp. 70		0	0	0	0	0	0	0	0	0	0	0	0	0	0	0	0	0	0	0	0	0	0	0	0	0	0	0	0	0	0	0	0	0	0	0	0	0
OTU2813	aataaataacataagattttgactattaccaccatctttgacccttctattaataagaagaatcgtagaaaacggggcaggaactggatgaacggtttacccacctttatccgctaatatcgcccacagaggggcgtctgtagacctcgcaattttcagacttcatttagcaggaatttcctcgatcttgggagctgttaattttatcaccactgtgattaatatgcgatcacccggtatagccttcgatcaaatacctttatttgtgtgatcagtagcaattacagcccttctgttgcttctatctctcccagtcctagccggtgctattactatgttactcaccgaccgaaatttaaacacctcattctttgaccctgcagggggaggggaccccat…	No_incluidas	Published	Arthropoda	Insecta	Coleoptera							0	0	0	0	0	0	0	0	0	0	0	0	0	0	0	0	0	0	0	0	0	0	0	0	0	0	0	0	0	0	0	0	0	0	0	0	0
OTU4019	tttaaataatataagattttgacttttacccccttctttaactttactaattttaagaagtttagttgaaagaggagctggaactggatgaacagtttatccccctttatcttcaaatttagctcataatgggtcttctgtagatttagctatttttagattacatttagcaggaatctcatcaattcttggagcagtaaatttcatctcaactattttaaatatacgaccttttggaataactttcgaaaaaatacctctttttgtttgatctgttttaattactgctattttacttcttctttctttacctgtgttagcaggagcaatcacaatactcttaacagatcggaatattaatacctctttctttgaccctgcaggagggggagacccaat…	No_incluidas	Private	Arthropoda	Insecta	Coleoptera	Coccinellidae						0	0	0	0	0	0	0	0	0	0	0	0	0	0	0	0	0	0	0	0	0	0	0	0	0	0	0	0	0	0	0	0	0	0	0	0	0
OTU1166	aataaacaatataagattttggcttctacccccgtctctaggcctattaatcataagaagaattgttgaaaatggggctggtacaggatgaactgtttacccacctttatccgcaaatattgctcacagagggtcctctgtagatttagccatctttaggcttcacctagcgggtatctcgtccatcctaggcgctgtaaactttatctctacagtaattaatatacgaccggaaggaataggcctagaacaaatacccctctttgtttgggcagttgttatcacagctattcttcttttgctgtcactcccagttttagctggtgcaatcaccatactattaactgaccggaatatcaatacatctttttttgacccggccggagggggagacccaat…	RBOLD	http://www.boldsystems.org/index.php/Public_RecordView?processid=GBMND70121-21		Insecta	Coleoptera	Cerambycidae	Cerambycinae	Clytini	Ochraethes	obliquus		0	0	0	0	0	0	0	0	0	0	0	0	0	0	0	0	0	0	0	0	0	0	0	0	0	0	0	0	0	0	0	0	0	0	0	1	0
OTU291	tataaataatataagattttgattactccccccatcactaacattattattaataagtagtctggttgaaagaggggcagggactgggtgaactgtttatcctcctttagcaagaaatatcgcccatggtggatcctcagtcgacttagctattttcagactccatttagccggaatctcttctattttaggagcagttaattttattacaactgtgattaatatgcgacccagaggtataaggttagaccgaatacccctattttcttgggcagtagttattactgcaattttacttctcttatcactccctgttttagctggggctattactatactcctaacagaccgaaatttaaatacttctttttttgaccctgcaggagggggagatcctat…	RBOLD	http://www.boldsystems.org/index.php/Public_RecordView?processid=GBCCH063-10		Insecta	Coleoptera	Chrysomelidae	Bruchinae	Bruchini	Merobruchus	insolitus		0	0	0	0	0	0	0	0	0	0	0	0	0	0	0	0	0	0	0	0	0	0	0	0	0	0	0	0	1	0	0	0	0	0	0	0	1
OTU1703	tttaaataatataagattctgactattacccccttctttaaccctcttagttctaagaagaatagtagaaaacggagcaggaactggttgaactgtttacccccctttatcagctaatattgctcacggtggtgcatctgttgatctagcaatttttagtttacatctagccggagtatcttcaattcttggagcaattaattttatttcaactatacttaacatgcatcctaaaggtataagattagatcaaatacctctatttgtttgagcaatcgtaattacagctgttttacttttactatctcttcctgttttagcaggggctatcacaatacttttaactgaccgaaatcttaatacatccttttttgatcctgcaggaggaggggaccctat…	No_incluidas	Private	Arthropoda	Insecta	Coleoptera	Mordellidae						0	0	0	0	1	0	0	0	0	0	0	1	0	0	0	0	0	0	0	0	0	1	0	0	0	0	0	0	0	0	0	0	0	0	0	0	0
OTU3045	aataaacaatataagattttgacttcttcctccttctttaactttacttctttcaagaagaatagtagaaaatggggctggtacaggttgaactgtatacccgcctctttcagcaaatattgctcatagaggagcttctgttgatttagccatttttagcttgcatttagcaggaatttcttctattttaggagctgtaaaattcattactacagttattaatatgcgatcaacaggaataacatttgatcgaatacctttatttgtttgatctgttatactaactgctatccttttattattgtctttacctgtcctagcaggggcaattactatacttttaactgaccgaaatattaatacaacattttttgacccagctggaggaggagaccctat…	RBOLD	http://www.boldsystems.org/index.php/Public_RecordView?processid=BCIDY140-19		Insecta	Coleoptera	Scarabaeidae	Dynastinae	Cyclocephalini	Cyclocephala	lunulataASolis01		0	1	0	0	0	0	0	0	0	0	0	0	0	0	0	0	0	0	0	0	0	0	0	0	0	0	0	0	0	0	0	0	0	0	0	0	0
OTU3851	aataaataatataaggttttgattattacccccatcattatttttattgattataagaagaattgttgaaagaggtgctggtacaggatgaactgtttaccctcctctttcagcaaatattgctcatggaggatcttcagttgatcttgctatctttagattacacttagccgggatttcctcaatccttggtgctattaattttattacaacagttattaatatacgacctaaaggaatgaccttagaccgaataccattatttgtatgggctgttacaattactgcggtattattactcttatcattacctgttttagctggtgcaattacaatattattaacagatcgaaatttaaatacttctttttttgatcctgcaggaggaggagatcctat…	RBOLD	http://www.boldsystems.org/index.php/Public_RecordView?processid=SICOC1084-18		Insecta	Coleoptera	Chrysomelidae	Galerucinae	Galerucini	Ophraea	rugosa		0	0	0	0	0	0	0	1	0	0	0	0	0	0	0	0	0	0	0	0	0	0	0	0	0	0	0	0	0	0	0	0	0	0	0	0	0
OTU3127	aataaataatataagtttttgattactcccaccatcattaactttgttattaataagaagaatagttgaaagaggggcaggaacaggatgaacagtataccctcctctttcatctaatattgctcatggcggtgcttcagtagatttagctatttttagtttacatttagctggaatttcctctattcttggggctgtaaattttattactacagtaattaatatacgatctattggaataacatttgatcgtatacccttatttatttgatcagttgtaattactgccttacttcttcttttatccttaccagttcttgcaggagcaattacaatattattaaccgatcgaaatttaaatactagattttttgatccatcaggtggtggagatccaat…	No_incluidas	Private	Arthropoda	Insecta	Coleoptera	Staphylinidae						0	0	0	0	0	0	0	0	0	0	0	0	0	0	0	0	0	0	0	0	0	0	0	0	0	0	0	0	0	0	0	0	0	0	0	0	0
OTU2241	acttaataatataagattttgacttttacctccatcccttacttttttattaataagaagagtagtagataaaggagcaggaacaggatgaactgtttaccctccattgtcttctaacttatctcacgaaggatcttcagtagatctagccatttttagactccatatagcaggtatttcctctattttaggtgctattaactttatttctacagtaattaatatgcaccctaagggtataaaaccagaacaaattccactatttgtatgagcagttaaaattactgctgtattactacttctatctctaccagtgcttgctggagcaatcaccatactattaactgatcgaaatgtaaatacatccttctttgatcctgctggaggaggagatcctat…	Bold_Identification	Published	Arthropoda	Insecta	Coleoptera	Curculionidae						0	0	0	0	0	0	0	1	0	0	0	0	0	0	0	0	0	0	0	0	0	0	0	0	0	0	0	0	0	0	0	0	0	0	0	0	0
OTU72	aataaataatataagattctgattactgcccccttcattaaccctcctgattataagaagaattgtagaaagaggtgcaggaacaggatgaactgtttatccacctttatcagcaaatgtagctcatagaggatcatcagtagatctagcaattttcagattacacctagcaggtgtttcttccattcttggagcagttaattttatttcaacagtaattaatatacgacctacaaaaataagaccagagcaaataccactctttgtttgagcagtagtaatcacagcaatcttattacttctttcacttcctgttttagcaggtgctattactatactattaacagaccgaaacattaatacatcattctttgatcctgcgggaggaggagaccctat…	RBOLD_menor360	http://www.boldsystems.org/index.php/Public_RecordView?processid=JICCL033-16		Insecta	Coleoptera	Cerambycidae	Cerambycinae	Clytini	Neoclytus			1	0	0	0	0	0	0	0	0	0	0	0	0	0	0	0	0	0	0	0	0	0	0	0	0	0	0	0	0	0	0	0	0	0	0	0	0
OTU1264	actaaataatataagattctgattgttacccccatctcttacccttctcttaatgagaagagctattgacaagggagccggaacagggtgaacagtataccctcctctttcaacaaacattgcccatgagggagcatctgtagatttagctatctttagccttcatatagcaggaatttcatccatccttggggctataaacttcatttcaacagtaatcaatatacggccccaaggaataaattatgatcggatacccttatttgtatgggccgtaaaaattacagccattctactactactttcattacctgttctcgcaggggcaatcactatacttcttacagatcgtaatattaacacatctttttttgacccagcaggaggaggggacccaat…	Bold_Identification	Private	Arthropoda	Insecta	Coleoptera	Curculionidae						0	0	0	0	0	0	0	0	0	0	0	0	0	0	0	0	0	0	0	0	0	0	0	0	0	0	0	0	0	0	0	0	0	0	0	0	0
OTU3077	tttaaataatataagattttggcttcttcccccttctttaaccttcttgatcctaagaagattggtggaaagaggagctggaacagggtgaactgtttaccctccattatcctctaacttggcacatgggggttcctctgtagatatagcaatttttagcttacatctagctgggatttcttctattttaggagctgtaaattttatttccacaattattaacatacgaacatatggaataactttcgaaaaaatacctttatttgtttgatctgtattaattactgcagtattgttattattatctttacctgtattagcaggagctatcactatacttcttacagaccgaaatattaatacctctttttttgaccccgcaggaggaggagacccaat…	Bold_Identification	Published	Arthropoda	Insecta	Coleoptera	Coccinellidae						0	0	0	0	0	0	0	0	0	0	0	0	0	0	0	0	0	0	0	0	0	0	0	0	0	0	0	0	0	0	0	1	0	0	0	0	0
OTU3525	acttaataatataagtttttggcttttacccccttctttaactctccttatcataagaagaattattggtaaaggggcagggacaggctgaactgtctaccccccgttatcatcaaatattgcccatgaaggagcctctgtagatttcgcaatttttagtcttcacatagccggaatctcttcaattttaggagcaataaattttatttctaccgttttaaatataaaacctacaggaataaaactagagcaaatagctcttttcatttgagctgttaagattaccgctatcctcctattaatctctttacctgtattagcaggggcaattactatacttttaacagatcgaaatattaatacttccttttttgaccccgcaggtgggggtgaccctat…	Bold_Identification	Published	Arthropoda	Insecta	Coleoptera	Curculionidae						0	0	0	0	0	0	0	0	0	0	0	0	0	0	0	0	0	0	0	0	0	0	0	0	0	0	0	0	0	0	0	0	0	0	0	0	0
OTU3875	aataaataacataagattttgacttttacccccttctttatctttattattaataagaagaatagttgaaagaggagctggaactggatgaacagtatatcctcctctttcttctaatattgctcatggaggatcctctgttgatttagctatttttagtcttcacttagcagggatttcttcaattctaggagcaattaattttattacaactgttattaatatacgctcaattggtataacttttgatcgaatacctatatttgtttgagctgtcgctattactgccttacttttacttttatctttaccagtattagcaggagcaattacaatacttttaacagaccgaaatttaaatacttcattttttgacccagcaggaggaggggaccctat…	Bold_Identification	Private	Arthropoda	Insecta	Coleoptera	Staphylinidae						0	0	0	0	0	1	0	0	0	0	0	0	0	0	0	0	0	0	0	0	0	0	0	0	0	0	0	0	0	0	0	0	0	0	0	0	0
OTU745	tataaataatataagattttgacttctacccccatcattaactttattattaataagaagaatagttgaaaaaggagctggtacaggctgaactgtttatccaccattatcagcaaatattgctcatgcaggagcatcagtagatttagcaatttttagattacatttagcaggtatttcttcaattttaggtgctgtaaattttattacaactgtaattaatatacgatcaacaggaataacttttgatcgtataccactatttgtttgagctgtagccattacagcactattattacttttatcattaccagtacttgcaggagcaattacaatattattaactgatcgtaatttaaatacatcattttttgacccaattggtgggggagatcctat…	Bold_Identification	Early-Release	Arthropoda	Insecta	Coleoptera	Scarabaeidae			Canthon			0	0	0	0	0	0	0	0	0	0	0	0	0	0	0	0	0	0	0	0	0	0	0	0	0	0	0	0	0	0	0	0	0	0	0	0	0
OTU755	gataaacaatataagattttgactacttcctccttccttaactctccttgtaataagaagaattgtagaaaacggagcaggaacaggatgaactgtatatcctcctttatccgctaatttagctcatagaggctcatcagtagatttagctattttcagactccacttagcaggtatttcatcaattctaggagcagtaaattttatttctacagtaatcaatatacgaccagcaggaatatatcccgaacgaatacctctattcgtttgagcagtagttattactgcaatcttacttctactttcactacctgttctagcaggagcaattacaatattattaactgatcgaaatattaacacatcattttttgatcccgcaggagggggagatcccat…	Bold_Identification	Published	Arthropoda	Insecta	Coleoptera	Cerambycidae						0	0	0	0	0	0	0	0	0	0	0	0	0	0	0	0	0	0	0	0	0	0	0	0	0	0	0	0	0	0	0	0	0	0	0	0	0
OTU265	aataaataacatgagattctgactgttgcccccatctctgacccttctcttaatgagaagtatggtcgaaagaggagcgggcacaggatgaacagtgtaccccccactttcagcaggaattgcacacgcaggagcatctgttgatttagcaatttttagtttacatttagccggaatttcatcaattttaggagctgtaaattttattactacaattattaatatacgatcagtaggaataacatttgatcgaataccattatttgtttgatctgtaggaattactgcattacttttacttctatctcttcctgtattagcaggggcaattactatattattaacagatcgtaatttaaatacttctttttttgatcctgcgggtgggggagacccaat…	RBOLD_menor225	http://www.boldsystems.org/index.php/Public_RecordView?processid=GMHKX004-15		Insecta	Coleoptera	Carabidae						0	0	0	0	0	0	0	0	0	0	0	0	0	0	0	0	0	0	0	0	0	0	0	0	0	0	0	0	0	0	0	0	0	0	0	0	0
OTU3188	attaaataatataagattttgattattacccccatcattatctttacttttaatgagaagaattgttgaaactggagcaggtacaggatgaacggtttaccccccgctgtcatctaatattgctcatggaggagcctcagttgatttagctatttttagattacatttagcaggtatttcttcaattttaggtgctgtaaattttatttctacagtcttaaatatacgaccaagaggaatgactatagaccgaatacctctctttgtttgagcagtagtgattactgctattcttttactactttcattacctgttttagccggagctattactatactactaacggatcgaaatttaaatactagattttttgacccggctggaggaggggatcccat…	Bold_Identification	Published	Arthropoda	Insecta	Coleoptera	Endomychidae						0	0	0	0	0	0	0	0	0	0	0	0	0	0	0	0	0	0	0	0	0	0	0	0	0	0	0	0	1	0	0	0	0	0	0	0	0
OTU1859	tataaacaatataagattttgacttcttcctccttctttaactttattaattataagaagaatcgtagaaagaggagcaggaactggttgaacagtctatccccccttatcttcaaatattgcccatagaggtaggtctgttgacttagcaatttttagacttcatttagctggaatttcctcaattttaggggctgtaaattttattactacaattattaatatacgccctgtagggataaattttgaacaaatacctttatttgtttgatcagtttttattacagctattttacttcttctatcactaccagtattagcaggagctattacaatattattaactgatcgaaatttaaatacttctttttttgaccctgctggtgggggagaccctat…	Bold_Identification	Published	Arthropoda	Insecta	Coleoptera	Corylophidae			Holopsis			0	0	0	0	0	0	0	0	0	0	0	0	0	0	0	0	0	0	0	0	0	1	0	0	0	0	0	0	0	0	1	0	0	0	0	0	0
OTU1139	acttaacaatataagattttgacttttacccccttctttaactttcttaattcttagaagaattacagaaagaggggctggaacaggttgaacagtttatccgcctttatcttcaaatttagctcataacggagcttctgtagatttagctatttttagtcttcatttagctggaatctcttcaattttaggggctgtgaattttatttctactattttaaacatacgcccttacggaataactttcgaaaaaatacctttatttgtatgatcagtacttattactgctattttacttcttctttctttaccagttttagctggagctattactatacttttaacagatcgaaatattaattcttctttctttgaccctgccggaggaggagacccaat…	Bold_Identification	Published	Arthropoda	Insecta	Coleoptera	Coccinellidae						0	1	0	0	0	0	0	0	0	0	0	0	0	0	0	0	0	0	0	1	0	0	1	0	0	0	0	0	0	0	0	0	0	0	0	0	0
OTU1330	tataaataatataagattttgactcttacccccctcgcttacattattaactataagaagaatagtagaaagaggagcaggaacaggatgaaccgtttaccccccactatcagctaatttagctcatggaggttcatctgttgatttagcaatcttcagcctacatttagccggagtttcttctattcttggggctgtaaattttattactacaattatcaatatacgcccccaaggaatatctttagatcgaaccaccttatttacatgagcagtaggattaacagcccttttactccttttatcattacctgttttagctggagctatcaccatactcctcactgaccgaaatctaaatacttgtttttttgaccctgcaggaggtggggatcccat…	Bold_Identification	Published	Arthropoda	Insecta	Coleoptera	Anthribidae						0	0	0	0	0	0	0	0	0	0	0	0	0	0	0	0	0	0	0	0	0	0	0	0	0	0	0	0	0	0	0	0	0	0	0	0	0
OTU1431	tataaataatataagattttgattactacctccttcattaagtttactacttataagtagtatagtagaaaatggagctggaactggatgaacggtttaccctcctctttcttctaatattgctcatgctggagcatctgttgatttagcaatttttagtttacatttagcaggtatttcatctattttaggagctgtaaattttattactacaattattaatatacgatcagtaggaataacatttgatcgtatacctttatttgtttgatcagttggaattactgctttattattacttttatcattaccagtactagctggagctattactatattattaacagatcgaaatttaaatacttctttttttgatccagcaggaggaggagatcctat…	Bold_Identification	Published	Arthropoda	Insecta	Coleoptera	Carabidae			Pentagonica			0	0	0	0	0	0	0	0	0	0	0	0	0	0	0	0	0	0	0	0	0	0	0	0	0	0	0	0	0	0	0	0	0	0	0	0	0
OTU156	aatgaataatataagattttgacttctccccccgtctcttaccttattgactataagaaggctcgtagaaagaggagccggcacaggatgaacggtttatccccccctttcatccaatctggcccacggcgggtcatctgtagatctagctatctttagtcttcatcttgcaggagtatcctctattttaggtgcagttaattttattaccactatcattaacatacggcccagaggtatggccttagaccaagcaaccctgtttacatgagcagtagggctcactgcccttcttcttcttctctctcttcctgttcttgcaggggcaatcactatactcttaactgaccgaaacctaaatacttcctttttcgacccagcagggggaggagaccccat…	Bold_Identification	Published	Arthropoda	Insecta	Coleoptera	Anthribidae						0	0	0	0	0	0	0	0	0	0	0	0	0	0	0	0	0	0	0	0	0	0	0	0	0	0	0	0	0	0	0	0	0	0	0	0	0
OTU1656	aataaataatataagattttgatttcttcccccatcattatcactccttttaataagaagaatcgttgaaaatggagcaggaacaggatgaacagtgtaccccccactatcatcaaacattgcccatagaggatcttcagtagacctagcaatttttagactacatttagcaggtatttcatcaattctaggagcagtaaattttatttcaacagtaattaatatacgatcaacaggaattacatttgatcggatacctttattcgtatgagctgtagcaattacagctcttcttcttcttctatcacttcctgtattagcaggagcaatcacaatactattaactgatcgaaatttaaatacatcattctttgatccagccggaggaggagatccaat…	Bold_Identification	Published	Arthropoda	Insecta	Coleoptera	Elateridae			Agriotes			0	0	0	0	0	0	0	0	0	0	0	0	0	0	0	0	0	0	0	0	0	0	0	0	0	0	0	0	0	0	0	0	0	0	0	0	0
OTU1723	aataaataatataagattttgattacttcctccatccatttctttattaatttcaagaagaataattgaaaaaggatcaggaacaggatgaaccgtttatcctcccctttcttcaaatattgctcatagaggatcatcaattgatttaacaattttcagacttcatctagcaggaatttcttccattctaggagcagtaaattttatcacaactataataaacatacgatccccaggaatatctatagacaaaatttctttattttcttgagcagtattaattacaacaattctattattactttctcttccagttctagcaggagctattaccatacttctatcagatcgaaattttaactcttcattttttgatcctgcaggaggtggagatccaat…	Bold_Identification	Private	Arthropoda	Insecta	Coleoptera	Staphylinidae						0	0	0	0	0	0	0	0	0	0	0	0	0	0	0	0	0	0	0	0	0	0	0	0	0	0	0	0	0	0	0	0	0	0	0	0	0
OTU2523	aataaacaatataagattttggctactccctccggccctaattttattagtaatgagaagaatcgttgaaacaggggcaggaacaggatgaacagtttatcctcccttatcttcaaatattgctcatagaggatcttcagtagatttagcaatttttagccttcatttagcaggaattagttctatcctaggtgcaattaatttcatttcaacaattatcaatatacgaccaaaaaatataaaatttgatcaaataccattatttgtatgatcagtaggtattacagctctcctactcttattatctctcccagttctagcaggagcaatcactatacttttatcagatcgaaatttaaatacatcattttttgacccagcaggtggaggagaccctat…	Bold_Identification	Published	Arthropoda	Insecta	Coleoptera	Cybocephalidae			Cybocephalus			0	0	0	0	0	0	0	0	0	0	0	0	0	0	0	0	0	0	1	0	0	0	0	0	0	0	0	0	0	0	0	0	0	0	0	0	0
OTU3771	aataaacaatataagattttgactactacctccgtcccttatattcttaatcataagatcaatcattgataaaggagctggaactggttgaactgtttatccccctctagctagaaacattgcccacgaaggatcttcagtagacttagccatcttcaggcttcacatagccggtgtatcctcaattcttggagccattaactttatttctacaatcattaatatacatcccccaggaatatcaccagaacaacttccactattcacctgatcagtgaaaattaccgcagtacttctcctcctatctctacccgtccttgcaggagctattactatattattaaccgaccgaaatatcaattcatcattcttcgatccagctggagggggagaccctat…	Bold_Identification	Early-Release	Arthropoda	Insecta	Coleoptera	Curculionidae			Hypothenemus			0	0	0	0	0	0	0	0	0	0	0	0	0	0	0	0	0	0	0	0	0	0	0	0	0	0	0	0	0	0	0	0	0	0	0	0	0
OTU450	gataaataacatgagattctgattactgcccccctcgctctcccttcttctaatgagaagggttgtagaaaacggggctgggactggatgaaccgtttaccctcccctatcctccaatattgcacacggaggctcgtctgtagatttagctattttcagattacacttagcgggagtatcatctattttaggggctattaactttatctctacaataattaatatacgaccaagaggaataacactagaccgtatacctctctttgtgtgggcaatcgtaatcacagccattttactgttactgtccctccccgttttagcaggggccattactatattacttactgaccggaacttgaatacctccttcttcgacccagcaggagggggagaccccat…	Bold_Identification	Published	Arthropoda	Insecta	Coleoptera	Mordellidae						0	0	0	0	0	0	0	0	0	0	0	0	0	0	0	0	0	0	0	0	0	0	0	0	0	0	0	0	0	0	0	0	0	0	0	0	0
OTU613	ccttaataatataagattttggttattaccaccatcaattacatttctcttaataagaagaatagttgaaaatggagctggaacaggatgaacagtttatccaccattatcttcaaatattgcccatagaggctcatctgtcgatatagcaatttttagtcttcacttagcaggaatttcatcaattcttggtgcaattaattttatttcaactgttttaaacatacgacctcaaggaataataatagacaaaacgcctctatttgtttgatcagtaattattactgctattcttcttcttctttctcttcctgtattagcaggagcaattactatactattaacagatcgtaatattaatacctcattctttgaccctgctggaggtggagacccaat…	Bold_Identification	Private	Arthropoda	Insecta	Coleoptera	Chrysomelidae						0	0	0	0	0	0	0	0	0	0	0	0	0	0	0	0	0	0	0	0	0	0	0	0	0	0	0	0	0	0	0	0	0	0	0	0	0
OTU3651	tataaacaatataagattttgattacttcccccatcattatttttactattaataagaagaatagtcgaaagaggggctggaactggttgaaccgtttatcctcccctatcttccaatattgcccatggaggatcttcagtagatttagcaatctttagattacatcttgcaggtatttcttctattttaggtgcagttaatttcattacaactgttattaatatacgaccttcaggaataactttagatcgaatacccttatttgtatgggctgttgtaattactgcaattcttttactcctttctttacctgtattagctggagcaattacaatattattaacagatcgaaatttgaatacttcattttttgacccaattggaggcggtgaccctat…	RBOLD_menor304	http://www.boldsystems.org/index.php/Public_RecordView?processid=PLEDB3608-20		Insecta	Coleoptera							0	0	0	0	0	0	0	0	0	0	0	0	0	0	0	0	0	0	0	0	0	0	0	0	0	0	0	0	0	0	0	0	0	0	0	0	0
OTU3214	aataaacaatataagattttgacttctgcccccttcactattccttcttttaataagaagaatggtagaaagaggagtcggaacaggatgaactgtgtaccccccactttcatctaatattgctcacggaggaagatctgttgatcttgcaatttttagattacatttagcaggaatctcttctattttaggtgcaattaattttattactacaattattaacatacgacctaaaggtataagatttgatcgaatacccttatttgtttgatcagttttaatcactgcaattttattgctattatcattacctgtacttgcaggagcaattacaatattattaacagatcgaaatttaaatacatctttttttgacccttcaggaggtggagacccaat…	RBOLD_menor274	http://www.boldsystems.org/index.php/Public_RecordView?processid=SMTPB7034-13		Insecta	Coleoptera	Chrysomelidae	Galerucinae	Alticini	Dibolia			0	0	0	0	0	0	0	0	0	0	0	0	0	0	0	0	0	0	0	0	0	0	0	0	0	0	0	0	0	0	0	0	0	0	0	0	0
OTU2006	actaaataatataagattttgacttttacctccatctttatccttattaattataagaagaattgttgaaacaggagctgggactggttgaacagtttatccgcctttatcttctaatattgcccatggaggtgcatcagttgatttagctatttttagccttcatttagcaggaatctcatctattttaggagctataaatttcatttctacaataataaatatacgacctacaggtatatcattagatataatacctctatttgtttgagcagttttaatcacagctatccttcttcttctttctctgcctgtattagctggagctattactatactactaacagatcgtaatattaatacaactttttttgaccctgcaggaggaggagatccaat…	Bold_Identification	Published	Arthropoda	Insecta	Coleoptera	Erotylidae						0	0	0	0	0	0	0	0	0	0	0	0	0	0	0	0	0	0	0	0	0	0	0	0	0	0	0	0	0	0	0	0	0	0	0	0	0
OTU374	tcttaacaatataagattttggttattacctccagctttaacttttttaattctaagaagaatagtagaaagaggagcaggaactgggtgaacagtttatccccctctttcatcaaatatagctcatagaggttcttcagttgatttagctatttttagtcttcatttagccggagtctcttcaattttaggggctgtaaactttattactacaataattaatatacgtccttttggaataacattagacaaaatacccttatttgtttgatcagttataattacagccattcttttacttttatctcttcctgttcttgccggagcaattactatattattaacagaccgaaatatcaatacttctttttttgatccagcaggagggggagaccctat…	RBOLD_menor312	http://www.boldsystems.org/index.php/Public_RecordView?processid=JICCA1268-16		Insecta	Coleoptera							0	0	1	0	0	0	0	0	0	0	0	0	0	0	0	0	0	0	0	0	1	0	0	0	0	0	0	0	0	0	0	0	0	0	0	0	0
OTU4362	aataaataatataagattttggcttcttcccccttcattaattcttttaattataagaagaattattgataaaggagccggtactggatgaactgtataccccccactatcctctaatattgcacacgaaggagcttctgttgacctagctattttcagtcttcatatagcaggtatttcgtctattcttggagctatcaactttatctccacagttattaacatacgtcctataggaataaatccagatcaaataacattatttatttgagctgtaaaaattacagcaattcttctcttgctatctctaccagttttagcaggagcaatcaccatactattaaccgatcgaaatattaatacatctttctttgatcctgccggtggaggtgaccctat…	Bold_Identification	Published	Arthropoda	Insecta	Coleoptera	Curculionidae						0	0	0	0	0	0	0	0	0	0	0	0	0	0	0	0	0	0	0	0	0	0	0	0	0	0	0	0	0	0	0	0	0	0	0	0	0
OTU1121	aataaacaacatgagattttgattactcccaccttctctttcccttctcctgataagaagaattgtggaaagaggcgccggaactggatgaactgtttaccctccactttcatccaatattgctcacggtggttcttctgtagatttagctatctttagtcttcatcttgcaggtatctcatctattcttggtgcagtaaatttcattactacagtgattaacatacaaccaactggaatatcattcgaacgaataccactattcgtctgagcagttctaattactgcaatccttcttctcttatctctcccagttttagctggagcaatcacaatacttctaacagatcgaaatcttaatacaaccttcttcgacccttcaggaggaggagatccaat…	Bold_Identification	Published	Arthropoda	Insecta	Coleoptera	Nitidulidae						0	0	0	0	0	0	1	0	1	0	0	0	0	0	0	0	0	0	0	0	0	0	0	0	0	0	0	0	0	0	0	0	0	0	0	0	0
OTU1003	tatgaataatataagattttgacttctacccccatcattgtcacttcttctaataagaaggatagtagaaagcggtgctggcactggttgaactgtatatcccccactatcttccaatattgcccacggaggatcatctgttgatctcgccatttttagtcttcatttagcgggtatttcatcaattctaggagcaattaacttcatttccactatattaaacatacgaccagctggtatatctttagatcgaatacctctatttgcttgagcaatcgctatcacagcgatcctcctactcttatctcttcctgtactagcgggggcaatcacaatactgctcacagaccgaaacctaaatacatcattcttcgatccagctgggggaggtgacccaat…	Bold_Identification	Private	Arthropoda	Insecta	Coleoptera	Mordellidae			Falsomordellistena			0	0	0	0	0	0	0	0	0	0	0	0	0	0	0	0	0	0	0	0	0	0	0	0	0	0	0	0	0	0	0	0	0	0	0	0	0
OTU1593	aataaataatataagattttgactattacctccttctcttactttacttctaataagaagaatagtagaaagaggagctggaactggatgaactgtatatccacctctttcatctaatattgctcatggaggttcttcagtagatttagcaatttttagattacatttagcaggaatttcatctattttaggagcagtaaattttatttctactgttatcaatatacgatccccaggaatttcatttgactgtatacctttatttgtttgatctgttgctattacagctttattacttcttttatcacttccagtattagctggtgccattactatacttttaacagatcgaaatttaaatacatcattttttgaccctgccggaggtggtgatccaat…	Bold_Identification	Private	Arthropoda	Insecta	Coleoptera	Staphylinidae						0	0	0	0	0	0	0	0	0	0	0	0	0	0	0	0	0	0	0	0	0	0	0	0	0	0	0	0	0	0	0	0	0	0	0	0	0
OTU2611	acttaacaatatgagattttgattattgcctcctgctttaatttttttaatttttggctcaattgtagaaagaggagcaggaactggatgaacagtttaccctcctttatcatctaatattgctcacagaggatcttctgttgacatttctatttttagactacacttagcaggaatttcttctattttaggtgccattaactttatttctacaattttaaatatacgttcacctgaaataaccttagataaaactcctttatttgtatgatcagtacttattactgcaattttattacttctttctttacctgttctagctggagcaattactatattactaactgaccgaaatatcaatacttctttttttgaccctgcaggtggaggagatcctat…	Bold_Identification	Early-Release	Arthropoda	Insecta	Coleoptera	Coccinellidae						0	0	0	0	0	0	0	0	0	0	0	0	0	0	0	0	0	0	0	0	0	0	0	0	0	0	0	0	0	0	0	0	0	0	0	0	0
OTU4139	attaaacaatataagattttgattgctacccccctcattaactctgctattaataagaagagccattgataaaggagccggcactggttgaacagtttacccccctctctcaacaaatattgcccacgaaggagcctctgtagacttagctatttttagtctccacatagctggaatctcttctattctaggagccataaattttatttcaaccgttattaatatacgccctaaaggaataaactatgaccgaatacccctatttgtatgagcagtaaaaattactgctatcttgcttctactctccctgccagttcttgctggagctattacaatattattaacagaccgaaacattaatacctcattctttgaccctgctggagggggagaccctat…	Bold_Identification	Published	Arthropoda	Insecta	Coleoptera	Curculionidae						0	0	0	0	0	0	0	0	0	0	0	0	0	0	0	0	0	0	0	0	0	0	0	0	0	0	0	0	0	0	0	0	0	0	0	0	0
OTU928	aataaataatataagattctgacttttacctccttctttaactcttcttattataagaagaatagtagaaaacggcgcaggaactggatgaacagtttatcccccattatcagccaatattgctcatagaggatcttctgttgatttagcaatttttagtcttcatttagccggaatttcctccattttaggagccgtaaattttattaccacagtaattaatatacgtcctaatcatatatcattagataaaatacctctttttatttgagctactgttattacagcaacattacttttattatctttacctgtcttagcaggtgctattactatattattaacagatcgaaatattaatacatctttttttgatccatcaggaggaggagatccaat…	Bold_Identification	Early-Release	Arthropoda	Insecta	Coleoptera	Tenebrionidae			Anaedus			0	0	0	0	0	0	0	0	0	0	0	0	0	0	0	0	0	0	0	0	0	0	0	1	0	0	0	0	0	0	0	0	0	0	0	0	0
OTU3050	aataaataatataagattttgacttttacctccatccttaattttattagtaataagaagaatgattgaaagaggtgctggtactggatgaacagtttatcccccattatcttctaatattgctcatgaaggatcttctgtagatttagctatttttagattacacttggctggaatttcctcaattcttggagcaattaattttattacgactgtaattaatatacgaccaataggtataaccttagaccgtatacctttatttgtatgagcagtagttattactgcaattctacttcttttatcattaccagtattagcaggagcaatcaccatactattaaccgatcgaaatttaaatacttcattttttgatcctattggtggaggtgatcctat…	RBOLD_menor255	http://www.boldsystems.org/index.php/Public_RecordView?processid=PLEDR1000-20		Insecta	Coleoptera	Chrysomelidae	Galerucinae	Alticini				0	0	0	0	0	0	0	0	0	0	0	0	0	0	0	0	0	0	0	0	0	0	0	0	0	0	0	0	0	1	0	0	0	0	0	0	0
OTU2543	tttaaataatataagattttgattattacccccctccttaacacttttagtattaagaagaatagtcgaaaacggagcaggtactggttgaactgtctacccccctttatcaaccaatatcgctcacggaggagcatctgtagacctagttatttttaggctccatctcgccggtatttcttcaattttaggtgcaattaattttatctcaacaatactaaatatacacccaaaggggataatactagaccaaatgcctttatttgtttgagctatcgtcatcacagctattctacttttattatctcttcctgtactagcaggtgctattactatactactaacagatcgaaatttaaatacctccttctttgaccccgcaggaggaggagacccaat…	Bold_Identification	Private	Arthropoda	Insecta	Coleoptera	Mordellidae						0	0	0	0	0	0	0	0	0	0	0	0	0	0	0	0	0	0	0	0	0	0	0	0	0	0	0	0	0	0	0	0	0	0	0	0	0
OTU434	attaaacaatataagattttgacttctcccaccaagactttcacttcttctaataagaagaattattgataaaggagcaggaacaggatgaacagtttacccaccgctagccgcaaatatcgcccatgaaggtgcatccattgaccttgcaattttcagactccatatatcaggagtatcatcaatcctaggagctattaacttcatctcaactattattaacatacaccccaaaggaataaagcccgaacaattatcattatttacttgagccgtaaaaatcacagctatcttactccttctttctttaccagttctagctgggggaattacaatattattaaccgaccgaaatatcaacacttcattttttgaccccgcaggaggaggagacccaat…	Bold_Identification	Published	Arthropoda	Insecta	Coleoptera	Curculionidae			Xyleborinus			0	0	0	0	0	0	0	0	0	0	0	0	0	0	0	0	0	0	0	0	0	0	0	0	0	0	0	0	0	0	0	0	0	0	0	0	0
OTU2789	tataaataatataagattttgactactccctccttctttatctcttttattaataagaagaatagtagaaagaggagcaggaactggatgaacagtctaccctcccctttcttctaatatcgctcatggaggagcttctgttgatttagctatttttagccttcatttagcaggaatttcatccattttaggggcagtaaactttatttctacaattattaatatacgatctaatggaatctcctttgatcgtatacctctctttgtatgatctgtagcaattacagccctattattacttttatccctacctgttttagcaggagctattactatacttttaacagatcgtaatttaaacacctcattttttgaccctgcaggaggaggagatccaat…	Bold_Identification	Private	Arthropoda	Insecta	Coleoptera	Staphylinidae						0	0	0	1	0	0	0	0	0	0	0	0	0	0	0	0	0	0	0	0	0	1	0	0	0	0	0	0	0	0	0	0	0	0	0	0	0
OTU4354	tataaacaatataagattttgacttttacccccttctttaagtttattgcttataagaagaatggtagaaagaggtgctggaactggttgaacagtttacccaccactttcatctaatattgctcatggtggagcatcagttgatttagctattttcagtttacatctagctggaatttcttctattttaggtgctgttaattttatttcaacaattattaatatacgagctctagggatatcttttgaccgtatacctttatttgtttgatctgttgctattacagctctattacttttactttctttacctgttttagctggtgctattactatacttttaacagatcgaaatttaaatacttcattttttgatccagctggaggaggagatcctat…	Bold_Identification	Private	Arthropoda	Insecta	Coleoptera	Staphylinidae						0	0	0	0	0	0	0	0	0	0	0	0	0	0	0	0	0	0	0	0	0	0	0	0	0	0	0	0	0	0	0	0	0	0	0	0	0
OTU1129	aataaataatataagtttctgattacttcctccttcgctaacacttctcttaatgagaagaatagtagaaagaggggcaggtactggatgaacagtttatccaccattatcatctggaattgcacatgcaggagcttcagttgatttagctatttttagtttacatttagccggagtatcttcaattttaggggctgtaaattttattacaacaattattaatatacgatcaattggaataacttttgatcgaatacctttatttgtttgatctgtaggaattactgctttattattgcttttatctttaccagtattagctggagctattacaatattattaacagatcgaaatttaaatacttcattctttgatccagcaggaggaggagatccaat…	Bold_Identification	Published	Arthropoda	Insecta	Coleoptera	Carabidae			Platynus			0	0	0	0	0	0	0	0	0	0	0	0	0	0	0	0	0	0	0	0	0	0	0	0	0	0	0	0	0	0	0	0	0	0	0	0	0
OTU1504	tataaataacataagattttgacttttacccccctctttaacacttttactaataagaagaatagctgaaggtggtgcaggcacaggttgaaccgtctatccacctctttcagctaatgtagctcacagaggagcttctgttgatttagctattttcagccttcatttagctggtatctcctctattcttggtgcagtaaattttattaccacagtaattaatatacgatcaactggaataacatttgaccgaatacctttatttgtttgatcagtcgctattacagccttacttcttctcttatccttacctgttttagctggagcaattacaatacttttaactgatcgaaatttaaacacttccttctttgaccctgctggtgggggagatcccat…	Bold_Identification	Private	Arthropoda	Insecta	Coleoptera	Staphylinidae						0	0	0	0	0	0	0	1	0	0	0	0	0	0	0	0	0	0	0	0	0	0	0	0	0	0	0	0	0	0	0	0	0	0	0	0	0
OTU2197	tcttaataatataagtttttgattactcccgccttccttaactcttttaattttaagaagattaactgaaagaggggccggaacaggatgaacagtttacccacctctctcttctaatttagcccataacggttcctcagtagatttagctatttttagcctacatttagcaggaatttcatctattttaggagctgtaaattttatttctactattttaaatatacgaccaataggaatatcatttgaaaaaatacctctttttgtttgatcagttttaattacagcaattcttttattactttctttacctgttttagcgggagctattactatacttttaaccgaccgtaatattaatacttcattttttgaccccgcaggtgggggggacccaat…	Bold_Identification	Published	Arthropoda	Insecta	Coleoptera	Coccinellidae						0	0	0	0	0	0	0	0	0	0	0	0	0	0	0	0	0	0	0	0	0	0	0	0	0	0	0	0	0	0	0	0	0	0	0	0	1
OTU3566	tataaataatataagattttgattattacccccatcattatctttattacttataagagctatagtagaaagaggagcaggaaccggatgaacagtataccccccactttcatctaatatcgcccatggcggtgcttctgttgatttagctatttttagactacatcttgcaggaatttcatcaatcttaggagcagttaactttatttcaactattattaatatacgacctaattctataaaatttgaccaaatacccttatttgtatgatcagtagctattactgctctattactccttttatcattacctgtcctagctggtgctattactatacttttaacagatcgtaatattaatacatctttttttgatccaacaggaggaggagacccaat…	Bold_Identification	Published	Arthropoda	Insecta	Coleoptera	Staphylinidae			Baeocera			0	0	0	0	0	0	0	0	0	0	0	0	0	0	0	0	0	0	0	0	0	0	0	0	0	0	0	0	0	0	0	0	0	0	0	0	0
OTU4099	aataaataatataagattttgattactccctccatcattatctttattattaataagaagattagtagaaagaggagcaggaacaggttgaactgtttaccctcctctttcttccaacattgctcatggaggatcttctgttgatttagcaatttttagactccatttagcaggtatttcatctattttaggagctgtaaattttattactactgtaattaatatacgttctacaggtataacttttgatcgtataccattatttgtatgatctgtagcaattacagctttattattattactttctttacctgtattagcaggagctattactatactcttaacggatcgtaacttaaatacttctttttttgaccctgcaggaggaggagatccaat…	RBOLD_menor327	http://www.boldsystems.org/index.php/Public_RecordView?processid=CNSLM052-13		Insecta	Coleoptera	Staphylinidae	Tachyporinae	Tachyporini	Sepedophilus			0	0	0	0	0	0	0	0	0	0	0	0	0	0	0	0	0	0	0	0	0	0	0	0	0	0	0	0	0	0	0	0	0	0	0	0	0
OTU2154	aataaataatataagattttgattattacccccctcacttactttacttttaataagaagaatagtagaaaatggtgcaggaacaggatgaactgtttacccccctttatcatccaatattgcccacggaggttcttcagtagatttagctatttttagtttacatttagcaggaatttcttccattttaggagctgtaaattttattacaactgtaattaatatacgccctgaaggaataactttagatcgaatacctttatttgtttgagctgttgccattactgctttattattacttttatctttacctgttctagcaggtgcaattactatacttttaacagaccgaaacttaaacacatcattttttgatcctgcgggtggaggggaccctat…	Bold_Identification	Private	Arthropoda	Insecta	Coleoptera	Cleridae			Pyticeroides			0	0	0	0	0	0	0	0	0	0	0	0	0	0	0	0	0	0	0	0	0	0	0	0	0	0	0	0	0	0	0	0	0	0	0	0	0
OTU1218	aataaataatataagattttgacttttacctccctcgttatctttattattaataagaagaattgtagaaagaggagcaggaactggttgaacagtttatccccccttatcttctaatattgctcatggaggttcttcagttgatctagctatttttagacttcatttagcaggtatttcttctattttaggagctgctaattttattacaacagtaattaatatacgaccctcaggtataagatttgaccaaatacctttatttgtatgagcagttgtaattacagctattttattacttttatctttaccagtattagctggtgcaattacaatactcttaactgatcgaaatattaatacttctttttttgacccagccggagggggagacccaat…	Bold_Identification	Published	Arthropoda	Insecta	Coleoptera	Silvanidae						0	0	0	0	0	0	0	0	0	0	0	0	0	1	0	0	0	0	0	0	0	0	1	0	0	0	0	0	0	0	0	0	0	0	0	0	0
OTU2790	aataaacaatataagattttgacttctgcccccctcattatttcttcttttaataagaagaatagtagagagaggagtcggaacaggatgaactgtttaccccccactttcatcaaatattgctcatggaggaagttctgttgatcttgcaatttttaggttacatttagcaggaatctcatctattttaggtgcaattaattttattactacaattattaatatacgacctaaaggaataagattagaccgaatacctttatttgtttgatctgttttaattactgcaattttattacttctatccttacctgtacttgctggagcaatcacaatactattaactgaccgaaatttaaacacctccttttttgatccatcaggaggaggagatcctat…	Bold_Identification	Published	Arthropoda	Insecta	Coleoptera	Chrysomelidae			Dibolia			0	0	0	0	0	0	0	0	0	0	0	0	0	0	0	0	0	0	0	0	0	0	0	0	0	0	0	0	0	0	0	0	0	0	0	0	0
OTU1392	tttaaataatataagattttgacttttacctccctctttatcatttcttcttctaagaagaatagtagaaaaaggagccggaactggttgaacagtatatccacctttagcttctaatattgctcatagaggatcttcagtagatttagccatttttaggcttcatatagcaggagtttcttctattttaggagctattaatttcatctcaacagcgattaatatacgacctcctggaatattcctagatcgaatatcattatttatctgagcagtaactattactgccatcctcctcctactttcacttcctgtattagctggggctattactatactcttaactgaccgtaacattaatacttccttctttgacccagctggtggaggagatcctat…	Bold_Identification	Early-Release	Arthropoda	Insecta	Coleoptera	Curculionidae			Tesserocerus			0	0	0	0	0	0	0	0	0	0	0	0	0	0	0	0	0	0	0	0	0	0	0	0	0	0	0	0	0	0	0	0	0	0	0	0	0
OTU2701	aataaataatataagattttgacttttacctccttcattgactttattaattataagaagagtggtagaaaagggggctgggacaggttgaactgtatacccccctttagcttctaatattgctcatagaggagcttcagttgatttagcaatttttagattacacttagctggtatttcttcaattttaggagctgtaaattttattactactgtaattaatatacgacctcaaggaataactttagaacgaatacctttgtttgtttgagctgtagtaattacagccgtattattacttttatctcttccagttctagcaggagccatcactatacttttaactgatcgaaatttaaatacttcattttttgatccagcaggaggtggagatcctat…	Bold_Identification	Private	Arthropoda	Insecta	Coleoptera	Scraptiidae						1	0	0	0	0	0	0	0	0	0	0	0	0	0	0	0	0	0	0	0	0	0	0	0	0	0	0	0	0	0	0	0	0	0	0	0	0
OTU2979	aataaataatataagattttgattattacctccctcacttacttttcttctaataagaagaatagttgaaataggggctggaacaggttgaactgtttaccctcccttatcatctaatattgcacatggtggagcttcagtcgatttagcgatctttagccttcacctagccggaatttcatccattctaggcgctgtaaattttattacaactgtaatcaacatacgttctattggaataacatttgatcgaatacccctattcgtttgagcagtagccattacagccttacttcttctcttatctcttcctgttttagcaggagctattacaatactcttaacagatcgaaacctaaatacttcatttttcgatcctgcaggagggggagaccctat…	Bold_Identification	Published	Arthropoda	Insecta	Coleoptera	Staphylinidae			Heterothops			0	0	0	0	0	0	0	0	0	0	0	1	0	0	0	0	0	0	0	0	0	0	0	1	0	0	0	0	0	0	0	0	0	0	0	0	0
OTU420	gataaataatataagattttgattgttacccccatcaatttcccttcttttaataagaagaattattgaaaatggggcaggaacaggatgaacagtttatcctcccctatctgcaaatatttctcataatggagcttcagtagatttagctattttcagattacaccttgcgggtatctcatctattctcggtgcaattaacttcatttcaacagttagtaatataaaacctgaaggtataaatctagaccgaatacctttatttgtttgagctgtcttaattacagcaattttattgcttctttcacttccagtattagcaggggcaattactatacttcttactgatcgtaatttaaatacatcattttttgacccttcaaggggaggggacccaat…	Bold_Identification	Early-Release	Arthropoda	Insecta	Coleoptera	Chrysomelidae			Oulema			0	0	0	0	0	0	0	0	0	0	0	0	0	0	0	0	0	0	0	0	0	0	0	0	0	0	0	0	0	0	0	0	0	0	0	0	0
OTU4226	actaaataatataagattttggttacttcccccttctcttttatttttattaataagaagaattattaataaaggagcaggaacaggatgaactgtctaccccccattatcaacaaatattgcacatgagggagcttctattgatttagcaatttttaggcttcatatagcaggaatttcctcaattttaggagccattaattttatttcaactattcttaatataaaatcaccaggaataaaatctgatcaaatatccctatttatttgagctgttaaaattacagcaattctattattaatttctttaccagtattagcaggagctattacaatactattaactgatcgaaatattaatacatcattttttgacccagcaggagggggagatccaat…	Bold_Identification	Private	Arthropoda	Insecta	Coleoptera	Curculionidae						0	0	0	0	0	0	0	0	0	0	0	0	0	0	0	0	0	0	0	0	0	0	0	0	0	0	0	0	0	0	0	0	0	0	0	0	0
OTU549	aataaataatataagattctgacttctacccccctctctctctcttctattagcaagaagaattgttgaaagaggagcaggtacaggatgaactgtttacccccccttatcaagaaacctctcccatagaggctcctcagtagatttagcaatttttagtcttcatttagcaggaatctcctcgattctaggagcagtaaattttattacaacaattatcaatatacgaccagtaggaataaccttagatcgtatacccttatttgtttgatctgtaggaatcacagccctattattactacttagattacctgttctagcaggagcaattacaatactattaacagatcgtaacattaatacatcatttttcgacccggcagggggaggagatcctat…	Bold_Identification	Private	Arthropoda	Insecta	Coleoptera	Bostrichidae			Xylomeira			0	0	0	0	0	0	0	0	0	1	0	0	0	0	0	0	0	0	1	0	0	0	0	0	0	0	0	0	1	0	0	0	0	0	0	0	0
OTU2392	aataaacaacatgagattttggcttctacccccatccctctccttgcttttaataagaagaattgtagaaaatggtgcaggaacagggtgaaccgtatacccacccttatcttccaacattgctcatggtggatcttcagtagatttagctatttttagtctccatctagcaggggtatcttcaattctgggggctatcaatttcatttctacaataattaatatacgtcctagaggaataatcatggatcgaatgcccctgtttgtttgggcagtcctaattacagccgtactattactcctttccttacccgtactagcaggagctatcaccatattattaacagaccgtaatctaaacacttcattctttgatcctgcaggtgggggagatcccat…	Bold_Identification	Private	Arthropoda	Insecta	Coleoptera	Mordellidae						0	0	0	0	0	0	0	0	0	0	0	0	0	0	0	0	0	0	0	0	0	0	0	0	0	0	0	0	0	0	0	0	0	0	0	0	0
OTU1917	actaaacaacataagattttgacttttaccaccatctctttcactaattatttcaagtaatttatctgaaagtggggcaggaacaggatgaactatttatcctcccctctcctctaatttagctcatagaggaccagctgttgatctaacaatttttagtcttcacttagcaggaatttcttctattctgggagcaattaattttattactactaatattaatatacgatcccctcttataaaacctgaacgactcagattattctcatgatcagtatcaattacagcaattcttctattattatcactacctgttcttgcaggagcaattacaatacttcttactgatcgtaatttaaatacatcattctttgatccagcaggaggaggagacccaat…	Bold_Identification	Published	Arthropoda	Insecta	Coleoptera	Throscidae						0	0	0	0	0	0	0	0	0	0	0	0	1	0	0	0	0	0	0	0	0	0	0	0	0	0	0	0	0	0	0	0	0	0	0	0	0
OTU475	aataaacaatataagattttgattactccctccttctttaacccttcttttaataagaagaatagctgaaagaggagcaggaactggatgaacagtttatccccctctttcagctaatgttgcccatagaggagcctcagttgatctagctatttttagattacatttagcaggtatttcttctattcttggtgcagtaaattttattaccacagtaattaatatacgatctacaggaataacatttgatcgaatacccctatttgtttgatcagtaagaattactgccctcttacttcttttatctttaccggttttagctggagctattaccatacttctaactgatcgaaacttaaatacaacattttttgaccctgcaggtggaggagatccaat…	Bold_Identification	Private	Arthropoda	Insecta	Coleoptera	Staphylinidae						0	0	1	0	0	1	0	0	0	0	0	0	0	0	0	0	0	0	0	0	0	0	0	0	0	0	0	0	0	0	0	0	0	0	0	0	0
OTU1783	tttaaacaacataagattttgacttttacccccttctcttactcttttaatcttaagaagaatagtagaaagtggggctggaacaggatgaactgtttatcctcctttatcgtcaaatctagcccataacggctcttctgtggacttagctatttttagccttcacctagcaggaatctcttctattttaggagcagtgaattttatctctacaatcttaaatatacggccctttggaataacttttgaaaaaatacccttatttgtatggtcagttttaatcactgcagttcttcttcttttatctttaccagtattagcaggagcaattacaatattgcttacagatcgaaacattaatacttctttttttgaccctgctggtgggggggatcccat…	Bold_Identification	Published	Arthropoda	Insecta	Coleoptera	Coccinellidae						0	0	0	0	0	0	0	0	0	0	0	0	0	0	0	0	0	0	0	0	0	0	0	0	0	0	0	0	0	0	0	0	0	0	0	0	0
OTU1438	aataaataacataagattttgactacttcctcctagattaactttacttttaataagaagaatggtagaaagaggagcaggtacaggatgaactgtatatcccccgttatcctctaatattgctcatggaggttcatctgtagatctagctatttttagtcttcatttagcaggtatttcttctattctaggagcagtaaattttatttcaactattattaatatgcgatctataggaataacttttgatcgaatgccattatttgtttgagcagttgtaattactgccttattacttctattatcactacctgttcttgctggagcaattactatgcttttaacagatcgtaatttaaatacatcattttttgatcctgcaggaggcggagatcctat…	Bold_Identification	Private	Arthropoda	Insecta	Coleoptera	Staphylinidae						0	0	0	0	0	0	0	0	0	0	0	0	0	0	0	0	0	0	0	0	0	0	0	0	0	0	0	0	0	1	0	0	0	0	0	0	0
OTU2014	aataaataacataagattttgattattacccccctcgcttactttccttctaataagaagaatagttgaaataggagctggaacaggttgaactgtttatccccccttatcatctaatattgcacatggcggagcttcagtcgatttagcgatctttagtcttcacctagccgggatttcatccattctgggcgctgtaaattttattacaactgtaatcaatatacgttctattggaataacatttgatcgaatacccctattcgtttgagcagtagccattacagccttacttcttctcttatctcttcctgttttagcaggagctattacaatactcttaacagaccgaaacctaaatacttcatttttcgatcctgcaggaggaggagaccctat…	Bold_Identification	Published	Arthropoda	Insecta	Coleoptera	Staphylinidae			Heterothops			0	0	1	0	1	1	0	0	0	0	0	0	0	0	0	0	0	0	0	0	0	0	0	0	0	0	0	0	0	0	0	0	0	0	0	0	0
OTU2554	aataaataacataagattttgacttttacctccttcaattacattgctattaataagaagaattgtagaaacaggtgcaggaacaggttgaactgtttatcctcccttatcatctaatatccctcacagaggatcttcagttgatttagctatttttagacttcacttagcaggaatttcatcaattttaggtgcaattaattttattacaacagtaattaatatacgacctgaaggaataaatttagatcaaataccactatttgtttgagctgttacaattacagcaattttattattactatccttacctgttttagcaggagctattacaatattactaacagatcgtaatattaatactactttttttgacccatcaggaggaggagaccctat…	Bold_Identification	Published	Arthropoda	Insecta	Coleoptera	Phalacridae						0	0	0	0	0	0	0	0	0	0	0	0	0	0	0	0	0	0	0	0	0	0	0	0	0	0	0	0	0	0	0	0	0	0	0	0	0
OTU2669	tataaataatataagattttgattactacctccttcactgtctcttttattacttagaagtttagtagaaaacggggcaggtactggatgaactgtttatcctcctttatcagcaaatattgcccatagaggagcttctgtagatttagcaatttttagattacatttagcaggaatttcatctattctaggagcagtaaactttattacaacagtaattaatatacgatcatccggaataacctatgaacgaataccattatttgtttgatcagttgcaattactgccttattattacttctttctttaccagtattagcaggagctattactatattattaacagatcgaaatttaaacacttcattttttgatcctatagggggaggagaccctat…	Bold_Identification	Private	Arthropoda	Insecta	Coleoptera	Staphylinidae			Palaminus			0	0	0	0	0	0	0	0	0	0	0	0	0	0	0	0	0	0	0	0	0	0	0	0	0	0	0	0	0	0	0	0	0	0	0	0	0
OTU4450	tataaataatataagattctgattactccccccatctttatctttattattaataagaacaataattgaaagtggggctggaactggatgaacagtatacccccctctttcttctaatatcgctcatggaggtgcatctgtagatatagctatttttagattacatttagctggaatttcctcaattttaggtgcagtaaactttatttctacaattattaatatacgacctataaaaataaattttgatcaaataccattatttatttgatctgtagctattacagccttacttttacttctatctttgccagttttagctggagctattactatattattaacagatcgaaatattaatacttctttttttgatcctgccggaggaggtgaccctat…	Bold_Identification	Private	Arthropoda	Insecta	Coleoptera	Staphylinidae						0	0	0	0	0	0	0	0	0	0	0	0	0	0	0	0	0	0	0	0	0	0	0	0	0	0	0	0	0	0	0	0	0	0	0	0	0
OTU9	aataaataatataagattctgattactccccccttcattaactttattagtaataagaagaattgtagaaacaggagctggcacaggatgaacagtttaccctcctctttctgctaatattgctcatagaggctcttccgtagacttagctatttttagtttacatttagcaggtatttcatcaattttaggagctgtaaattttattacaacagttattaatatacgaccaagaggaataacatttgatcgcttaccgttatttgtttgagcagtaaaaattacagcgattttacttcttttatctcttcctgttcttgcaggagcaatcactatattacttacagatcgaaatttaaatacatccttttttgaccccgctagaggaggagaccctat…	Bold_Identification	Published	Arthropoda	Insecta	Coleoptera	Cerambycidae			Aegomorphus			0	0	0	0	0	0	0	0	0	0	0	0	0	0	0	0	0	0	0	0	0	0	0	0	0	0	0	0	0	0	0	0	0	0	0	0	0
OTU2535	aataaataatataagattttgattattacccccttcattaactttattaattataagaagaatagttgaaaacggagcaggaacaggatgaacggtttaccccccactttcatcaaatcttactcatagaggttcttcagtagatttagccatttttagactacacctagcaggaatttcttctattttaggagctattaattttattactacaattattaacatacgaccaattataataacatttgatcaaatacctttatttgtttgagctgtattgattacagccattcttcttctcctctcattaccagttttagcaggagctatcactatattattaacagatcgaaatttaaatacatcattttttgatccagcaggcggcggtgatccaat…	Bold_Identification	Published	Arthropoda	Insecta	Coleoptera	Aderidae						0	0	0	0	0	0	0	0	0	0	0	0	0	0	0	0	0	0	0	0	0	0	0	0	0	0	0	0	0	0	0	0	0	0	0	0	0
OTU343	gataaataatataagattttgactattacccccgtcattaactttattgttaataagaagaatagtcgaaagaggagcaggaactggatggacagtgtatcccccactttcatctaatattgctcatggaggagcctcagttgacttagctatctttagattacatttagctggtatttcatcaattttaggtgctgtaaattttattactacagtaattaatatacgatctattggaataacatttgatcgtatacctttatttgtttgatcagtagtaattactgctttattgcttcttttatccctacctgttcttgctggtgcaattacaatattattgactgatcgaaatttaaatactagattctttgacccttcaggaggaggagaccccat…	Bold_Identification	Private	Arthropoda	Insecta	Coleoptera	Staphylinidae						0	0	0	0	0	0	0	1	1	0	0	0	0	0	0	0	1	1	0	1	0	0	0	0	0	1	1	0	0	0	0	0	0	0	1	0	0
OTU2085	aataaacaatataagattttgattattacccccatcattatctcttcttttaataagaagaattgttgaaagaggggccggcactggatgaacagtttaccccccactgtcatctaatattgctcatggaggctcttcagtagatttagctatttttagacttcatttagcaggaatttcctcaattttaggcgctgttaattttattaccacagtaattaatatacgacctgctggaataacatttgatcgaatgcccctatttgtatgagctgtagttattactgctattttacttttactatcattaccagtacttgctggagcaattactatactattaactgatcgtaatttaaataccaccttctttgacccctcaggaggaggtgatcctat…	Bold_Identification	Published	Arthropoda	Insecta	Coleoptera	Nitidulidae			Carpophilus			0	0	0	0	0	0	0	0	0	0	0	0	0	0	0	0	0	0	0	0	0	0	0	0	0	0	0	0	0	0	0	0	0	0	0	0	0
OTU626	aataaacaacataagattttgactgctgcccccgtcattaaacttgttgattatgagaagaatcgccgaaaacggagtcggaacaggatggacagtctatccccccctatctgcaaacactgcccatagggggccatccgtagacctggcaatttttagacttcacttggcaggtatttcgtcaattctaggcgccgtaaactttatttctacaatcattaatatacgaccaaaggggatgtcaatagaccgaatacctctatttgtatgggctgtcctaattacagcaattttattacttctatcactaccagtattagctggcgcaattactatactcctaacagatcgaaacttaaatacaacattttttgaccctgcaggagggggagacccaat…	Bold_Identification	Early-Release	Arthropoda	Insecta	Coleoptera	Chrysomelidae			Chalcophana			0	0	0	0	0	0	0	0	0	0	0	0	0	0	0	0	0	0	0	0	0	0	0	0	0	0	0	0	0	0	0	0	0	0	0	0	0
OTU1617	cttaaataatataagattctggctcctgcccccatctctaactcttctactaataagaagattaattgataaaggagcaggtaccggttgaacggtatacccccctctatccacaaacatagctcatgaaggtgcatccgtagatctagccatttttagcctacatttagcaggaatttcatctatcctcggagcaataaacttcatttctacagtaatcaacatacgacctgcgggcataaaactagatcgcatacctttatttgtttgagcagtgaaaattacagcaattttattacttttatccctaccggtcctagctggagctattacaatactacttactgaccggaacgtaaatacatccttttttgaccctgctggagggggtgatcctat…	Bold_Identification	Published	Arthropoda	Insecta	Coleoptera	Curculionidae						0	0	0	0	0	0	0	1	0	0	0	0	0	0	0	0	0	0	0	0	0	0	0	0	0	0	0	0	0	0	0	0	0	0	0	0	0
OTU4541	aataaacaacataagattttgattattacccccaaggctaacccttcttcttataagaagaattgttgaaaacggtgctggaactggatgaacagtctatccccccctttcatctaatctggcccacggaggatcctccgttgatctggctatcttcagcctgcacttagcaggcgcctcatcaattatgggtgccattaacttcatctccacagtaattaatatacggcccataggaataactatagaccgtacccctcttttcgtgtgggctgttctcatcacagctgtacttcttcttctttctttgcctgttttagcaggagctattacaatactccttactgatcgaaatttaaatactagattcttcgaccccgccgggggtggggatcccat…	Bold_Identification	Published	Arthropoda	Insecta	Coleoptera	Chrysomelidae						0	0	0	0	0	0	0	0	0	0	0	0	0	0	0	0	0	0	0	0	0	0	0	0	0	0	0	0	0	0	0	0	0	0	0	0	0
OTU4074	tttaaataatatgagattctgattattacccccagccttaatatttttaatttttggagcaattgtagaaagaggagcagggacaggatgaactgtttatccgcctttatcttcaaacattgctcatagaggttcttctgtagatatttctatttttagccttcatttagctggaatctcttcaattcttggagcaattaattttatctctacaatttttaatatacggtctcctgaaataacattagataagactcctttatttgtttgatctgttttaattactgctattttactattattgtctttacctgtattagctggggcaattacaatacttttaactgatcgtaatattaatacctccttttttgaccctgcaggaggaggagaccctat…	NCBI_BOLD_Merger		p__Arthropoda	Insecta	Coleoptera	f__Coccinellidae			Nephaspis			0	0	0	0	0	0	0	0	0	0	0	0	0	0	0	0	0	0	0	0	0	0	0	0	0	0	0	0	0	0	0	0	0	0	0	0	0
OTU1148	tataaataatctaagtttttgacttttacctccagctatttcatttttattaataagatcattaattgaaagaggaactggaactggatgaactgtttatcctcctctttcatctaatttagcacatagaggagcatgtgttgatttaacaattttttcattacatttagcaggaatttcatcaattttaggagccattaattttatttctacaatttttaatataaaacctatagaaataaaatttgatataatacctctttttatttgagcagttttaattactgctattttacttttattatctttaccagtattagcaggagctattacaatacttcttacagatcgtaatctcaatacttctttttttgatcctagaggaggaggagaccctat…	Bold_Identification	Published	Arthropoda	Insecta	Coleoptera	Staphylinidae			Euconnus			0	0	0	0	0	0	0	0	0	0	0	0	0	0	0	0	0	0	0	0	0	0	0	0	0	0	0	0	0	0	0	0	0	0	0	0	0
OTU1363	aataaacaatataagattttgattattacctccgtcgctttccctcttgctaataagaagaattgtagaaaccggagcaggtacaggatgaacagtttaccccccactttcatccaatattgctcacagtggagcttcagtcgatttagcaatttttagtttacacttagccggaatttcttctattttaggcgctatcaatttcatttcaactgtaattaatatacgaccggcaggaataactttagatcgaatacctttatttgtttgagctgttgcaattactgctgtattacttttattatctctcccggttttagctggagcaattactatgctgttaacagaccgaaatctaaatacaacctttttcgatccggctgggggtggagatcctat…	Bold_Identification	Published	Arthropoda	Insecta	Coleoptera	Mordellidae						0	0	0	0	0	0	0	0	0	0	0	0	0	0	0	0	0	0	0	0	0	0	0	0	0	0	0	0	0	0	0	0	0	0	0	0	0
OTU1408	aataaataatataagattttgacttttacccccctctttaatacttttactattaagaagaatagtagaaaaaggagctggaactggttgaacagtttacccccccttatcagctaatattgcccatagaggggcttctgtagatttagctatttttagacttcatttggcaggagtttcttccattctaggagctgttaactttatcactacaattattaatatgcgcccaaatattataacatttgaccgaatacccctattcgtttgagctgttggaatcaccgctcttcttcttttattatcattacctgtattagcgggggcaattaccatattattaactgatcgaaatttaaatacttctttttttgatccggcaggaggaggtgaccctat…	Bold_Identification	Published	Arthropoda	Insecta	Coleoptera	Anthribidae						0	0	0	1	0	0	0	0	0	0	0	0	1	0	0	0	0	0	0	0	0	1	0	0	0	0	0	0	0	0	0	0	0	0	0	0	0
OTU3663	tataaataatataagattttgattgttacccccttcactctcgctcctcttaatgagaagagtagtagaaaacggtgctggaacaggttgaacagtttaccctcccctttcctctaatatcgcccatggagggtcttctgtagacttagctatcttcagactacatttagcaggggtttcctctattttaggagcaatcaactttatttctaccataattaatatacgaccaagaggaataaccttagaccgaatacctcttttcgtatgagcaatcgtaattactgcagttttattgctcctatccctccccgttctagcaggagctattactatactacttacagaccgaaatctaaacacctcatttttcgaccctgctggtggaggtgacccaat…	Bold_Identification	Published	Arthropoda	Insecta	Coleoptera	Mordellidae						0	0	0	0	0	0	0	0	0	0	0	0	0	0	0	0	0	0	0	0	0	0	0	0	0	0	0	0	0	0	0	0	0	0	0	0	0
OTU4192	tttaaataatataagattttgacttttaccccctgctctaacctttttaatccttagaagattagtagaaaggggggcaggaacaggttgaactgtttatccacctctttcttctaatttggcccatggaggatcttctgtagatttagctatttttagtcttcatttagccggaatttcatctattttaggagcagttaattttattactaccattattaacatacgtccttatggaataagattagaaaaaactcccctttttgtctgatcagtttttattacagctattcttttacttctttcattacctgtattagctggagctattacgatacttcttacagatcgaaatatcaatacttccttttttgaccctgctggagggggggacccaat…	Bold_Identification	Private	Arthropoda	Insecta	Coleoptera	Coccinellidae						0	0	0	0	0	0	0	0	0	0	0	0	0	0	0	0	0	0	0	0	0	0	0	0	0	0	0	0	0	0	0	0	0	0	0	0	0
OTU916	aataaataatataagattttgactacttcctccttctttaactcttcttcttataagaagaatagtagaaagaggggctggtactggatggacagtttaccccccactgtcttctaatattgcccatggaggatcttccgtagatcttgctatttttagacttcatttagcaggtgtctcttcaattttaggagctgtcaattttattactacagtgattaatatacggcctgaaggaatgactttagatcgggtacctctttttgtatgagctgtagctattacagccttacttcttttattatctttaccagtattagcaggagctattacaatacttttaactgatcgaaatttaaatacctctttttttgatccggccggaggaggagacccaat…	Bold_Identification	Published	Arthropoda	Insecta	Coleoptera	Cleridae						0	0	0	0	0	0	0	0	0	0	0	0	0	0	0	0	0	0	0	0	0	0	0	0	0	0	0	0	0	0	0	0	0	0	0	0	0
OTU39	tataaataacataagattctgacttttacccccatctttaactctcctcctaataagaagaattgttgaaaacggggcgggtaccggatgaactgtttatccccccttagcagctaatattgctcatagaggatcctcagttgatcttgctattttcagacttcatctagccggaatttcctcaattttaggagcagtaaattttatctcaacagttattaatatgcgaccgagaggaataagattagaccgactacccctatttgcatgagcagtggtaattactgctattttactactcctatctttaccagttctagctggagctattacaatattactaactgatcgaaatcttaacactactttttttgaccctgccggagggggggaccctat…	RBOLD_menor316	http://www.boldsystems.org/index.php/Public_RecordView?processid=BCISP1306-13		Insecta	Coleoptera			Amblycerini				0	0	0	0	0	0	0	0	0	0	0	0	0	0	0	0	0	0	0	0	0	0	0	0	0	0	0	0	0	0	0	0	0	0	0	0	1
OTU3147	aataaataatatgagattctgacttcttcccccttctttaaccctcttaattataagaagaatggtagaaagaggagcaggaactggttgaacagtgtaccccccactgtcttctaatttaactcatagaggatcttctgtagatttggctatttttagtcttcatttagcaggaatctcctcaattctaggagcaattaattttattaccactattattaatatacaccctaaaaaaatgtctttcgaccaaattccactatttgtttgggctgtaataattactgctattttattattattatcactacctgttttagcaggtgctattactatacttttaacagatcgaaatttaaacacctcattttttgacccctcaggaggaggtgacccaat…	Bold_Identification	Published	Arthropoda	Insecta	Coleoptera	Aderidae						0	0	0	0	0	0	0	0	0	0	0	0	0	0	0	0	0	0	0	0	0	0	0	0	0	0	0	0	0	0	0	0	0	0	0	0	0
OTU452	aataaacaacataagattttggttattgcctccttccctctcacttcttctgataaggagaattgtagaaaatggcgcaggaactggctgaacagtctacccacctttatcctccaatatcgcccatggaggatcatctgtggatctagccatcttcagcctacacttagcaggagtttcatccattttaggcgctattaatttcatcaccacaataattaatatacgcccagcaggaataacattagatcgaatacccctctttgtatgagcagtagcaattacagctgtccttctattactatcccttccagtactagcaggtgccatcactatacttcttactgaccgaaatctcaatacctccttcttcgacccagcaggagggggagatcctat…	RBOLD_menor341	http://www.boldsystems.org/index.php/Public_RecordView?processid=GMCII1261-15		Insecta	Coleoptera							0	0	0	0	0	0	0	0	0	0	0	0	0	0	0	0	0	0	0	0	0	0	0	0	0	0	0	0	0	0	0	0	0	0	0	0	0
OTU1019	gataaataatataagattttgacttttacccccttctttatctttactattaataagaagaattgttgaaaacggggctggaacgggttgaactgtttacccccctttatctgctaatattgcccatagagggtcatctgttgatctcgcaatttttagactccatctagcgggtatctcatcaattctaggggctgttaatttcattacaacagtaattaatatacgtgccacaggaataactcttgacaaaatacctttatttgtttgatctgtagctattactgcattattactccttttatctttacccgtgttagcgggggccattactatacttttaactgatcgaaatttaaacacctccttttttgaccctgcaggaggtggagaccctat…	Bold_Identification	Published	Arthropoda	Insecta	Coleoptera	Leiodidae						0	1	0	0	0	0	0	0	0	0	1	0	0	0	0	0	0	0	0	1	0	0	0	0	0	0	0	0	1	1	0	0	0	0	0	0	0
OTU2595	aataaacaatataagattctgacttcttcctccttctttaactcttttacttataagaagaatagttgaaagaggcgccggcacaggatgaacagtgtatcccccactatcatctaatattgctcatggtggcgcttcagtagacttggcaattttcagattacatttagctggaatttcttcaattttaggagctgtaaattttatttctacaattattaatatacgaacaacaggaataacatttgaccgaatacctttatttgtgtgatcagtaggaattactgctttattgttacttttatctttacctgtattagcaggagctattactatacttttaacagatcgaaatcttaatacttccttctttgaccccgctggaggaggagacccaat…	Bold_Identification	Private	Arthropoda	Insecta	Coleoptera	Staphylinidae						0	0	0	0	0	0	0	0	0	0	0	0	0	0	0	0	0	0	0	0	0	0	0	0	0	0	0	0	0	0	0	0	0	0	0	0	0
OTU3779	aataaataatataagattttgacttttacctccttcactttcacttcttttaataagaagattagtagaaagaggagcaggaactggatgaactgtttatcccccactttcttcaaatattgcacatggtggttcttctgttgatttagcaatttttagacttcatttagctggaatttcttcaattttaggtgctgtaaattttattaccacagtaattaatatacgatcaactggaataactttcgatcgtatacctttatttgtttgatcagtagctattactgcattacttttacttttatctttacctgttttagctggtgctattacaatattattaacagatcgaaatttaaatacttcattttttgatccagctggtggaggagatcctat…	Bold_Identification	Private	Arthropoda	Insecta	Coleoptera	Staphylinidae						0	0	0	0	0	0	0	0	0	0	0	0	0	0	0	0	0	0	0	0	0	0	0	0	0	0	0	0	1	0	0	0	0	0	0	0	0
OTU407	aataaacaatatgagattctgatttttacccccctcattaagcttattgttaataagaagaattgtagaaaatggagcaggtacaggatgaactgtttacccccctctatcagcaaatattgctcatagagggtcctcagtagatttagcgatctttagacttcacctagcggggatctcatctattctaggagctgttaactttatttcaacagtaatcaacatacgatccccaggaataactcctgaacgtttacccttatttgtatgggcagtagcaatcacagccctgctacttctcctatctttacctgtattagcgggagccatcaccatacttttaacagaccgaaacttaaatacatcattctttgatcctgctggagggggagatcctat…	Bold_Identification	Early-Release	Arthropoda	Insecta	Coleoptera	Elateridae						0	0	0	0	0	0	0	0	0	0	0	0	0	0	0	0	0	0	0	0	0	0	0	0	0	0	0	0	0	0	0	0	0	0	0	0	0
OTU409	aataaataatataagattttgattattacccccatctttaatatttcttctattaagaagaatagttgaaaggggggtagggactggttgaactgtatatcctccactttcagcaaatattgctcacggggggtcatcagtagacttagcaatttttagacttcatttagcaggtatctcatcgattttaggggctatcaactttattacaactgtaattaacatacgtcccataggaataacttttgatcgaatacctctctttgtttgatcagtagctattactgcacttcttctccttctttctttgccagtattggctggagctattactatattattaacagaccgaaatttaaatacatcattttttgaccctgcagggggaggggatccaat…	Bold_Identification	Published	Arthropoda	Insecta	Coleoptera	Chrysomelidae						0	1	0	0	0	0	0	0	0	0	0	1	0	0	0	0	0	0	0	0	0	0	0	0	0	0	0	0	0	0	0	0	0	0	0	0	0
OTU830	aataaataatataagattttgacttttaccaccttctttatttctattaattataagtagaattgtagaaaatggagcaggaactggatgaacagtttacccacccttatcatctaaccttgcacatgaaggatcttctattgacttagcaatttttagattacatttagcaggaatctcctcaattttaggagcaattaattttattactacggtaattaatatacgaccaactggaataacattagatcaaataccattatttgtctgagctgttacaattacagctattttattattattgtctttacctgtattagctggggcaattactatattattaactgatcggaatttaaatacctctttctttgaccctgctggaggaggtgaccctat…	Bold_Identification	Published	Arthropoda	Insecta	Coleoptera	Chrysomelidae						0	0	1	0	0	0	0	0	0	0	0	0	0	0	0	0	0	0	0	0	0	0	0	0	0	0	0	0	0	0	0	0	0	0	0	0	0
OTU1279	aataaataatataagattttgattacttcccccatcattaactttattattaataagaagaatagtagaaagaggagctggaacaggatgaactgtctaccctcccctctcttcaaatattgctcatggaggagcatctgtagatttagctatttttagattacacttagctggaatttcatctattttaggagcagtaaattttattactactgtaattaatatacgatctgttggtataacatttgaccgaatatctttatttatttgatcagttgctattactgcattacttttattactttcacttccagttttagctggtgcaattactatattattaaccgatcgaaatcttaatactagattctttgatccagcaggaggaggtgatccaat…	Bold_Identification	Private	Arthropoda	Insecta	Coleoptera	Staphylinidae						0	0	0	0	0	0	1	1	1	0	0	0	0	0	0	1	0	0	0	0	0	0	0	0	0	0	0	0	0	0	0	0	0	0	0	0	0
OTU3013	aataaataatataagtttttgacttttacccccttcattaactttattaattataagaagaatcgtagaaaatggtgcaggaacaggatgaacagtgtatccccccctttcatctaatattgcccatggaggttcatctgtagatttagctatttttagtttacatttagccggagtatcttctattttaggagcagtaaattttattactactgttattaatatacgacctcaaggcatatcttttgatcgaatacctctatttgtatgagctgttgtaattacagcagttctattattactatctcttccagttttagctggggctattactatacttttaactgatcggaatttaaatacttctttttttgaccctgcaggaggaggagatcctat…	Bold_Identification	Published	Arthropoda	Insecta	Coleoptera	Melandryidae						0	0	0	0	0	0	0	0	0	0	0	0	0	0	0	0	0	0	0	0	0	0	0	0	0	0	0	0	0	0	0	0	0	0	0	0	0
OTU1354	aataaataatataagattttgactacttcccccttctttaacgttgcttctaataagtagaatagtagaaagaggtgcaggtacaggatgaacagtttacccacccctgtcatctggaattgcacatgcaggagcttcagtagatttagctatttttagattacatttagcaggagtatcttcaattctaggagctgtaaattttattacaactattattaatatacgatcaattggaataacttttgatcgaataccattatttgtatgatcagtaggaattactgctttattattacttttatcattaccagtattagctggagctattacaatattattaacagatcgaaatttaaatacttcattttttgacccggcaggaggaggtgatccaat…	Bold_Identification	Early-Release	Arthropoda	Insecta	Coleoptera	Carabidae						0	0	0	0	0	0	0	0	0	0	0	0	0	0	0	0	0	0	0	0	0	0	0	0	0	0	0	0	0	0	0	0	0	0	0	0	0
OTU149	aataaataacataagattctgattgctacccccttccttaacactcttaattataagaagaattgtagaaaacggagcaggtaccggatgaactgtataccccccattagcagcaaatgttgcccacagaggatcatcagtggacctagccatctttaggctacacctagcaggaatctcatcaattctaggagcagtaaattttatttccacagtaattaatatacgaccaagaggaataacaccagagcgaatacccctattcgtatgggccgtagtaatcactgcagtactactccttttatctctcccagtgctagcaggagcaatcactatacttttaaccgatcgaaatatcaatacatcattttttgacccagcaggagggggagaccctat…	Bold_Identification	Private	Arthropoda	Insecta	Coleoptera	Cerambycidae						0	0	0	0	0	0	0	0	0	0	0	0	0	0	0	0	0	0	0	0	0	0	0	0	0	0	0	0	0	0	0	0	0	0	0	0	0
OTU2078	aataaacaacataagattttgactcctccccccatctttatctctcttattaataagaagaatagtggaaagaggagcaggaactggttgaactgtatatccacccctatcctcaaatgttgctcatagaggatcctccgtagatttagctatttttaggcttcatttagctggggcttcctcaattttaggggcaattaattttattacaacagtaattaatatgcgaccgaaacaaataacacttgataaaatacccttattagtttgatcaatcacattgacagctatcctcttattattatcattacctgttttagcaggggcaattactatacttttaaccgatcgaaatttaaacacatcattctttgatcctgcaggaggtggagatcctat…	Bold_Identification	Private	Arthropoda	Insecta	Coleoptera	Eucnemidae						0	0	0	1	0	0	0	0	0	0	0	0	0	0	0	0	0	0	0	0	0	0	0	0	0	0	0	0	0	0	0	0	0	0	0	0	0
OTU2982	cctaaataatataagattttgacttttaccaccatctctaacatttttactaataagtagagttgtcgataaaggggccggaactggttgaacagtctatcccccactttcatcaaatttatcacatgaaggatcctcagttgatttagctattttcagccttcatatagcaggagtatcctctattttaggagctattaattttatttcaacagtaattaatatacacccaaacggaataaaacctgaacaaattccattatttgtttgagcagttaagattacagctgttttattacttttatctctcccagttttagctggggctatcaccatacttttaacagatcgtaatgtaaatacatcctttttcgacccagctggtgggggagaccccat…	Bold_Identification	Early-Release	Arthropoda	Insecta	Coleoptera	Curculionidae						0	0	0	0	0	0	0	0	0	0	0	0	0	0	0	0	0	0	0	0	0	0	0	0	0	0	0	0	1	0	0	0	0	0	0	0	0
OTU3261	attaaataatataagattttgattactccccccttcattatctttacttattataagaagaattgtagaaagaggagctggaacaggatgaacagtatacccccctttatctagaaatattgcccatggaggctcttcagtagatttagctatttttagattacacctagctggaatttcttctattttaggagctgtaaattttattactacagtgattaatatacgaccagctggaataatgcttgatcaaatacctttatttgtatgatcagtagtaattactgctattttacttttattatctttacctgtattagcaggagctatcacaatactattaacagatcgaaatctaaatacatctttttttgatcctgcaggagggggagacccaat…	Bold_Identification	Private	Arthropoda	Insecta	Coleoptera	Latridiidae						0	0	0	0	0	0	0	0	0	0	0	0	0	0	0	0	0	0	0	0	0	0	0	0	0	0	0	0	1	0	0	1	0	0	0	0	1
OTU3393	aataaataatataagattttgacttctacctccctctctatctttattattaataagaagattaattgaaagaggcgcgggaactggatgaacagtatatccccctctttcttctaacatcgctcatggcggggcctctgtagatacagctatttttagacttcacttagctggaatttcttctatcttaggagcagttaattttattactacagtaattaatatacgatcagttggtatatcttttgatcggatatctttatttatctgatcagtagcaattacagcattacttttattattatctttaccagttttagcaggtgctattacaatacttttaacagatcgtaatcttaatacatcattttttgaccctgcaggaggtggagacccagt…	Bold_Identification	Published	Arthropoda	Insecta	Coleoptera	Staphylinidae						0	0	0	0	0	0	0	0	0	0	0	0	0	0	0	0	0	0	0	0	0	0	0	0	0	0	0	0	0	0	0	0	0	0	0	0	0
OTU3595	aataaataatataagtttttgattacttcctccttctttaacattgcttttaataagtagaatagtagaaagaggagctggtactggatgaacagtgtacccccccctctcatctggaattgcacatgctggagcttcagttgatttagctatttttagattacatttagcaggaatctcctcaattttaggagctgtaaactttattacaacaattattaatatacgatcaattggaataacatttgatcgaatacccttatttgtatgatcagtaggaattactgctttattattacttttatcattaccagtattagctggagctatcacaatattattaacagatcgaaatttaaatacttcattttttgatccagctggaggaggagacccaat…	Bold_Identification	Early-Release	Arthropoda	Insecta	Coleoptera	Carabidae						0	0	0	0	0	0	0	0	0	0	0	0	0	0	0	0	0	0	0	0	0	0	0	1	0	0	0	0	0	0	0	0	0	0	0	0	0
OTU439	aataaacaatataagattttgacttcttcccccttctctaactttacttttaatgagaagaatagttgaaagaggggccggaactggatgaactgtttatccccctctatcatctaatattgctcatggaggagcctcagtagatttagctatttttagattacatcttgcagggattagatcaattctcggagctgtaaattttattacaacagtaattaatatacgatcaacaggaataacatttgatcgaatacctctttttgtatgatcagtagttattactgcacttcttcttcttttatctctacctgtattagccggagctattacaatacttttaactgatcgaaatttaaataccacattctttgacccagccggtggtggagacccaat…	Bold_Identification	Private	Arthropoda	Insecta	Coleoptera	Staphylinidae						0	1	0	0	0	0	0	0	0	0	0	0	0	0	0	0	0	0	1	1	0	0	0	0	0	0	0	0	0	0	0	0	0	0	0	0	0
OTU78	aataaacaatataagattctgattactcccgccttcattaattttattaattataagtagaattgttgaaaatggggcaggaactggatgaactgtttatccccccctatcttctaatattgctcacgctgggccttcagttgatttagctattttcagccttcatttggcaggaatctcttccatcctaggagcagttaattttatcactacagtaattaatatacgccctaaaggaataactcttgatcgtctaccactctttgtttgagccgtaaaaattactgctatccttcttcttctttctttacctgttttagccggagcaattactatacttttaaccgaccgtaaccttaatacttccttctttgacccggctggtggaggagaccctat…	Bold_Identification	Published	Arthropoda	Insecta	Coleoptera	Cerambycidae						0	0	0	0	0	0	0	0	0	0	0	0	0	0	0	0	0	0	0	0	0	0	0	0	0	0	0	0	0	0	0	0	0	0	0	0	0
OTU418	aataaataatatgagattttgactcttgcccccatctttaaccctacttctaataagaagtttagtggaaagaggtgctggtacaggatgaacagtgtaccccccgctctcctctggaattgcgcatgctggtgcttcagttgatttagcaatttttagtttacatttagcaggaatttcatcaattttaggagcagtaaattttattactacaattattaatatacgatctacaggaataactttagatcgaatgccattatttgtctgatcagtaggaattactgcattacttttattattatcattaccagtattagcaggagctattactatattattaactgatcgaaatttaaatacttcattttttgatccagcgggaggaggagacccaat…	RBOLD_menor329	http://www.boldsystems.org/index.php/Public_RecordView?processid=GMGSD589-12		Insecta	Coleoptera	Carabidae	Harpalinae	Lebiini				0	0	1	0	0	0	0	0	0	0	0	0	0	0	0	0	0	0	0	0	0	0	1	0	0	0	0	0	0	0	0	0	0	0	0	0	0
OTU1203	aataaataatataagattttgattgctccctccttcattatctttattacttataagaagattagtagaaagaggagcagggacaggttgaactgtttatccccctctctcttctaatattgctcatggaggttcctccgttgacttagctatttttagacttcatctagcaggtatttcttccattttaggagctgtaaattttattactactgtaattaatatacgttctacaggaataacttttgatcgaatacctttatttgtatgatctgtagcaattacagctctattattgttactttcattaccagtattagcgggagctattactatactattaacagatcgtaatttaaatacttcattttttgatcccgctggaggaggagatccaat…	Bold_Identification	Published	Arthropoda	Insecta	Coleoptera	Staphylinidae						0	0	0	0	0	1	0	1	1	0	0	0	0	1	0	0	0	0	0	0	0	0	0	0	0	0	0	0	0	0	0	0	0	0	1	0	0
OTU741	cctaaacaatataagattttgacttttaccaccatctatttttctcctattaataagtagaattgttgataagggagcaggaacaggatgaactgtctatccccccctatcatctaatattgcccatgaaggagcttcagtagatttagcaatttttagtcttcatcttgctgggatttcttccattttaggtgctataaacttcatctctactattataaacatacgccctacaggaataaaatcagaccaaatatctctatttatttgagcagtaaaaattacagccattcttcttctattatcacttcctgttctagcaggagcaattacaatgctacttacagaccgtaatatcaatacatctttctttgatcctgctggaggaggagaccctat…	Bold_Identification	Published	Arthropoda	Insecta	Coleoptera	Curculionidae						0	0	0	0	0	0	0	0	0	0	0	0	0	1	0	0	0	0	0	0	0	0	0	0	0	0	0	0	0	1	0	1	0	0	0	0	0
OTU464	aataaataacatgagattctgacttttacccccatctctgacccttctcttaatgagtagaatggttgaaagtggggcgggtacaggatgaacagtgtaccccccgctgtctgcaggcattgcccatgcaggagcatctgttgatctagctatttttagtcttcatctagctggtgtttcatcaattttaggggctgtaaatttcattacaactattattaatatacgatcagttggaataacttttgatcgtatacctctatttgtatgatcagttggaattacagctctccttttacttttatctttaccagtcttagcaggagcaattactatactcttaacagatcgaaatttaaatacttcattttttgacccagcagggggaggtgaccctat…	Bold_Identification	Published	Arthropoda	Insecta	Coleoptera	Carabidae						0	0	0	0	0	0	0	0	0	0	0	0	0	0	0	0	0	0	0	0	0	0	0	0	0	0	0	0	0	0	0	0	0	0	0	0	0
OTU2387	aataaataatataagattttggttattgcctccttctttatctttactgctcataagaagaatagtagaaaatggtgcaggtacaggatgaactgtttatcctcctttatcatcaaatattgctcatagtggatcttctgttgatttagctatttttagacttcatttagctggaatttcatcaattttaggagctgtaaattttattactactgtaattaatatacgatctgaaggtatttcatttgataaaatacctttatttgtttgatcagttgctattacagctttattacttttattatctttacccgttttagcaggagcaattactatactattaactgatcgaaatttaaatacttccttttttgatccagctggaggaggagatcctat…	Bold_Identification	Private	Arthropoda	Insecta	Coleoptera	Leiodidae						0	0	0	0	0	0	0	0	0	0	0	0	0	0	0	0	0	0	0	0	0	0	0	0	0	0	0	0	0	0	0	0	0	0	0	0	0
OTU599	aataaacaatataagattctggctattacctcctgcgttaactttacttattttcagaagaattgtagaaaatggtgcaggcaccggttgaacagtttaccctccattatcctctaatattgcccatgcggggtcctcagtagatttagcaatttttagacttcatctggccggaatttcttcaattcttggagcagtaaattttatcactacaatcattaatatacgccctgctggtataagatttgatcgtctccccctctttgtctgagccgtaaaaattactgctattctccttcttctttctctccctgtattggccggagccattacaatactccttactgatcgaaatattaatacctccttttttgaccctgcaggagggggagaccctat…	Bold_Identification	Private	Arthropoda	Insecta	Coleoptera	Cerambycidae						0	0	0	0	0	0	0	0	0	0	0	0	0	0	0	0	0	0	0	0	0	0	0	0	0	0	0	0	0	0	0	0	0	0	0	0	0
OTU788	aataaataatataagattttgattactccccccttcactttcactattacttataagaagaattgtagaaacaggagccggtacaggatgaacagtatatcccccactgtcatctaatatcgcccatagaggtgcttctgttgatttagcaattttcagacttcatttggctggaatttcatctattttaggagccattaatttcatttctacagtaatcaatatacgaccagcgggtataactcttgatcgtatacctttatttgtatgggctgtcgcaatcacagccgttttacttttattatctctcccagttttagctggtgctattactatattactaacagatcgaaatttaaatacaactttttttgatcctgccggaggtggagacccaat…	Bold_Identification	Private	Arthropoda	Insecta	Coleoptera	Mordellidae						1	0	0	0	0	0	0	0	0	1	1	0	1	0	0	0	0	0	0	1	0	0	0	0	0	0	0	0	0	0	0	0	0	0	0	0	0
OTU873	aataaataacatgagattctggctccttccaccatccctagcccttctaattataagaagaattgtagaaaatggggctggaactggttgaacagtatacccccccttgtccgcaaacattgctcatagaggagcatctgtagatttagctatttttagtttacacttagcaggggtatcctctatcctaggagctgttaattttatttccacagtaatcaacatacgaccagcagggatatcgcccgaccaaatacctttatttgtttgagccgttgtaattacagcaattcttctactcctctctcttccagtacttgcaggagcaattactatactattaactgatcgaaatattaatacatcattcttcgaccctgcaggaggaggagatccaat…	Bold_Identification	Published	Arthropoda	Insecta	Coleoptera	Cerambycidae						0	0	0	0	0	0	0	0	0	0	0	0	0	0	0	0	0	0	0	0	0	0	0	0	0	0	0	0	0	0	0	0	0	0	0	0	0
OTU2213	aataaataatataagtttttgacttttacccccttctttaacttttttaattttaagaagaattgttgaaagaggggctgggactgggtgaacagtttatcctcctctatcatcaaacatcgcacatggaggatcttctgtagatatggcaatttttagattacatttagcaggaatttcttcaattttaggagctgttaattttattactacaattattaatatgcgtccaataggaataaattttgaaaaaatacctttatttgtatggtcagtcttgattacagctattcttttactactttctttaccagttttagctggagctattactatacttctaacagatcgaaatattaatacttctttttttgaccccgcaggaggaggagaccctat…	RBOLD_menor198	http://www.boldsystems.org/index.php/Public_RecordView?processid=BARSA148-15		Insecta	Coleoptera	Coccinellidae	Coccinellinae	Coccidulini				0	0	0	0	0	0	0	0	0	0	0	0	0	0	0	0	0	0	0	0	0	0	0	0	0	0	0	0	0	0	0	0	0	0	0	0	1
OTU4283	tataaataacataagattttgactccttcctccttcaattactttattaattcttagaagaattattgaaagaggagtaggaactggctgaacagtttaccctcctctctcatctaatatctctcatagaggatcttctgttgatttagcaatttttagtcttcatttagcaggaatctcttctattcttggagcaattaattttattaccacaattctaaatatacaccccaacaaaataaaacttgaacaaatacctctctttgtttgatctattcttattactgccattcttcttcttctttctctacctgtattagcaggaggaatcactatacttttaacagatcgaaatattaatacttcattttttgaccctacaggaggaggagaccctat…	Bold_Identification	Published	Arthropoda	Insecta	Coleoptera	Corylophidae						0	0	0	0	0	0	0	0	0	0	0	0	0	0	0	0	0	0	0	0	0	0	0	0	0	0	0	0	0	0	0	0	0	0	0	0	0
OTU2503	tataaataatataagattttgattattaccaccttccttaatacttcttttaaatagagctttagtagataaaggagcagggacaggttgaactgtttatccacccttatcatcaagaattgctcatagaggagcttcagttgatttagctatttttagattacatttagcaggtatttccagaattttaggagcagtaaattttatctcaactattataaatatacgatctccaggaatattatatgaacaaatatctttatttatttgatctgtgggattaactgctttattacttttattaagactaccagtactagctggagctattactatattattaacagatcgaaatttcaatacatcattttttgatcctgcaggaggaggggatccaat…	Bold_Identification	Published	Arthropoda	Insecta	Coleoptera	Eucinetidae						0	0	0	0	0	0	0	0	0	0	0	0	0	0	0	0	0	0	0	0	0	0	0	0	0	0	0	0	0	0	0	0	0	0	0	0	0
OTU889	aataaataatttaagattttgattacttcctccatcattaatcttaattctattaagaagaataatagaaagaggaacaggaacaggatgaaccatttatccacctttatcattaaatttaactcatgaaggatcctcagtaaacctaataatttttagactccacatagctggaatctcatcaattttaggagcaattaattttatttcaacaattattaatatacgacctattcatttaatcataaaaaaaatatcattatttacctgatcaatcttaattacttcatttttattacttttatcaattcctgtacttgcaggaacaattacaatattattaactgatcgaaacttaaattcatcattttttgacccaacaggaggaggagatccaat…	Bold_Identification	Published	Arthropoda	Insecta	Coleoptera	Ripiphoridae						0	0	0	0	0	0	0	0	0	0	0	0	0	0	0	0	0	0	0	0	0	0	0	0	0	0	0	0	0	0	0	0	0	0	0	0	0
OTU962	tataaataatataagattttgattattacccccttcattaactttacttttaataagaagaatagtagaaagtggtgctggaactggttgaactgtttatccaccactttcttctaatattgcccatggaggatcatctgttgacttggctatttttagacttcatttagcaggagtttcttctattttaggagctgtaaattttattactactgtaatcaatatacgacctgaaggaataactttagatcgtatacctttatttgtttgagctgtggctattactgctcttttattattactttctctaccagttttagcaggagctattactatacttttaacagatcgaaatttaaatacatctttttttgatcctgcaggaggaggagatccaat…	Bold_Identification	Published	Arthropoda	Insecta	Coleoptera	Cleridae						0	0	0	0	0	0	0	0	0	0	0	0	0	0	0	0	0	0	0	0	0	0	0	0	0	0	0	0	0	0	0	0	0	0	0	0	0
OTU2044	aataaataatataagattttggctcttacccccttctttaactttacttctaataagaagaatagtagaaagaggggcagggacaggatgaacagtttacccccctttatctgctaatatttctcatagtggttcttcagtagatcttgctatttttagattacatttagcaggaatttcttcaattttaggagctgtaaattttattacaacagttattaatatacgaagaatcggaataacatttgataaaatacctttatttgtttgatctgtagctattacagcattattattactactatctcttcctgtattagcaggagctatcacaatactattaactgatcgaaatttaaatacctccttttttgatccggcaggaggtggagatcctat…	Bold_Identification	Published	Arthropoda	Insecta	Coleoptera	Leiodidae						0	0	0	0	0	0	0	0	0	0	0	0	0	0	0	0	0	0	0	0	0	0	0	0	0	0	0	0	0	0	0	0	0	0	0	0	0
OTU1417	aataaataatataagattttgacttttacccccttctttaactttattactaataagaagaatagtagaaaatggagcaggaacaggatgaactgtttacccccctctctcatctaatattgcacatggaggatcttctgttgatttagctatttttagattacatttagctggtgtatcctcaattttaggagcagtaaattttattactactgttattaatatacgaccagaaggaataaccttagatcgtatacctttatttgtttgagcagtagcaatcacagcccttcttcttttactttctttaccagttttagctggagctattacaatattattaacagaccgtaatcttaatacatccttttttgaccctgtaggagggggtgacccaat…	Bold_Identification	Published	Arthropoda	Insecta	Coleoptera	Cleridae						0	0	0	0	0	0	0	0	0	0	0	0	0	0	0	0	0	0	0	0	0	0	0	0	0	0	0	0	0	0	0	0	0	0	0	0	0
OTU3192	tttaaacaatataagattttgattattaccaccttcaattacatttttattaataagaagaatagttgaaagaggagctggaactggatgaacagtttatccacctctatcttcaaatattgcccatagaggatcatctgttgatatagcaatttttagacttcatttagcaggaatttcatcaattttaggagcaattaattttatttcaactgttttaaatatacgaccccaaggaataataatagataaaacccccctatttgtttgatcagtaattattacagctattcttcttcttctttctttacctgttttagctggagcaattactatattattaacagatcgtaatattaatacttcattttttgatcctgcaggaggaggagatccaat…	Bold_Identification	Published	Arthropoda	Insecta	Coleoptera	Chrysomelidae						0	0	0	0	0	0	0	0	0	0	0	0	0	0	0	0	0	0	0	0	0	0	0	0	0	0	0	0	0	0	0	0	0	0	0	0	0
OTU591	tcttaataatataagattttggcttttacctccttcccttactctccttttaataagaagaataattgataggggggcaggaacaggatgaacagtttatccacctttatctactaatattgcacatgagggagcatctgtagatctagccatttttagccttcatctagcagggatttcatcaattctaggagcaataaacttcatctctacagttatcaatatgcgtcctgagggaataaatttagatcgaatacctctatttatttgagcagtaaaaattacagcaattcttttacttctatctttacctgtccttgctggagccattactatattattaactgatcgaaatataaatacctctttttttgatcctgcggggggaggggatcctat…	Bold_Identification	Published	Arthropoda	Insecta	Coleoptera	Curculionidae						0	0	0	0	0	0	0	0	0	0	0	0	0	0	0	0	0	0	0	0	0	0	0	0	0	0	0	0	0	0	0	0	0	0	0	0	0
OTU3863	aataaataatataagtttttgacttctacctccttcattaactcttttattgataagcagtctagttgaaagaggagctggaacaggatgaacagtttaccctccgttatcatcaggaattgcccatgctggagcttctgtagatctagctatttttagattacatttagcaggaatttcatcaattttaggtgcagtaaattttattactacaattattaatatacgttcagtaggaataacatttgatcgattacctttatttgtttgatcagttggaattactgctttattattattattatcattacctgttttagctggagctattactatacttttaactgatcgaaatttaaatacttcattttttgacccagcaggaggaggagatccgat…	RBOLD_menor315	http://www.boldsystems.org/index.php/Public_RecordView?processid=PLXBA830-20		Insecta	Coleoptera	Carabidae						0	0	0	0	0	0	0	0	0	0	0	0	0	0	0	0	0	0	0	0	0	0	0	0	0	0	0	0	0	0	0	0	0	0	0	0	0
OTU1278	attaaataatataagattttgattattacccccatcattatcattattaattataagaagaattgtagaaacaggagctggaaccggatgaactgtttacccccctttatcatccaatatcgcccatagaggcgcttctgtggatctggccatctttagattacatttagcaggaatttcttccattttaggagctataaatttcatctcaacaataataaatatacgacctacaggtatatttatagatcaaatacccctatttgtatgagctgttctaattacagctattttacttcttctctctcttccagtattagcaggagctattactatattattaacagatcgaaatattaatactactttctttgaccctgctggaggaggagacccaat…	Bold_Identification	Published	Arthropoda	Insecta	Coleoptera	Erotylidae						0	0	0	0	0	0	0	0	0	0	0	0	0	0	0	0	0	0	0	0	0	0	0	0	0	0	0	0	0	0	0	0	0	0	0	0	0
OTU3647	actaaataatataagattctgactccttcccccaagtttatcacttttactaataagaagaattattgacaaaggagcaagaacaagctgaactgcttacaatccattagctgcaaatattgcccacgaagaggcctcaattgacttagcaatctttagtttacaaccatcaggagtttcctcaatcttaggggcaattaactttatttcaactatcatcaacatacatccaacaggaataaagccagagcaactttccctatttacctgaactgtaaaaatcacagcagttcttctactactttctctcccagtactagtaggagggatcactatgctattaacaggtcgaagcattaatacatccttttgacccggctggagggggagatcctattc…	RBOLD_menor303	http://www.boldsystems.org/index.php/Public_RecordView?processid=GBMNB27953-20		Insecta	Coleoptera	Curculionidae	Scolytinae	Xyleborini				0	0	0	0	0	0	0	0	0	0	0	0	0	0	0	0	0	0	0	0	0	0	0	0	0	0	0	0	0	0	0	0	0	0	0	0	0
OTU523	aataaataatttaagattttgattattacctccatcactatctcttcttcttctaagaagaatagttgaaagaggtgtaggtacaggatgaactgtatatccacctttatcttctaatattgcacatagaggaacatctgttgatctagctatttttagtttacatttagcgggtgcatcatcaatccttggtgcaattaattttatttcaactatattaaatatacgaccagctggaatatatttagatcgtatacctcttttcgcttgagctattataatcactgcagttctccttttattatctcttcctgttctagcaggagcaatcactatattattaactgaccgaaacttaaatacatcattctttgacccagctgggggaggagatcctat…	Bold_Identification	Published	Arthropoda	Insecta	Coleoptera	Mordellidae						0	0	0	0	0	0	0	0	0	0	1	0	0	0	0	0	0	0	0	0	0	0	0	0	0	0	0	0	0	0	0	0	0	0	0	0	0
OTU214	aataaacaacataagattctggctgctaccaccatcactcacccttcttctaataagaagaattgttgaaaacggggcaggaaccggatgaactgtttaccccccactgtcagctaatgtagcccacagaggatcatctgtcgacctagccattttcagacttcatttagctggaatctcgtcaattctgggggctgtaaattttatttcaacagtaattaacatacggccagttggtataactccagaacgattacccctatttgtatgagcagtagtaattacagccatcttgctccttctttcactccccgttctagctggagcaatcacgatgcttttaacagaccgtaatattaacacatcatttttcgatccagcagggggaggagatccaat…	Bold_Identification	Private	Arthropoda	Insecta	Coleoptera	Cerambycidae						0	0	0	0	0	0	0	0	0	0	0	0	0	0	0	0	0	0	0	0	0	0	0	0	0	0	0	0	0	0	0	0	0	0	0	0	0
OTU1469	acttaataatataagattttgattactacctccatctctttctcttatcatttcaagaaatttatctgaaagaggagcaggaacaggatgaactgtttatccaccactatcagctaatttagctcatagtggtccagcagtagatttaacaatttttagtttacatttagcaggaatctcctcaattcttggagctatcaattttatttctactattattaacatacgttctcctttaataaaacctgaacgaataagtctattttcatgatcagtttcaattacagcccttcttcttttaatttccctaccagttcttgcaggtgcaattactatacttcttacagatcgaaatttaaacacttcattttttgatcctgcaggaggaggtgatccaat…	Bold_Identification	Published	Arthropoda	Insecta	Coleoptera	Throscidae						0	0	0	0	0	0	0	0	0	0	0	0	0	0	0	0	0	0	0	0	0	1	0	0	0	0	0	0	0	0	0	0	0	0	0	0	0
OTU2697	aataaacaatataagattctgacttcttcccccttctttaactcttttacttataagaagaatagttgaaagaggcgccggcacaggatgaacagtgtatcccccactctcatctaatattgctcatggtggcgcttcagtagacttagcaatttttagccttcatttagctggaatttcttcaattttaggagccgtaaattttatttccacaattattaatatacgaacaacaggaataacatttgatcgtatacctttatttgtatgatcagtaggaattactgccttattattacttttatctttacccgtattagctggagctattactatacttttaacagatcgaaatcttaacacttccttctttgaccccgcaggaggaggtgacccaat…	Bold_Identification	Private	Arthropoda	Insecta	Coleoptera	Staphylinidae						0	0	0	0	0	0	0	0	0	0	0	0	0	0	0	0	0	0	0	0	0	0	0	0	0	0	0	0	0	0	0	0	0	0	0	0	0
OTU1240	tataaataatataagattctgactattacccccatcactatcacttttattgttaagaagcttagtagaaaatggagcaggaacaggatgaacagtataccctcccctatcatcaaatattgctcatagaggagcttctgtagatttagcaatttttagattacatttagctggaatctcatctattctaggagcagtaaattttatcactacagtaattaatatacgttcagcaggaataacatatgagcgcatgcctttatttgtttgatcagtcgcaattaccgccttactattattactttctctcccagtattagcaggtgctattactatattattaactgatcgaaatttaaatacatcattttttgatccaatagggggaggtgatcctat…	Bold_Identification	Private	Arthropoda	Insecta	Coleoptera	Staphylinidae						0	0	0	0	0	1	0	0	0	0	0	0	0	0	0	0	0	0	0	0	1	0	0	0	0	0	0	0	0	0	0	0	1	0	1	1	0
OTU1229	aataaataatataagattttgattattacccccatctttaaccttgctaattataagaagagttgtagaaaatggagctggtacaggatgaacagtttatccccccctgtcatctaatattgcccatggaggctcatctgttgatttagcgatttttagactacatttagctggtgtctcatcaattttaggtgcagtaaattttattactactgtaattaatatacgaccacatggaatatcatttgatcgtatgcctttatttgtatgagcagtagtaattacagcagtattacttttattgtctctccctgttttagctggagcaattacaatattattaactgatcgaaatctaaatacctccttttttgaccccgcaggaggaggtgatcctat…	Bold_Identification	Published	Arthropoda	Insecta	Coleoptera	Melandryidae						0	0	0	0	0	0	0	0	0	0	0	0	0	0	0	0	0	0	0	0	0	0	0	0	0	0	0	0	0	0	0	0	0	0	0	0	0
OTU2408	aataaataatataagattttggttattgcccccagcattaatcttattattatcaagaagcttagtagagagaggagcaggaactggatgaactgtttacccccctctttctgctaatattgctcatagaggggcctcagtagatttagctatttttaggctccatttagcagggatttcttcaattttaggggcaattaattttattactacaattattaatatacgtcctttaagaataaatatagaccaactccccttatttacatgatcagtgataattacagcaattttattattgctatccctcccagttttagccggagcaatcactatactcttaacagaccgtaacttaaatacttcattttttgaccccgccggaggaggagacccaat…	Bold_Identification	Published	Arthropoda	Insecta	Coleoptera	Chrysomelidae						0	0	0	0	0	0	0	0	0	0	0	0	0	0	0	0	0	0	0	0	0	0	0	0	0	0	0	0	0	0	0	0	0	0	0	0	0
OTU2646	attaaacaatataagattctgactcctccccccctctctctccctattactaataagtagaatcatcgacaaaggagcagggacaggatggacagtttacccccccctatcaacaaatattgcacacgaaggaatatccgtcgatatagccattttcagcctacatatagcaggagtatcctctattcttggagcaataaactttatctccacaataatcaatatacgacccacaggcataaaacttgatcaaataaccctattcatttgagcagtaaaaattactgctatcctccttctcctctcccttcctgtcctagcaggagcaattactatacttttaacagatcgaaacattaacacctccttttttgatccagccggggggggagaccccat…	Bold_Identification	Private	Arthropoda	Insecta	Coleoptera	Curculionidae						0	0	0	0	0	0	0	0	0	0	0	0	0	0	0	0	0	0	0	0	0	0	0	0	0	0	0	0	0	0	0	0	0	0	0	0	0
OTU305	tatgaataatataagattttgacttctcccaccttcattgtcacttttattaataagaagaattgtagaaaatggggcaggaactggttgaaccgtttacccccctttatctgctaatatttcccataatggggcatcagtagatttagctatttttagattacacctagcagggatttcttcaattcttggggctattaactttatctctacaatttataatatacgacctaaaggaataaattttgataggatgcctttatttgtttgatcagtcttaattactgctattcttcttcttctatctttaccagtattagcaggtgctattactatacttttaactgatcgtaaccttaatacctccttttttgatccttcaagagggggagatccaat…	Bold_Identification	Early-Release	Arthropoda	Insecta	Coleoptera	Chrysomelidae						0	0	0	0	0	0	0	0	0	0	0	0	0	0	0	0	0	0	0	0	0	0	0	0	0	0	0	0	0	0	0	0	0	0	0	0	0
OTU119	aatgaataatataagattttgactcctccccccgtctcttactttattgactataagaaggctcgtagaaagaggagctggcacaggatgaacggtttatccccccctttcatccaatctggcccacggcggatcatctgttgatcttgctatctttagtcttcatcttgcaggagtatcctctattttaggcgcagttaattttattaccactatcattaacatacggcccagaggcatagccttagaccaagcaaccctgtttacatgagcagtagggctcactgcccttcttcttcttctctctctccctgttcttgcaggagcaatcactatactcttgactgaccgcaacctaaatacttcctttttcgacccagcagggggaggagaccccat…	RBOLD_menor121	http://www.boldsystems.org/index.php/Public_RecordView?processid=GBCL46015-19		Insecta	Coleoptera							0	0	0	0	0	0	0	0	0	0	0	0	0	0	0	0	0	0	1	0	0	0	0	0	0	0	0	0	0	0	0	0	0	0	0	0	0
OTU2544	aataaacaatataagattctgattattgcctccctcattaattcttctaattatgagaagaatagtagaaagaggagcaggaactggatgaacagtttatccaccattatcatcaaatattgcccatgaaggatcttcagttgacctcgcaattttcaggcttcatcttgcaggtatttcttcaattttaggagcaattaattttatcacaactgtaattaatatacgacccataggaataactttagaccgaatacctctatttgtttgagctgtagttattactgcagttcttcttttattatctttgcctgttttagcaggagcaattacaatattattaactgatcgaaatttaaatacctcattctttgaccctataggtggtggtgatcctat…	RBOLD_menor218	http://www.boldsystems.org/index.php/Public_RecordView?processid=CHRYS110-11		Insecta	Coleoptera							0	0	0	0	0	0	0	0	0	0	0	0	0	0	0	0	0	0	0	0	0	0	0	0	0	0	0	0	0	0	0	0	0	0	0	0	0
OTU3722	aataaacaatataagattttgattattgcccccctcattaattttattaattataagaagaatagtagaaagaggagcaggaactggatgaacagtttatcctccattatcatcaaatattgctcatgaaggttcttcagttgacctcgcaatttttagccttcatcttgctggaatttcttcaattttaggggcaattaattttattacaactgtaattaatatgcgacccacaggaataacattagaccgaatacctttatttgtttgagcagtagtaattactgcaattcttcttttactatctttacctgttttagcaggagcaattacaatattattaaccgatcgaaatttaaatacctcattctttgaccctataggtggcggtgatcctat…	RBOLD_menor311	http://www.boldsystems.org/index.php/Public_RecordView?processid=PLCED199-20		Insecta	Coleoptera	Chrysomelidae	Galerucinae					0	0	0	0	0	0	0	0	0	0	0	0	0	0	0	0	0	0	0	0	0	0	0	0	0	0	0	0	0	0	0	0	0	0	0	0	0
OTU1348	gataaataacataagattttgattgctgcccccttcccttactttacttattataagaagaattgtagaaaatggtgccggcacaggatgaacagtctatccacccctttcttctaacatcgcccatagaggatcctctgtcgatttggcaatttttagccttcatctagcaggggtttcatcaattttaggagccgtaaattttatcactactgttattaatatacgcccaataggaataacatttgatcgaatacctttatttgtctgagcagttgcaattacagctcttttactacttctttccctccccgtcttagcaggagcgattactatacttttaactgaccggaatttaaacacttctttttttgacccagctggagggggagaccctat…	Bold_Identification	Published	Arthropoda	Insecta	Coleoptera	Mycetophagidae						0	0	0	0	0	0	0	0	0	0	0	0	0	0	0	0	0	0	0	0	0	1	0	1	0	0	0	0	0	0	0	0	0	0	0	0	0
OTU1049	aataaataatatgagattttgattactccccccttctttaactttattattaataagaagaatagtagaaaatggagcaggaactggatgaacagtttacccccctttatcttctaatattgcccacggtggatcatctgtagatttagctatttttaggcttcatttagcaggtatttcatcaattctcggagctgtaaattttattactacagtgattaatatacgacctgaaggaataacattagatcgtatacctttatttgtctgagcagttgctattactgcattacttttacttttatcattacctgtactagcaggagctattactatactcttgactgatcgaaatttaaatacatcattctttgatccagcaggagggggagacccaat…	Bold_Identification	Published	Arthropoda	Insecta	Coleoptera	Cleridae						0	0	0	0	0	0	0	0	0	0	0	1	0	1	0	0	0	0	0	0	0	0	0	0	0	0	0	0	1	1	0	0	0	0	0	0	0
OTU4461	aataaataatataagattttgattattaccaccttcactttcattattattaataagaagaattgttgatagaggtgcaggtacaggatgaactgtttatccccctttatcttccaatattgctcatagaggatcttctgtagatttagctatttttagactacacttagcaggtatctcctcaattcttggggcagtaaattttattactacagtaattaatatacgtcctactaaaataactttcgatcgaatacctttatttgtatgatccgtagtaattacagctttattattattattatctttaccagttttagcaggggccatcacaatattattaacagaccgaaacctaaatacttctttttttgaccctgcaggaggaggggacccaat…	Bold_Identification	Published	Arthropoda	Insecta	Coleoptera	Ptinidae						0	0	0	0	1	0	0	0	0	0	0	0	0	0	0	0	0	0	0	0	0	0	0	0	0	0	0	0	0	0	0	0	0	0	0	0	0
OTU1316	attaaataatataagattttgattacttcccccttctttaactttcttaattttaagaagattagtagaaagaggagcaggcacaggttgaacagtttatcctcctttatcttctaatttagctcataacggatcttctgtagatttagctatttttagcctacatttagcaggaatctcttctattttaggagctgtaaattttatttctactattttaaatatacggccttcaggaatgacttttgaaaaaatacctttatttgtttgatcagttttaattactgctatcctccttcttctttctcttcctgtattagcaggagctatcaccatactacttactgaccgtaatattaatacttccttttttgatcctgcaggaggtggagatccaat…	Bold_Identification	Private	Arthropoda	Insecta	Coleoptera	Coccinellidae						0	0	0	0	0	0	0	0	0	0	1	0	0	0	0	0	0	0	0	1	0	0	0	0	0	0	0	0	0	0	0	0	0	0	0	0	0
OTU2930	aataaataatataagattctgacttttaccgccttctttaagccttttacttatgagaagaatagtagaaagaggagctggaacaggatgaacggtctatcctcccctttcttctaatattgcccatagagggtcatcagtagatttagcaatttttagacttcacctagcgggagtctcctctattttaggagccattaactttatcacaaccattattaacatgcgaacagcagagataactatagacaaaacagccctttttgtatgatcaatcttattaacagcaattctattattgttaagattaccagtccttgcaggggctatcactatacttttaactgatcgaaatattaatacctctttctttgaccctgcaggagggggtgatccagt…	Bold_Identification	Published	Arthropoda	Insecta	Coleoptera	Eucnemidae						0	0	0	0	0	0	0	0	0	0	0	0	0	0	0	0	0	0	0	0	0	0	0	0	0	0	0	0	0	0	0	0	0	0	0	0	0
OTU77	tatgaataatatgagtttttgactacttccaccatctttaagccttcttttaataagaagaatggtagaaagaggagcaggaaccggatgaacagtataccctcctttatcatcaggtattgcacatggaggagcttctgtagatttagcaatttttagattacatttagcaggtgtttcatctattttaggtgcagtaaattttattactacaattattaatatacgatcagtaggtataacatttgatcgaatacctttatttgtttgatcagttggaattacagctttattattattattatcattacctgtattagcaggagctattactatattactaacagatcgaaatttaaatacttcattttttgacccagctggaggaggagatcctat…	RBOLD_menor367	http://www.boldsystems.org/index.php/Public_RecordView?processid=JIAAG035-16		Insecta	Coleoptera	Carabidae	Harpalinae	Harpalini				0	0	0	0	0	0	0	0	0	0	0	0	0	0	0	0	0	0	0	0	0	0	0	0	0	0	0	0	0	0	0	0	0	0	0	0	0
OTU686	aataaacaatataagattttgattacttccaccctctttaactctcttaattataagaagtttagtagaaagaggagcaggaactggatgaacggtgtaccccccactctcatctaatattgctcacagaggttcatcagttgatttagcaatttttagtcttcatcttgcaggaatttcatctattttaggagcagtcaatttcatttcaacaattattaatataaaatcaccaggaataaaatatgaacaaatacctttattcgtatgagcagtaggtattactgctcttctacttttactatcccttcctgttcttgcaggaacaattactatattattaaccgatcgtaatttaaacacatcattctttgatcctacaggaggtggagacccaat…	Bold_Identification	Private	Arthropoda	Insecta	Coleoptera	Lycidae						0	0	0	0	0	0	0	0	0	0	0	0	0	0	0	0	0	0	0	0	0	0	0	0	0	0	0	0	0	0	0	0	0	0	0	0	0
OTU4318	tataaataatataagattttgattacttcccccgtctttatctttattacttataagagctatagtagaaagaggggccggaactggatgaacagtttacccacccctatcttcaaatattgcccatggaggagcatccgttgatttagctatttttagccttcatttagctggaatttcatctattttaggagctgttaattttatttcaacaattattaatatacgtcctaataatataaaatttgatcaaatacccttatttgtgtgagctgtagcaattactgctttattacttcttctttctttacctgttttagcaggtgcaattactatactattaactgaccgtaatattaatacatcattttttgatccaattggaggtggtgacccaat…	Bold_Identification	Published	Arthropoda	Insecta	Coleoptera	Staphylinidae						0	0	0	0	0	0	0	0	0	0	0	0	0	0	0	0	0	0	0	0	0	0	0	0	0	0	0	0	0	0	0	0	0	0	0	0	0
OTU1444	aataaacaacataagattctggcttctacccccttctctctcactccttctaatgagaagtgtagtagaaaatggtgcagggacaggttgaactgtttatccccctctatcttccaacatcgcacacggaggatcatcagtagacttggctattttcagattacatttggctggtgtttcctctattttaggggccattaatttcatttcgacaataattaatatacgaccaaggggaataactttagaccgaatgcccctctttgtatgggcaatcgtaattacagcagtattgttattgctctctctcccagttctagcaggagctatcactatattactcactgaccgaaacctaaatacctcattctttgaccctgccggcgggggtgatcctat…	Bold_Identification	Private	Arthropoda	Insecta	Coleoptera	Mordellidae						0	0	0	0	0	0	0	0	0	0	0	0	0	0	0	0	0	0	0	0	0	0	0	0	0	0	0	0	0	0	0	0	0	0	0	0	0
OTU1751	aataaataacataagattttgattactacctccttcactaacattattgattataagaagaattgttgaaaatggtgccggaacagggtgaactgtttaccctcctttatcagctaatttaactcatagtgggtcttcagttgatttagcaatttttagtcttcaccttgctggggtttcttcaattttaggagcaattaattttattactacagttattaacatacaccctaaaaggataacttttgatcaaataccattatttgtttgagcagtagtaattacagctattttattactattgtctttacctgtattagcaggagcgattacaatattacttactgatcgaaatttaaatacttccttttttgatcctgctggaggaggagatcctat…	Bold_Identification	Published	Arthropoda	Insecta	Coleoptera	Aderidae						0	0	0	0	0	0	0	0	0	0	1	0	0	0	0	0	0	0	0	0	0	0	0	0	0	0	0	0	0	0	0	0	0	0	0	0	0
OTU2831	aataaataatataagattttgacttctccccccttcattatcacttttactaataagaagaattgtggaaaaaggagctggaacaggatgaactgtttacccccccttatcttctaacattgctcatgggggatcctcagtagatttagcaatttttagattacatatagctggaatttcgtcaattttaggagcagtaaattttatttctacagttattaatatacgaccagaaggaataaccttagaacgaatacctctttttgtttgagctgttattattacagccattcttcttcttttatccttacctgtacttgcaggcgcaatcacaatacttcttacagaccgtaatattaatacatcattttttgatcctgcgggaggaggagaccctat…	Bold_Identification	Published	Arthropoda	Insecta	Coleoptera	Laemophloeidae						0	0	0	0	0	0	0	0	0	0	0	0	0	0	1	0	0	0	0	0	0	0	0	0	0	0	0	0	0	0	0	0	0	0	0	0	0
OTU950	aataaataacataagattctgattattacccccttctttaacgctccttcttatgagaagaatagctgaaagtggggcaggaactggatgaacagtatacccccctctttcagctaatgtagcccacagaggagcttctgttgatttagctatttttagtctacatttagctggtatttcctctattcttggtgcagtaaattttattacaacagtaattaacatacgatctactggaataacatttgatcgtatgcccctattcgtttgatcagttgctattacagctctacttttacttttatcattacctgttttagccggtgctattacaatacttttaactgatcgaaatttaaatacttctttttttgatcctgcaggaggaggagacccaat…	Bold_Identification	Private	Arthropoda	Insecta	Coleoptera	Staphylinidae						0	0	0	0	0	0	0	0	0	0	0	0	0	0	0	0	0	0	0	0	0	0	0	0	0	0	0	0	0	0	0	0	0	0	0	0	0
OTU1182	aataaataatataagattttgattgctccctccttctttaactttacttttaataagaagaatagtagaaaacggggcaggtactggttgaacagtatatcctcctttatcatcaaatattgcacatgggggatcttctgttgatttagctatttttagtttacatttagctggtgtttcttctattttaggggctgtaaattttattacaactgttattaatatacgaccagaaggaataaccttagaccgcgttcctttatttgtttgagcagttgctattactgctttacttttacttctttctttaccagttttagcaggagctattactatattattaactgatcgtaatttgaatacctctttttttgatcccgcaggaggaggagatccaat…	Bold_Identification	Published	Arthropoda	Insecta	Coleoptera	Cleridae						0	0	0	1	0	0	0	0	0	0	0	0	0	0	0	0	0	0	0	0	0	0	0	0	0	0	0	0	0	0	0	0	0	0	0	0	0
OTU3557	aataaataacataagattttgattattacctccttcattaactttacttttaataagaagaatagtagaaagaggagcaggaacaggttgaactgtttatccacctctttcctctaatattgctcatggaggagcttcagttgatttagctatttttagtcttcatttagcaggaatttcatcaattctaggagcagtaaattttattactacagtgattaatatacgatctactggaatttcatttgaccgaatacctttatttatttgatcagtagctattactgctcttctccttctattatctctcccagttttagctggagctattactatactattaacagatcgaaatattaatacaactttctttgaccctgcaggagggggagaccctat…	Bold_Identification	Private	Arthropoda	Insecta	Coleoptera	Staphylinidae						0	0	0	0	0	0	0	1	0	0	0	0	0	0	0	0	0	0	0	0	0	0	0	0	0	0	0	0	0	0	0	0	0	0	1	0	0
OTU469	aataaataatataagattttgattattacctccctctttaactttacttttaataagaagaatagtagaaagaggagttggaacaggttgaacagtttatcctcctctttcttctaatattgctcatggtggttcttcagttgatttagctatttttagtttacatttagcaggtatttcatcaattttaggagcagtaaattttattactacagtaattaatatacgccctgaaggaataaccttagatcgaacacctttatttgtttgagcagttgctatcacagctttacttttacttttatctttaccagttttagctggagccatcacaatacttttaacagaccgaaatttaaatacatctttttttgaccctgcaggaggaggagacccaat…	Bold_Identification	Published	Arthropoda	Insecta	Coleoptera	Cleridae						0	0	0	0	0	0	0	0	0	0	0	0	0	0	0	0	0	0	0	0	0	1	0	0	0	0	0	0	0	0	0	0	0	0	0	0	0
OTU386	tataaataatataagattttgacttcttcccccttccttatctttgctactaataagaagagtagttaatagaggagcaggaacaggatgaactgtttatcccccattatcttctaatattgctcacagaggagcctcagtagatcttgctatttttagacttcacttagctggaatttcatcaattctaggggctgtaaactttattaccacagtaattaatatacgaccagctggaataaccttcgatcgaatacctctatttgtctgatccgtagtaatcactgctattttacttcttctatctctaccagttctagcaggagctattacaatattattaacagatcgtaatttaaatacttcattttttgacccagcaggcggtggagatccaat…	Bold_Identification	Published	Arthropoda	Insecta	Coleoptera	Ptinidae						0	0	0	0	0	0	0	0	0	0	0	0	0	0	0	0	0	0	1	0	0	0	0	0	0	0	0	1	0	0	0	0	0	0	0	0	0
OTU1660	aataaacaacataagattttgattactacctccttctctatcccttttattaataagaagattagtagaaagaggagctggaactggttgaacagtttatcctcccctttcttctaatattgctcatggaggcgcatctgtagatttagcaatttttagactacatttagctgggatttcttctattttaggagcagtaaattttatttcaacaattattaatatacgatcaagaggaattacatttgaccgtatacctttatttgtttgatcagtagcaattactgcccttttattactattatctcttccagtattagcaggagccattacaatacttttaacagaccgtaatttaaatacatcattttttgaccctgcaggtgggggagaccctat…	Bold_Identification	Private	Arthropoda	Insecta	Coleoptera	Staphylinidae						0	0	0	0	0	0	0	0	0	0	0	0	0	0	0	0	0	0	0	0	0	0	0	0	0	0	0	0	0	0	0	0	0	0	0	0	0
OTU3780	aataaataatataagattttgattactacctccctcactttcattattactattaagtagattagtagaaagaggggcagggacaggatgaactgtttatcccccattatcatcaaatattgctcatagaggagcatctgttgatttagctatttttagccttcatttagcaggaatttcttctattttaggagcagttaattttattactactgtaattaatatacgatctacgggaataagatatgaacgtatacctttatttgtttgatcagtagcaattactgctttattattactactatcattacctgttttagcaggggctattactatacttttaactgatcgaaatttaaatacttctttttttgacccgatgggagggggtgaccctat…	Bold_Identification	Private	Arthropoda	Insecta	Coleoptera	Staphylinidae						0	0	0	0	0	0	0	0	0	0	0	0	0	0	0	0	0	0	0	0	0	0	0	0	0	0	0	0	0	0	0	0	0	0	0	0	0
OTU3813	aataaataatataagtttttgattacttcctccgtcattaacattgcttttaataagaagcatagtagaaagaggtgctggtacaggatgaacagtttaccctccattatcatcaggtattgcccatgctggtgcttctgttgatttagcaatttttagtttacatttagctggagtatcttcaatcttaggagcagtaaattttattacaacaattattaatatacgatcagtaggtatatcatttgatcgtatacctttatttgtttgatcagtaggaattactgctttattattacttttatcattacctgtattagctggagctattactatactattaacagaccgaaatttaaatacttctttttttgatccagcaggaggaggagacccaat…	Bold_Identification	Private	Arthropoda	Insecta	Coleoptera	Carabidae						0	0	0	0	0	0	0	0	0	0	0	0	0	0	0	0	0	0	0	0	0	0	0	0	0	0	0	0	0	0	0	0	0	0	0	0	0
OTU4069	tataaacaatataagattttgactcctacctccttcaattactttattaattttaagaagaataattgaaaaaggagtaggaactggctgaacagtttatcctcccctttcatctaatattactcatggaggatcttctgttgatttagcaatttttagtcttcatttagcaggaatctcttctattcttggagcaattaattttattactacaatcctaaatatacaccccaacaaaataaaacttgaacaaatacctctatttgtttgatctgtttttattactgccattcttctacttctttctttacctgtattagcaggaggaattactatacttttaacagatcgaaatattaatacttcattttttgaccctacaggaggaggagaccctat…	Bold_Identification	Private	Arthropoda	Insecta	Coleoptera	Corylophidae						0	0	1	0	0	0	0	0	0	0	0	0	0	0	0	0	0	0	0	0	0	0	0	0	0	0	0	0	0	0	0	0	0	0	0	0	0
OTU4347	acttaataatataagattttgacttttaccacccgctttaacctttttaattttaagaagattagttgaaagaggagcaggaacaggatgaacggtttacccccctttatcatcaaatttagcccatagaggatcttctgttgatatagcaatttttagtctacatttagcaggaatctcttcaattctaggggctgtaaattttattactacgattattaatatacgaccttacggaataactttcgagaaaactcctttatttgtatgatcagttttaattacagcaattttattactactttcacttccagtattagctggagcaattactatattattaacagatcgaaatattaatacatcattttttgatccagcaggtgggggagacccaat…	Bold_Identification	Published	Arthropoda	Insecta	Coleoptera	Coccinellidae						0	0	0	0	0	0	0	0	0	0	0	0	0	0	0	0	0	0	0	0	0	0	0	0	0	0	0	0	0	0	0	0	0	0	0	0	0
OTU4389	gcttaacaatataagattttgacttttacctccttctttaactttactaattataagaagaattgtagaaagaggagcaggaacaggatgaacagtttatcctcctttatcaagtaacattgctcacggaggttcatctgttgatttagctatttttagattacatcttgcagggatttcctcaattttaggggctgtaaattttattactacagtaattaatatacgacctgctggaatagtattagaaaaaatacctttatttgtttgatcagtagtaattactgctgtattattattactttcattaccagttttagctggggctattactatattattaacagatcgaaatttaaatacttcatttttcgacccagctgggggtggagaccctat…	Bold_Identification	Private	Arthropoda	Insecta	Coleoptera	Latridiidae						0	0	0	0	0	0	0	0	1	0	0	0	0	0	0	0	0	0	0	0	0	0	0	0	0	0	0	0	0	0	0	0	0	0	0	0	0
OTU219	aataaataacataagattttgattacttcccccttcattaagtctcctattaataagaagtctagtcgaaagaggagctggaacaggttgaactgtttatcccccactctctagaaatattgctcatagaggagcttctgtagatttagcaatttttaggcttcatctagctggaatttcctcaattttaggggctgtaaattttattactactgtaatcaacatacgggtaatagggatatcctttgaccgaatgcctctgttcgtttgatcagttgtattaacagctcttctcctactgctatctttgcctgtattagctggagctattaccatattactaacagatcgaaatattaatacatcattttttgatcctgctggtggtggtgatcctat…	Bold_Identification	Published	Arthropoda	Insecta	Coleoptera	Scarabaeidae						0	0	0	0	0	0	0	0	0	0	0	0	0	0	0	0	0	0	0	0	0	0	0	0	0	0	0	0	0	0	0	0	0	0	0	0	0
OTU2047	aataaataatataagattttgactattacccccttctttaactttattattaatgagaagaatagtagaaaatggggctggaactggttgaacagtttacccacctttatcttctaatattgctcatggtggatcttctgtagatttagctatttttagtctccatttagcaggtatttcatcaattttaggagctgtaaattttattactacagtaattaacatacgacctgaaggaataacattagatcgaatacctttatttgtttgagcggtagcaattactgcattacttcttcttctatcattacctgtattagcaggtgctattactatacttttaaccgatcgaaatttaaatacatcattctttgacccggctggtggaggagaccccat…	Bold_Identification	Published	Arthropoda	Insecta	Coleoptera	Cleridae						0	0	0	0	0	0	0	0	1	0	0	0	0	0	0	0	0	0	0	0	0	0	0	0	0	1	0	0	0	0	0	0	0	0	1	0	0
OTU168	aataaacaatataagattttgattattgcccccctctctatctttactcattataagaagaatagtagaaagaggggcgggtacaggttgaactgtatatccccccctttctgctaatattgctcatagtggcccttcagtggatttgaccatcttcagccttcacttagctggtgtttcttctattttaggagctgtaaattttatttctacaattatgaatatacgcccttatagaataatactggaccaaataccattatttgtttgggctgtattaatcacagccattttacttctcctatccttacctgtactggctggggcaatcactatgttattaacagatcgaaacttaaattcttcattttttgacccagcgggaggaggtgaccccgt…	Bold_Identification	Private	Arthropoda	Insecta	Coleoptera	Lampyridae						0	0	0	0	0	0	0	0	0	0	0	0	0	0	0	0	0	0	0	0	0	0	0	0	0	0	0	0	0	0	0	0	0	0	0	0	0
OTU1832	aataaacaacataagattttgattacttcctccttccctatcccttttattgataagaagattagtagaaagaggagctggaactggttgaacagtttaccctcccctttcttctaatattgctcatggaggagcatctgtagatttagcaatttttagattacatttagctggaatttcttctattttaggagcagtaaattttatttcaacaatcattaatatacggtcaagaggaattacatttgatcgtatacctttatttgtttgatcagtagcaattactgcccttttattactattatctcttccagtattagcaggagctattacaatacttttaacagaccgtaatttaaatacatcattttttgaccctgcaggtggaggagatcctat…	Bold_Identification	Private	Arthropoda	Insecta	Coleoptera	Staphylinidae						0	0	0	0	0	0	1	0	0	0	0	0	0	0	0	0	0	0	0	0	0	0	0	0	0	0	0	0	0	0	0	0	0	0	0	0	0
OTU3823	acttaataatataagattttggctattacccccctccttgacatttcttctaataagatcagttgtagataaaggagcaggaactggatgaacagtatacccgcccctatcttcaaacctatcccatgaaggatcatcagtagatttagctattttcagacttcacatagcaggtatttcttcaattttaggagctattaattttatctcgactattattaatatacacccagcaggaataaaacctgaacaaatccctctatttgtgtgagcagtaaaaattactgcaattttattattattatcacttccagtattggctggggctattaccatgcttctaacagatcgaaatgttaatacttcattttttgacccggcaggaggaggagacccaat…	Bold_Identification	Early-Release	Arthropoda	Insecta	Coleoptera	Curculionidae						0	0	0	0	0	0	0	0	0	0	0	0	0	0	0	0	0	0	0	0	0	0	0	0	0	0	0	0	0	0	0	0	0	0	0	0	0
OTU586	tataaataatataagattctggcttctccccccttctctaactcttcttttaataagaagccttgtagagaatggagctggaaccggttgaacggtgtatcccccactctcagctaacattgcccatagaggagcttcagtagatttagctatttttagacttcacttagctggaatcagctctattttaggggcagttaattttattactacagtaatcaatatacgatcaacaggaataacatttgatcgaatacctctatttgtatgatcagtagtcttaacagcattattactactactttccttaccagttttagcaggagctatcactatgcttttaacagatcgtaatattaacacaacattttttgatcctgcaggtggtggagacccaat…	Bold_Identification	Published	Arthropoda	Insecta	Coleoptera	Scarabaeidae						0	0	0	0	0	0	0	0	0	0	0	0	0	0	0	0	0	0	0	0	0	0	0	0	0	0	0	0	0	0	0	0	0	0	0	0	0
OTU3732	ccttaataacataagattttgacttttacccccatcactttctttattaattttaagaagaattgtagataaaggagtaggaacagggtgaactgtctaccctcctttatcttcaaatacagctcacgaaggaccctctgtagatttaggaatcttcagactccatatagcaggtatttcatcaattttaggggccattaattttatctcaacagtattaaatatacatccgaaaggaataaaattagatcaactacccttatttgtttgagccgtaaaaattacagcagtcctcctacttttatccttacctgtactagcaagagccattacaatactattaactgatcgaaacataaacacatcattttttgaccctataggtgggggagacccaat…	Bold_Identification	Published	Arthropoda	Insecta	Coleoptera	Curculionidae						0	0	0	0	0	0	0	0	0	0	0	0	0	0	0	0	0	0	0	0	0	0	0	0	0	0	0	0	0	0	0	0	0	0	0	0	0
OTU803	aataaataatataagattttgattacttcctccttcattaacccttctcttaatgagaagtatagtcgaaagaggagctggtactggttgaacagtatacccacctttatcatctggaattgcccatagaggatcttcagtagatttagcaatttttagacttcatttagctggagtatcatcaattttaggagctgttaattttattacaacaattattaatatacgatctgtaggaataacatttgatcgaatacctttatttgtttgatctgtaggaattactgctttattattacttttatcattaccagtattagccggagcaattactatattattaacagatcgaaatttaaatacttctttttttgatccagcaggagggggtgatccaat…	RBOLD_menor369	http://www.boldsystems.org/index.php/Public_RecordView?processid=BETN5300-19		Insecta	Coleoptera	Carabidae	Harpalinae	Harpalini				0	0	1	1	0	0	0	0	0	0	0	0	0	0	0	0	0	0	0	0	0	0	0	0	0	0	0	0	0	0	0	0	0	0	0	0	0
OTU1270	aataaataatataagattctgacttctacccccctcaatttccttattattaataagtagaatagtaaataatggagcaggaactgggtgaaccgtttaccctccattagcctctaatattgcacatagaggatcttcagttgatttagcaatttttagtttacatctagctggtatttcatcaattttaggagcagtaaattttatttcaacaattataaatatacgcccaatcgaaataagattagaccaaataccattatttgtttgatctgtaatcattactgctttattattattattatctttaccggtactagcaggagccattacaatacttttaacagatcgaaattttaatacttctttttttgatcctgccgggggaggagatcctat…	Bold_Identification	Published	Arthropoda	Insecta	Coleoptera	Ptinidae						0	0	0	0	0	0	0	0	0	0	0	0	0	0	0	0	0	0	0	0	0	0	0	0	0	1	0	0	0	0	0	0	1	0	1	1	0
OTU2563	cttaaataatatgagattctggctattacccccttctttaactcttctagtactaagaagaatagtagaaaacggagcaggaactggttgaactgtttacccccctttatcagccaatatcgcacacggtggagcatctgttgacctagcaatttttagtcttcatctagctggagtttcttctattcttggggcaattaatttcatttcaactatacttaatatacaccctaaaggaataagattagaccaaatacctttatttgtttgagcaattgtaattacagctatcttacttttactttctcttcccgttttagcaggagctattacaatacttttaactgaccggaatcttaatacatccttttttgatcctgcaggaggaggagaccctat…	Bold_Identification	Private	Arthropoda	Insecta	Coleoptera	Mordellidae						0	0	0	0	0	0	0	0	0	0	0	0	0	0	0	0	0	0	0	0	0	0	0	0	0	0	0	0	0	0	0	0	0	0	0	0	0
OTU98	aatgaataatatgagattttggctccttcccccatccttaggactcctaattataagaagaattgttgaaaatggagccggaacaggatgaactgtttatccccccttatctgccaatattgcccatagagggtcttcagtagatttagcaatttttagattgcacctagctgggatctcttctattttaggagctgttaactttatttccacagtaatcaatatacgaccagaaggaataagattagaacaaatacccctatttgtttgagctgttgttattacagcaatccttttactcctgtcacttccagttttagccggagctattaccatattgttaactgatcgaaacattaatacatccttttttgatcccgctggaggaggggaccccat…	Bold_Identification	Published	Arthropoda	Insecta	Coleoptera	Cerambycidae						0	0	0	0	0	0	0	0	0	0	0	0	0	0	0	0	0	0	0	0	0	0	0	0	0	0	0	0	0	0	0	0	0	0	0	0	0
OTU1262	cctgaataatataagattctgacttctacccccctcattgtcattcctaattttaagaagaatagtagaaagaggtgctggaacaggttgaacagtctaccctccgctagcttcaaatattgcccatagaggatcatcagtagatcttgccatttttagacttcatatagcaggagtatcctccattttaggtgcagttaactttatttcaacagctattaatatacgaccccaaggtataaatttagaccaaataccactatttgtttgggctgttttaattactgcagttcttcttctcctaagactcccagtgttagctggagcaattactatacttctaacagaccgaaatgtaaatacctgctttttcgatcctgcaggaggaggagaccctat…	Bold_Identification	Early-Release	Arthropoda	Insecta	Coleoptera	Curculionidae						0	0	0	0	1	0	0	0	0	0	0	0	0	0	0	0	0	0	0	0	0	0	0	0	0	0	0	0	0	0	0	0	0	0	0	0	1
OTU217	gataaataatataagtttttgactactccccccatcactaactttattaattataagaagagtcgtagaaaacggtgcaggtacaggttgaactgtttaccctcctttatcttctaacattgcccatagagggtcttctgtggatttagctatttttagccttcatttagctggtatttcttctattttaggagcagtaaattttattactactgtgattaatatacgaccaatcgggataacattagaccgaatacccttatttgtttgagcagttgttattacagctgtccttttattactatctttacccgttttagcaggagccatcaccatattattaacagaccgaaacctaaatacttcattttttgacccagcaggaggaggcgaccctat…	Bold_Identification	Early-Release	Arthropoda	Insecta	Coleoptera	Oedemeridae						0	0	0	0	0	0	0	0	0	0	0	0	0	0	0	0	0	0	0	0	0	0	0	0	0	0	0	0	0	0	0	0	0	0	0	0	0
OTU3097	attaaacaacataagattctgaatactacccccaagactgtcccttctccttataaggagaattattgataaaggggcaggaaccggatgaacagtataccccccactagccagaaacattgcccatgaaggagcatctgtagacttagcaattttcagattacacatatcaggagtatcgtcaatcctaggagctattaactttatttcaacaatccttaatatacatcctgcaggaataaagccagagcaactttcattattcacatgagcagtaaaaattacagcaattttactattattatctctaccagtactagctggaggaatcactatattactaactgaccgaaatattaacacatccttttttgacccagcaggaggaggtgaccctat…	Bold_Identification	Private	Arthropoda	Insecta	Coleoptera	Curculionidae						0	0	0	0	0	0	0	0	0	0	0	0	0	0	0	0	0	0	0	0	0	0	0	0	0	0	0	0	0	0	0	0	0	0	0	0	0
OTU481	attaaataatataagattttgattattacctccatcattaattttattattacttagaagaataattgataaaggagctggtactggttgaacagtttatcctcctttagctagaaatattgctcatgaaggatcttcagtagatttagcaatttttagtctacatatagctggaatatcctcaatcttaggagccattaattttatttctacaattattaatatacgcccaattggaatattttcagatcgtataactttatttgtatgagctgtaaatattacagcaattctattgcttttatctttaccagttcttgcaggagcaattactatactacttacagatcgaaatattaatactactttttttgatccagctggaggaggagatcctat…	Bold_Identification	Published	Arthropoda	Insecta	Coleoptera	Curculionidae						0	0	0	0	0	0	0	1	1	0	0	0	0	0	0	0	0	0	0	0	0	0	0	0	0	0	0	0	0	0	0	0	0	0	0	0	0
OTU877	aataaacaacataagattttgacttctacctccctccttaacccttctgattatgagaagagttgtagaaaatggcgccggaacaggatgaactgtttatccccctttatcatccaacattgcccatagaggatcatcggtagatttagcaatttttagattacaccttgccggtgtttcctcaattttaggtgctgtaaactttattactaccgtaatcaatatacgtcctttaggtataactttagatcgaatacccttatttgtttgagcagttgtaattaccgctgttttactccttctttctttaccagttctagcaggagcaattactatacttttaactgatcgtaatcttaatacatcattttttgacccagctggaggtggagatccaat…	Bold_Identification	Private	Arthropoda	Insecta	Coleoptera	Oedemeridae						0	0	0	0	0	0	0	0	0	0	0	0	0	0	0	0	0	0	0	0	0	0	0	0	0	0	0	0	0	0	0	0	0	0	0	0	0
OTU1040	aataaataatataagtttttgattattgcctccttcattaactcttctattgataagcagtctagtagaaagaggagctggtacaggatgaacagtctaccctccgttatcttcaggtattgcccatgctggtgcttctgttgatttagctatttttagattacatttagcaggaatttcatcaattctaggagcagtaaattttattactacaattattaatatacgttctgtaggaataacatttgatcgaatacctttatttgtatgatcagttggaattacagctttattattattattatcattacctgtattagcaggagctattactatacttttaactgatcgaaatttaaatacttcattctttgatccagctggaggaggagatccaat…	RBOLD_menor102	http://www.boldsystems.org/index.php/Public_RecordView?processid=PLMAB104-20		Insecta	Coleoptera	Carabidae	Harpalinae	Lebiini				0	0	1	0	0	0	0	0	0	0	0	0	0	0	0	0	0	0	0	0	0	0	0	0	0	0	0	0	0	0	0	0	0	0	0	0	0
OTU1502	aataaacaatataagattttgattattacccccttcacttagtttattactaataagtagaatagtagaaaatggagctggtacaggatgaaccgtataccctcctctttcatcaaatattgctcatgctggagcatctgttgatttagctatttttagtcttcatttagctggaatttcatctattttaggagcagtaaattttattacaacaattattaatatacgatcaattggaatatcatttgatcgaataccactatttgtatgatcagtaggaattactgctttattattattattatcattacctgtactagcaggagctattacaatattattaactgatcgaaacttaaatacttctttttttgatccagctggtggaggagatcctat…	RBOLD_menor145	http://www.boldsystems.org/index.php/Public_RecordView?processid=SICOA1191-18		Insecta	Coleoptera	Carabidae	Harpalinae	Pentagonicini				0	0	0	0	0	0	0	0	0	0	0	0	0	0	0	0	0	0	0	0	0	0	0	0	0	0	0	0	0	0	0	0	0	0	0	0	0
OTU2051	aataaataatatgagattttgattattacccccatctttatctcttttattaataagaagaattgttgaaagaggagcaggaacaggatggacagtgtaccccccactgtcttctaatattgctcatggaggatcttcagttgatttagctatttttagacttcatttagctggtatttcttcaattcttggtgctgtaaattttattactacagtaattaatatacgacccaaaggaatacaatttgaccaaatacctctttttgtatgagctgtttctattacagcccttctactgcttttatctttaccagttcttgcaggtgcaattactatattattaacagatcgaaatcttaatactactttttttgacccttcaggtggaggtgatcccat…	RBOLD_menor183	http://www.boldsystems.org/index.php/Public_RecordView?processid=GBMAB1816-15		Insecta	Coleoptera	Nitidulidae	Nitidulinae					0	1	0	0	0	0	0	0	0	0	0	0	0	0	0	0	0	0	0	0	0	0	0	0	0	0	0	0	0	0	0	0	0	0	0	0	0
OTU2593	aataaataatataagtttttgattattacccccatcattaactttattattaataagaagaatagtagaaagaggagcaggaacaggatgaacagtataccccccactttcatcaaatattgctcatggtggtgcttcagttgatttagctatttttagtttacatttagcaggtatttcctcaattcttggtgctgtaaattttattactacagtaattaatatacgatctatcggaataacatttgatcgaatacctttatttgtctgatcagtagttatcactgctttacttcttcttttatccttaccagttcttgcaggagcaattactatactattaactgatcgaaatttaaatactagattctttgatccatctggaggaggagatccaat…	RBOLD_menor222	http://www.boldsystems.org/index.php/Public_RecordView?processid=COLFC611-12		Insecta	Coleoptera	Staphylinidae	Tachyporinae	Mycetoporini				0	0	0	0	0	0	0	0	1	0	0	0	0	0	0	0	0	0	0	0	0	0	0	0	0	0	0	0	0	0	0	0	0	0	0	0	0
OTU4235	aataaataacataagattttgattactccctccatcactctcattacttttaataagaagtatggtagaaagtggcgcaggaactggatggacggtttatccccccctgtcttccaatattgcccacggaggttcatctgttgatcttgcaattttcagattacatttagccggtgtatcatctattttaggcgcaattaatttcatttcaactatactaaatatacgtccaattggtataacactagatcgtatacctttatttgcatgagcaattgcaattaccgccattcttctacttctttctcttccagtcctagcaggagctattactatactcttaacagaccgaaatttaaatacatcttttttcgaccctgctggaggaggtgaccctat…	Bold_Identification	Private	Arthropoda	Insecta	Coleoptera	Mordellidae						0	0	0	0	0	0	0	0	0	0	0	0	0	0	0	0	0	0	0	0	0	0	0	0	0	0	0	0	0	0	0	0	0	0	0	0	0
OTU3893	aataaataatataagattttggctcctccccccctcattaaccctcttaactatgagaagagcagttgaaagaggagctggaacaggttgaacagtttatccccctctttctgctaatattgctcatagaggggcctcagttgatttagcaatttttagattacatttagccggagtttcctctattttaggagctgtaaattttattactactattattaatatacgccctaaagatataactcttgatcggatacctttatttgtttgagcagtaggtatcactgcccttttacttcttttatctcttcctgttttagcaggtgcaattactatattattaacagatcgaaatttaaatacttcattttttgacccagcaggagggggagaccctat…	Bold_Identification	Published	Arthropoda	Insecta	Coleoptera	Anthribidae						0	0	0	0	0	0	0	0	0	0	0	0	0	0	0	0	0	0	0	0	0	0	0	0	0	0	0	0	0	0	0	0	0	0	0	0	0
OTU4218	aataaataatataagattttgacttttacctccttctttaactttacttttaataagaagaatagtagaaagaggggcagggacaggatgaacagtatatcctcccttatctgctaatatttctcatagtggttcttctgtagatcttgccatttttagattacatttagcaggaatttcttcaattttaggagctgtgaattttattacaacagttattaatatacgaagaattggaatatcatttgataaaataccactatttgtttgatctgtagctattacagcattattactattactatctcttcctgtactagcaggagctattacaatattattaactgatcgaaatttaaatacttcgttttttgatcctgcaggaggaggagacccaat…	Bold_Identification	Published	Arthropoda	Insecta	Coleoptera	Leiodidae						0	0	0	0	0	0	0	0	0	0	0	0	0	0	0	0	0	0	0	0	0	0	0	0	0	0	0	0	0	0	0	0	0	0	0	0	0
OTU349	attaaataatataagattttgactcttacctccatctttaaccttacttttaataagaagaattgttggcaaaggagccggaacaggatgaacagtatacccacctttatctgcaaatattgctcatgaaggagcatcagttgacttagcaatttttagtttacacatagcaggaatctcttctattttgggggctattaatttcatttccactattattaatatacgctcaactggaataaatctcgatcaaatacctttattcatttgagcagtaaaaatcactgctattttattacttctatcactcccagttcttgcaggagcaattactatacttcttactgatcgtaatattaatacctcattttttgaccctgctggagggggagacccaat…	Bold_Identification	Private	Arthropoda	Insecta	Coleoptera	Curculionidae						0	0	0	0	0	0	0	0	0	0	0	0	0	0	0	0	0	0	0	0	0	0	0	0	0	0	0	0	0	0	0	0	0	0	0	0	0
OTU3862	aataaataatataagattttgattattaccaccttcattaactcttttaattttaagatctattattgataaaggagcaggaacaggatgaactgtttatcctcctttatcatctaatattgcacatagaggagcttctgtagatttaacaatttttagattacatttagcaggaatctcatcaattataggagctattaattttattactacaattttaaatatacgtccaataaacataaaattacatcaaatacctttatttgtttgatctgtttttattacagcaattttattattattatcattacctgtattagcaggagctattacaatattattaactgatcgaaatttaaatacttcattttttgatcctgcaggaggaggagatcctat…	Bold_Identification	Private	Arthropoda	Insecta	Coleoptera	Anamorphidae						0	0	0	0	0	0	0	0	0	0	0	0	0	0	0	0	0	0	0	0	0	0	0	0	0	0	0	0	0	0	0	0	0	0	0	0	0
OTU1457	aataaataatataagtttttgattactccccccatcattaactttattattaataagaagaatagtagaaagaggagcaggaacaggatgaacggtgtaccccccactatcatcaaatattgctcacggaggtgcttccgttgatttagctatttttagtttacatttagctgggatttcatcaattcttggcgctgtaaattttattaccactattattaatatacgatctattgggataacttttgatcgaataccattatttgtttgatcagttgttattactgctttattactacttttatcattaccagttcttgctggagcaattacaatattattaactgatcgaaatttaaatactagattttttgacccatctggaggaggtgacccaat…	RBOLD_menor140	http://www.boldsystems.org/index.php/Public_RecordView?processid=COLFC611-12		Insecta	Coleoptera	Staphylinidae	Tachyporinae	Mycetoporini				0	0	0	0	1	0	0	0	1	0	0	0	1	0	0	0	0	0	0	0	0	0	0	0	0	0	0	0	0	0	0	0	0	0	0	0	0
OTU136	aataaataatataaggttttgattgcttcctccttctttaactttacttttaataagaagattaattgaaaatggggctggaactgggtgaactgtatacccccctttatcaaacaatattgctcatagtggagcttcagttgatctcgcaatttttagacttcatctagcaggaatctcttcaattttaggagctgtaaattttattactacagttattaatatgcgatcccctggaataagatttgaccgcatacctctatttgtttgatctgtagtattaactgctttattattgctcctatcccttcctgttttagcgggggcaattactatattgctaacagatcgaaatattaacacttcattttttgaccctgcaggagggggagaccctat…	Bold_Identification	Published	Arthropoda	Insecta	Coleoptera	Scarabaeidae						0	0	0	0	0	0	0	0	0	0	0	0	0	0	0	0	0	0	0	0	0	0	0	0	0	0	0	0	0	0	0	0	0	0	0	0	0
OTU3695	ccttaataatataagattttgactacttcctccatctttaattcttttattaacaagaagaattattaataaaggtgtaggtaccggatgaactgtttatcctcctttatctactaatgtatctcatgaaggagcctctgtagatttaggaattttcagattacatatagcaggtgtatcctctattctaggagctataaattttatttctactattataaatatacgaccagaaggtataaaactagatcgaatatctttatttatttgagcagttaaaattactgctattttattattattatctttacctgtattagcaggagctattactatattattaacagatcgtaatattaatacatcattttttgacccagccggaggaggagatcctat…	Bold_Identification	Published	Arthropoda	Insecta	Coleoptera	Curculionidae						0	0	0	0	0	0	0	0	0	0	0	0	0	0	0	0	0	0	0	0	0	0	0	0	0	0	0	0	0	0	0	0	0	0	0	0	0
OTU1433	aataaataacataagattttgattactacccccatctctaacattactattaataagaagaatagttgaaagaggggcaggaacgggttgaacagtttatccacctttatcagcaaatattgctcacagaggtgcttctgtagatttagcaatctttagacttcacctagcaggaatctcttctattctaggggcagttaattttattacaacagtaatcaatatacgatccccaggaatgacatttgaccgtataccattatttgtatgagcagttgcactaacagccctactacttttattatcactaccagttctagccggagcaatcaccatattattaacagaccgaaacattaatacatctttttttgatcctgcaggaggaggtgatccaat…	Bold_Identification	Published	Arthropoda	Insecta	Coleoptera	Hybosoridae						0	0	0	0	0	0	0	0	0	0	0	0	0	0	0	0	0	0	0	0	0	0	0	0	0	0	0	0	0	0	0	0	0	0	0	0	0
OTU1133	actcaacaatataagattttgacttttaccaccaagcttaactttacttttaataagaagaattattgacaaaggagcaggaaccggatgaactgtttacccacccttatccacaaacattgcccatgaaggagcctctgtagatttagctatctttagacttcacatagcaggagtatcctcaattttaggagcaataaactttatctcaaccgtaattaatatacgaccaataggaataaattatgatcgtatacccctattcgtatgagcagttaaaatcactgccattttactattattatcccttccagttttggcaggagcaattacaatacttctcaccgaccgaaatattaatacatccttttttgatcccgcaggaggaggagatcctat…	Bold_Identification	Private	Arthropoda	Insecta	Coleoptera	Curculionidae						0	0	0	0	0	0	0	0	0	0	0	0	0	0	0	0	0	0	0	0	0	0	0	0	0	0	0	0	0	0	0	0	0	0	0	0	0
OTU1320	tcttaacaatataagattctgattattacccccctctctaaccttcttattaataagaagaattatagataaaggagcaggtaccggttgaaccgtttatcctcccctatcctccaatctatcacatgaaggatcttcagtagatttagctattttcagcctacatatagctggagtatcttcaattttaggagctattaattttatttctactattattaatatacacccaaatggtataaaacccgaacaattaccattatttgtttgagccgtaaaaattacagctattctattattattatctctcccagtactagcaggagctattactatattattaacagaccgtaatatcaatacatcattttttgatcctacaggtggaggtgaccctat…	Bold_Identification	Published	Arthropoda	Insecta	Coleoptera	Curculionidae						0	0	0	0	0	0	0	0	0	0	0	0	0	0	0	0	0	0	0	0	0	0	0	0	0	0	0	0	0	0	1	0	0	1	0	0	0
OTU3389	aataaacaatataagattctggcttttacccccctctttaacacttcttctaataagaagaatagtagaaagaggagccggaacaggatgaacagtgtacccccctctttcatcaaatattgctcatggaggatcttctgtggatttagccatttttagattacatttagctggaatttcatctattttaggagcagttaattttattactactattatcaacatacgatcaattggaatatcctttgaccgaatacctctatttgtttgatcagtaggaattacagcccttcttctacttctatctttaccagttttagcaggagccattacaatacttttaacagatcgaaatttaaatacttcattttttgatccagttggaggaggcgaccccat…	Bold_Identification	Private	Arthropoda	Insecta	Coleoptera	Staphylinidae						0	0	0	0	0	1	0	0	0	0	0	0	0	0	0	0	0	0	0	0	0	0	0	0	0	0	0	0	0	0	0	0	0	0	0	0	0
OTU4170	tataaataatttaagtttctgactattacctcctgcaatttcacttctattaataagatctttaattgaaagaggagctggaactggatgaacagtatatccccccctttcctctaatttagcacatagaggttcatcagttgatttaacaattttttcattacatttagcaggtatttcatcaattttaggagctattaattttatttctacaatttttaatataaaacccttagaaataaaatttgatataataccattatttatttgagcagttttaattactgctattttacttttattgtcattacctgttttagcaggagctattactatattacttacagatcgtaatcttaatacttcattttttgaccctagaggaggaggagaccctat…	Bold_Identification	Published	Arthropoda	Insecta	Coleoptera	Staphylinidae						0	0	0	0	0	0	0	0	0	0	0	0	0	0	0	0	0	0	0	0	0	0	0	0	0	0	0	0	0	0	0	0	0	0	0	0	0
OTU3319	acttaataatataagattttgacttttaccacctgccttactatttttaatttttggatctattgtagaaagaggtgcaggaacaggatgaactgtttacccacctttatcttcaaatattgcccatagagggtcttcagttgacatttcaatttttagtcttcatttagcagggatttcctccattttaggtgctatcaatttcatttctaccattttaaatatacgagcccctgaaataactttagaaaagactcctttatttgtttggtctgttttaattacagcaattttacttcttttatctcttccagtattagcaggagcaattactatacttttaactgaccgaaatattaatacgtcattctttgaccctgcaggtgggggtgacccaat…	RBOLD_menor283	http://www.boldsystems.org/index.php/Public_RecordView?processid=COCM086-20		Insecta	Coleoptera	Coccinellidae	Coccinellinae	Coccidulini				0	0	0	0	0	0	0	0	0	0	0	0	0	0	0	0	0	0	0	0	0	0	0	0	0	0	0	0	0	0	0	0	0	0	0	0	1
OTU3803	aatgaataatataagtttttgacttcttcctccatctttaactttgcttcttataagaagacttgtagaaaatggagcaggaacaggatgaacggtatatcctcctttatctgctaatattgcacatagaggggcatcagtagatttagcaatttttagtttacatttagccggagtatcatcaattttaggagctgtaaattttattactactattattaatatacgttctacaggagtaacttatgaacgaataccattatttgtttgatcggtaggaatcacagctctattacttttattatcacttccagtactagcaggagcaattactatattattaactgatcgaaatttaaatacatcattttttgatccagctggaggaggagacccaat…	Bold_Identification	Published	Arthropoda	Insecta	Coleoptera	Carabidae						0	0	0	0	0	0	0	0	0	0	0	0	0	0	0	0	0	0	0	0	0	0	0	0	0	0	0	0	0	0	0	0	0	0	0	0	0
OTU1001	aataaataatataagattttgacttctccccccgtcattatttttattaattataagaagagtagtagaaaatggtgccggtacaggatgaacagtttacccccccttatcatctaatttagcacatgaaggatcctcaatcgatttagctatttttagattacatttagctggaatctcatcaattttaggggctattaactttattactacagttattaatatacgacctacgggtataactttagaccaaataccattatttgtgtgagctgtaacaattacagctattttattattattatctttacccgttttagcaggagctattactatattattaactgaccgaaatctaaatacttctttctttgaccccgcaggaggaggagaccctat…	Bold_Identification	Private	Arthropoda	Insecta	Coleoptera	Chrysomelidae						0	0	0	0	0	0	0	0	0	0	0	0	0	0	0	0	0	0	0	0	0	0	0	0	0	0	0	0	0	0	0	0	0	0	0	0	0
OTU2659	aataaataatataagattttgactactcccaatatctatttcacttttaataataagaagtatagtagaaaggggggcgggaacaggatgaacagtttatccacctctatctgctaatattgctcatagaggaccatcagttgatttagctatttttagattgcaccttgcaggagtatcatcaattctaggagctattaattttatttctacaattattaatatacgcccaaacataataatgcttgatcaaatacctttatttgtgtgggcaattttaattactgccattttattacttttatctcttcctatccttgcaggagctatcaccatacttttaacagatcgaaatattaactcatcattcttcgacccaagaggagggggtgatccagt…	Bold_Identification	Private	Arthropoda	Insecta	Coleoptera	Lampyridae						0	0	0	0	0	0	0	0	0	0	0	0	0	0	0	0	0	0	0	0	0	0	0	0	0	0	0	0	0	0	0	0	0	0	0	0	0
OTU658	aataaacaatataagattttgattacttcccccatcattatctttactgttaataagaagaatagtagaaagaggcgcaggcacaggatgaacagtgtatcccccactatcatcaaacattgcccatggaggcgcctctgttgatttagccatttttagtttacatttagctggcatttcttcaattcttggagctgtaaatttcatttctacaattattaatatacgatctgttggaatatcatttgatcgaatacctttatttgtttgatcagttgctattactgccttacttttacttctgtctcttccggttctggctggtgcaattactatacttttaactgaccgaaatctaaacactgcattttttgatcctgcaggaggaggagacccaat…	Bold_Identification	Private	Arthropoda	Insecta	Coleoptera	Staphylinidae						0	0	0	0	0	0	0	0	0	0	0	0	0	0	0	0	0	0	0	0	0	0	0	0	0	0	0	0	0	0	0	0	0	0	0	0	0
OTU776	attaaataatatgagattttgattattacctccatcattaattctattactacttagaagaataattgataaaggagccggtactggttgaacagtttatcctcctttagctagaaatattgctcatgaagggtcttcagtagatttagcaatttttagtttacatatagctggaatatcctcaatcttaggagccattaattttatctctacaattattaatatacgcccaattggaatattttcagatcgtataactttatttgtatgagccgtaaatattacagcaattttattacttttatctttaccagttcttgcaggagcaattactatattacttacagatcgaaatattaatactactttttttgaccctgctggaggaggagatcctat…	Bold_Identification	Published	Arthropoda	Insecta	Coleoptera	Curculionidae						0	0	0	0	0	0	0	0	1	0	0	0	0	0	0	0	0	0	0	0	0	0	0	0	0	0	0	0	0	0	0	0	0	0	0	0	0
OTU1304	aataaataatataagtttttgacttttaccaccttctatcactcttcttcttataagaagagcagtagaaagaggagcaggaacaggatgaactgtttatccacctctttcagcaaatttagctcatagaggagcatcagttgatttagctatttttagtttacatttagctggaatctcatcaattttaggagctgtaaactttatttctacaattgcaaatatacgacctttaaaaataaatcttgatcaaatacctttatttgtatgagcagtattaactactactattctacttttattatcattacccgtattagctggagcaattaccatattattaactgatcgaaatttaaattcatcattttttgatcctggtggagggggagatcctgt…	Bold_Identification	Published	Arthropoda	Insecta	Coleoptera	Lampyridae						0	0	0	0	0	0	0	0	0	0	0	0	0	0	0	0	0	0	0	0	0	0	0	0	0	0	0	0	0	0	0	0	0	0	0	0	0
OTU2156	aataaacaatataagattttggctcctacccccatctttaacactacttctaataagaagtgtagtagaaaatggcgtaggaacaggatgaacagtctacccccccctatcagcaaatattgcccatagaggatcttctgttgacctagctatttttagtcttcacttagcaggtatctcatcaatcttaggagcaatcaacttcatttcaactgttatcaatatacgacctgaaggtatactaatagaacaaacacccctatttgtatgagctgttttaattacagccattcttctattactatcgctacccgtcctggctggagcaattacaatactcttaacagaccgtaatcttaatacatcattctttgaccctgcagggggaggagaccctat…	Bold_Identification	Published	Arthropoda	Insecta	Coleoptera	Chrysomelidae						0	0	0	0	0	0	0	0	0	0	0	0	0	0	0	0	0	0	0	0	0	0	0	0	0	0	0	0	0	0	0	0	0	0	0	0	0
OTU1813	aataaataatatgagattttgactattacccccctcattaactcttttaattataagaagaattgtcgaaaatggtgctggcacaggatgaacagtttaccctcccctttcttctaatttaacccatagaggatcttcggttgatttagctattttcaggttacatttagctggaatttcctcaattcttggagctattaattttattactaccattattaatatacgacctttaaatataacttttgatcaaatacctttatttgtttgagctgtaataattacagcaattcttttacttatttcactacctgttttagcaggtgcaattaccatacttcttactgatcgtaatcttaatacttctttttttgacccatctggtgggggagatcctat…	Bold_Identification	Published	Arthropoda	Insecta	Coleoptera	Aderidae						0	0	0	0	0	0	0	0	0	0	0	0	0	0	0	0	0	0	0	0	0	0	1	0	0	0	0	0	0	1	0	0	0	0	0	0	0
OTU2485	aataaacaatataagattttgacttttacctccatctttaactcttcttctaataagaagaattgtagaaagaggagcaggtacaggatgaacagtttaccccccactttcatctaatatcgctcatggaggttcttcagttgacttagcaatttttagactacatttagcaggaatctcttctattttaggagctgttaatttcatttctactgtaattaacatacggcctaagggaatatctttagatcaaatacctttatttgtatgagctgtaattattacagctattcttcttttattatctttacctgtattagcaggagctattactatacttcttactgatcgaaatttaaatacaacattttttgatccttcaggaggtggagatccaat…	Bold_Identification	Published	Arthropoda	Insecta	Coleoptera	Nitidulidae						0	0	0	0	0	1	0	0	0	0	0	0	0	0	0	0	0	0	0	0	0	0	0	1	0	0	0	0	1	0	0	0	0	0	0	0	0
OTU4238	aataaataatataagattttgattactccccccatcattaactctccttttaataagaagaatagttgaaagtggagcaggaactggatgaacagtttatccccccctatcctctaatattgcccatgggggagcctctgttgatctcgcaatttttagattacacttagccggtatttcatcaattttaggagcagttaattttattacaactgtaattaatatacgatcaattggtataacatttgatcgaatacccctatttgtttgagcagtagctattacagctttacttttactcttatcattacctgtattagcaggtgcaatcacaatacttttaaccgaccgaaatttaaatacttcattttttgaccctgcaggtgggggggaccctat…	Bold_Identification	Private	Arthropoda	Insecta	Coleoptera	Staphylinidae						0	0	0	0	0	0	0	0	0	0	0	0	0	0	0	0	0	0	0	0	0	0	0	0	0	0	0	0	0	0	0	0	0	0	0	0	0
OTU2138	aataaataatataagattttggttattacccccatcattaactttattaattatgagaagaatagtagaaagaggagctggtacaggatgaacagtttatcccccactttcttctaatattactcacagaggatcttcagtagatttagctatttttagtttacatttagctggtatttcttcaattctaggagctattaattttattactacaattattaatatacgaccaattataataacttttgaccaaatacctctttttgtatgagctgttttaatcacagcaattttacttcttctttctttaccagtattagctggagcaattactatattattaacagatcgaaatttaaatacttccttctttgaccctgccggaggaggagacccaat…	Bold_Identification	Published	Arthropoda	Insecta	Coleoptera	Aderidae						0	0	0	0	0	0	0	0	0	0	0	0	0	0	1	0	0	0	0	0	0	0	0	0	0	0	0	0	0	0	0	0	0	0	0	0	0
OTU1306	aataaataatataagtttctgacttctaccaccatcattatcacttctccttataagaagagttgtagaaaatggagcaggtaccggatgaacagtatatccccccctgtcatctaacattgcccataatggatcttcagtagatcttgcaatcttcagactccatcttgcaggaatttcatcaatcctcggagcagtaaatttcattacaacaatcatcaatatacgaccagctggtatatcgctagatcgaattcccctatttgtatgatctgtaattattactgccgtccttctattactttcacttccagtactcgcaggagcaatcacaatgcttttaacagatcgaaatattaatacctcattcttcgatccagcaggtggtggtgatcctat…	Bold_Identification	Early-Release	Arthropoda	Insecta	Coleoptera	Tenebrionidae						0	0	0	0	0	0	0	0	0	0	0	0	0	0	0	0	0	0	0	0	0	0	0	0	0	0	0	0	0	0	0	0	0	0	0	0	0
OTU2461	acttaataatataagattttgatttttaccaccatcattaatatttttactaataagaagaattattgataaaggagctggaactggatgaacagtttaccctcccttagcaagaaatattgcccatgagggagctgctgttgatatagcaatttttagacttcatatagcaggaatttcatcaatcctaggagcaataaattttatttcaacaattattaatatacaccctataggaataaaattagaccgactatctctttttacttgagcagtaaaaattacagcaatcttactcttattatcattacccgttttagcaggagctattacaatattattaactgatcgtaatattaataccacattctttgaccccgccgggggaggagaccctat…	Bold_Identification	Early-Release	Arthropoda	Insecta	Coleoptera	Curculionidae						0	0	0	0	0	0	0	0	0	0	0	0	0	0	0	0	0	1	0	0	0	0	0	0	0	0	0	0	0	0	0	0	0	0	0	0	0
OTU279	tataaataatataagattttgattacttcccccttcattaactttattattaataagaagaatagtagaaaatggggctggaacaggatgaactgtttatccacctttatcttctaatattgctcatggaggatcttcagtagacttagctatttttagacttcatttagctggagtttcttccattttaggtgcagtaaattttattactactgtaattaatatacgacctgaaggaataacattagatcgagtacccttatttgtatgagctgtagctattactgctttattattattgctttcattaccagttttagcaggagctattacaatattattaacagatcgaaatttaaatacttctttttttgatcctgcaggagggggagaccccat…	Bold_Identification	Published	Arthropoda	Insecta	Coleoptera	Cleridae						0	0	0	0	0	0	0	0	0	0	0	0	0	0	0	0	0	0	0	0	0	0	0	0	0	0	0	0	0	0	0	0	0	0	0	0	0
OTU3791	aataaataacataagattttgacttcttcccccttcattaactcttttattaataagaagaattgtagaaaagggtgcaggaacaggatggacagtttatcctccattagcttcaaatattgctcatggtggagcttcagtagatttagccatttttagattacatttagcaggtatttcttctattttaggagcagtaaattttatttctactgtaattaatatacgacctgcaggtctctctttagatcaactttctttatttacttgagccgtaaaaattacagcaattcttctccttttatcactccctgttttagcaggggcaattacaatattattaactgatcgaaatattaatacttccttttttgaccctgccggaggtggtgatcctat…	Bold_Identification	Published	Arthropoda	Insecta	Coleoptera	Brentidae						0	0	0	0	0	0	0	0	0	0	0	0	0	0	0	0	0	0	0	0	0	0	0	0	0	0	0	0	0	0	0	0	0	0	1	0	0
OTU4469	aataaataatataagattttgacttttacctccttctttaactttattaattttaagaagaattgtagaaagaggagtaggtactggttgaacagtttatccaccactttcagcaaatattgctcataatggatcttctgtagatttagctatttttagtcttcatttagctggaatttcatcaattttaggagcaatcaattttattactacaattattaacatacgacccttaggaataaaatttgaacaaatacctttatttgtctgatcagttttattaactgcaatcttacttttattatctctacctgttttagctggtgctattactatactcctaactgatcgaaatttaaatacttctttttttgacccaatgggaggaggtgaccctat…	Bold_Identification	Private	Arthropoda	Insecta	Coleoptera	Corylophidae						0	0	0	0	0	0	0	0	0	0	0	0	0	0	0	0	0	0	0	0	0	0	0	0	0	0	0	0	1	0	0	0	0	0	0	0	0
OTU604	aataaataatataagattttgattattacctccatcacttactcttttaattataagaagaattgttgaaaatggagcaggaacaggatgaactgtttatccccctttagcaagaaatattgctcatagaggttcatctgttgatttagctatttttagattgcatttagctggaatttcatctattttaggagcagttaattttattactacagtaattaatatacgacctaagggaataacctttgatcgtttacccttatttgtttgagcagttaaaattactgcaattttacttttactttctctaccagttttagctggagctatcactatattattaacagatcgaaatttaaatacatctttttttgatcctgcaggagggggagacccaat…	Bold_Identification	Published	Arthropoda	Insecta	Coleoptera	Cerambycidae						0	0	0	0	0	0	0	0	0	0	0	0	0	0	0	0	0	0	0	0	0	0	0	0	0	0	0	0	1	0	0	0	0	0	0	0	0
OTU3168	gataaataatataagattttgattactaccaccttcattaagtttactacttataagtagtatagtagaaaatggagctggtactggatgaacggtttatcccccattatcgtcaaatattgctcatgctggagcttcaattgatttagcaatttttagtttacatttagctggaatctcatctattttaggtgcagtaaattttattactacaattattaatatacgatcaattggaataacatttgatcgaataccactatttgtatgatctgttggaattactgctttattactacttttatctttacctgtattagcaggagctattacaatattattaactgatcgtaatttaaatacttctttttttgaccctgctggtggaggagatcctat…	RBOLD_menor270	http://www.boldsystems.org/index.php/Public_RecordView?processid=PLHDA052-20		Insecta	Coleoptera	Carabidae	Harpalinae	Pentagonicini				0	1	0	0	0	0	0	0	0	0	0	0	0	0	0	0	0	0	0	0	0	0	0	0	0	0	0	0	0	0	0	0	0	0	0	0	0
OTU323	tttaaataatataagattttgattattaccaccttcaattacatttttattaataagaagaatagttgaaagaggtgcaggaaccggatgaacagtttatccacccctatcttcaaatattgctcatagaggatcatctgttgatatagcaatttttagtctccatttagcaggaatttcatcaattttaggagcaattaattttatttctacaattataaatatacgacctcaaggaataataatagacaaaacccctttatttgtttgatcagttattattacagctattcttcttctgctatctttacctgttctagccggagcaattactatacttttaacagatcgtaatattaatacttcattttttgatcctgcaggaggaggagatcctat…	RBOLD_menor275	http://www.boldsystems.org/index.php/Public_RecordView?processid=AGAKL148-17		Insecta	Coleoptera			Cassidini				0	1	0	0	0	1	0	0	0	0	0	0	0	0	0	0	0	0	0	0	0	0	0	0	0	0	0	0	0	0	0	0	0	0	0	0	0
OTU1458	aataaataacataagattttgattattacctccttcgctatctttactactgataagaagacttgtagaaagaggggctggaacaggatgaactgtttatcctccactatcttcaaatattgctcacggaggttcatctgttgatttagctatttttagacttcatttagctggtatttcatctattttaggagctgtaaattttattactacagtgattaatatacgatctactggaataacttttgatcgaatacccttatttgtttgatcagttgctattacagctttattattgttactttcattaccagtactagcaggagcaatcactatgcttttaacagatcgaaatttaaatacttctttcttcgaccctgctggaggaggagatcctat…	RBOLD_menor141	http://www.boldsystems.org/index.php/Public_RecordView?processid=GMCCZ1537-18		Insecta	Coleoptera			Tachyporini				0	0	1	0	0	0	0	0	0	0	0	1	0	0	0	0	0	0	0	0	1	0	0	0	0	0	0	0	0	0	0	0	0	0	0	0	0
OTU197	aataaataatttaagattttgattactccctccatcattaatcttaattctattaagaagaataatagaaagaggagcaggaacaggatgaacaatctatccacctttatcattaaatttaactcatgaaggatcctcagtaaacctagttatttttagactacacatagctggagtttcatcaattttaggagcaattaattttatttcaacaattattaatatacgacctattcatttaattataaaaaaaatatcattatttacctgatcaatcttaattacttcatttttattacttttatcaattcctgtactagcaggaacaattacaatattattaaccgatcgaaacttaaattcatcattttttgacccaacaggagggggagacccaat…	Bold_Identification	Published	Arthropoda	Insecta	Coleoptera	Ripiphoridae						0	0	0	0	0	0	0	0	0	0	0	0	0	0	0	0	0	0	0	0	0	0	0	0	0	0	0	0	0	0	0	0	0	0	0	0	0
OTU124	tataaataacataagattctggcttttacccccatctttatctttattaattataagaagaataatcgaaaggggggctggtacaggttgaactgtttatccccctttatctgcaaatattgctcatagaggcccttcggttgatttggtaatttttagattacatttagcgggagtttcatctatcttaggtgctgtaaattttatttccactattattaatatacgaccatttagaataacatttgatcgaatacctctatttgtttgagctgtattaattacagctattctactccttctttcattaccagtcttagctggagctattacaatactactaactgatcgaaatttaaattcatcatttttcgatccagcaggaggaggagatcctat…	Bold_Identification	Published	Arthropoda	Insecta	Coleoptera	Lampyridae						0	0	0	0	0	0	0	0	0	0	0	0	0	0	0	0	0	0	0	0	0	0	0	0	0	0	0	0	0	0	0	0	0	0	0	0	0
OTU1091	aataaacaatataagattttgactgcttcccccctcactttcattattactaataagaagaatagtggaaagtggagcaggaactggatgaactgtttatccccctttatcttccaatatcgcccatggtggctcatctgttgatcttgcaatttttagattacacttagctggggtatcatccatcttgggagcaattaatttcatctccaccatactgaatatacgaccagctggtataacactagatcgtatacctttatttgcatgagcaattgctattaccgccgtccttcttctactctccttaccagttctagcaggagctattactatacttttaacggaccgaaatttaaatacatccttttttgacccggctggagggggagatcccat…	Bold_Identification	Private	Arthropoda	Insecta	Coleoptera	Mordellidae						0	0	0	0	0	0	0	0	0	0	0	0	0	0	0	0	0	0	0	0	0	0	0	0	0	0	0	0	0	0	0	0	0	0	0	0	0
OTU250	acttaacaacataagattctggctactcccaccaagcttatctcttcttctaataagaagaattattgacaaaggtgctggaactggttgaactgtctacccaccattagctgcaaatattgctcatgaaggagcctcaattgatctagccatctttagattacatatatcaggggtttcctcaatcctaggggcaatcaactttatttctactattatcaacatacacccaacaggaataaagccggagcaactatcccttttcacatgagctgtaaaaattacagcaattttacttctcctatccttacctgtactagcagggggtatcactatactattaacagaccgaaacgtcaatacatccttctttgacccagccgggggaggagatcctat…	Bold_Identification	Published	Arthropoda	Insecta	Coleoptera	Curculionidae						0	0	0	0	0	0	0	0	0	0	0	0	0	0	0	0	0	0	0	0	0	0	0	0	0	0	0	0	0	0	0	0	0	0	0	0	0
OTU3231	aataaataatataagattttgatttctacccccatctcttactcttcttttaataagaagaatagtagaaagaggagctggtactggttgaacagtttatcctcctctttcatcaaatattgctcatgggggagcttcagtagatttagcaattttcagattacatttagctggaatttcttcaattcttggggcagtaaattttattactactgttattaatatacgaactataggaataatttatgaacgaatacccctttttgtttgatctgtagctattacagctttattacttcttttatctttaccagtattagcaggagctattactatacttttaactgatcgaaatttaaatacatccttttttgaccctgctggaggaggagatccaat…	Bold_Identification	Early-Release	Arthropoda	Insecta	Coleoptera	Staphylinidae						0	0	0	0	0	0	0	0	0	0	0	0	0	0	0	0	0	0	0	0	0	0	0	0	0	0	0	0	0	0	0	0	0	0	1	0	0
OTU3802	aataaataatatgagattttgacttttacccccttctttaactttactaattataagaagagtagtagaaaatggagcaggaactggctgaactgtttatcctcctttatcctccaatattgcccatagaggatcttctgtagatcttgctatttttagccttcatctagcagggatctcatcaattcttggagccgtaaattttatcactactgtaattaatatacgcccaaatggaatatcttttgatcgaatacctttatttgtgtgatcagtagctattacagctttattacttttactatccttacctgttttagcaggagctattactatattactaactgatcgaaatcttaatacatcattttttgatcctgctggtggtggagatcctat…	Bold_Identification	Published	Arthropoda	Insecta	Coleoptera	Mycetophagidae						0	0	0	0	0	0	0	0	0	0	0	0	0	0	0	0	0	0	0	0	0	0	0	0	0	0	0	0	0	0	0	1	0	0	0	0	0
OTU4249	aataaacaatataagattttgacttcttcctccttctctttctttattaatcataagaagaattgtagatgtaggagctggaacaggatgaactgtttatcctcctttatcttcaaatattgctcataatggtgcctctgtagatttagcaatttttagattacatttagcaggaatttcttcaattttaggagctgccaattttattactactgtaattaatatacgaccaaaaggaataaatctagatcgaatacctttatttgtttgagctgttgaaattactgctgttttacttttattatctttacctgttttagcgggagccattacaatattattaacagatcgaaatttaaatacttccttttttgatccagccggaggaggagatcctat…	Bold_Identification	Private	Arthropoda	Insecta	Coleoptera	Erotylidae						0	0	0	0	0	0	0	0	0	0	0	0	0	0	0	0	0	0	0	0	0	0	0	0	0	0	0	0	0	0	0	0	0	0	0	0	0
OTU4484	aataaataatataagtttttgattactaccaccatcactttctttattaatttcaagaagaataattgaaaaaggttcaggaacaggatgaactgtttatcctcctctttcatcaaacattgctcatagaggatcgtcaattgatttaacaatctttagacttcatttagcaggaatttcttcaatccttggagcagtaaattttattacaactataataaatatacgatctccaggaatatcgatagataaaatctccttattttcttgggcagttttcgttacaactatcttattattactatctttaccagtgttagcaggagctattacaatactattatcagatcgaaattttaattcttcattttttgatccagctggaggaggagatccaat…	Bold_Identification	Private	Arthropoda	Insecta	Coleoptera	Staphylinidae						0	0	0	0	0	0	0	0	0	0	0	0	0	0	0	0	0	0	0	0	0	0	0	0	0	0	0	0	0	0	0	0	0	0	0	0	0
OTU556	tataaataatataagattttgattgctgcccccatcattaactttattaattataagaagaattgttgaaaatggagtaggaactggttgaacagtttatccacctttatcctctaatatagcccacagaggatcatcagtagacttagcaatttttagtcttcacttagcaggaatttcatcaattttaggagctgtaaactttatttctacagtaattaatatacgcccagaaggaataaaaatagataaaactccattatttgtttgagctgtcgttatcacagcaattttacttttactttctcttccagttttagcaggagctattactatattattaactgatcgaaacttaaatacaacattttttgaccccgcaggagggggagatccaat…	Bold_Identification	Published	Arthropoda	Insecta	Coleoptera	Chrysomelidae						0	0	0	0	0	0	0	0	0	0	0	0	0	0	0	0	0	0	0	0	0	0	0	0	0	0	0	0	0	0	0	0	0	0	0	0	0
OTU83	tatgaataatataagtttctgattattacccccctctttaactcttttattaataagaagagtagtagaaagaggagtaggaacaggatgaactgtttatccccccctatcttctaatattgctcatggagggtcttctgtagatctagctatttttagtcttcatttagctggaatctcttcaattcttggggcagtaaattttattactactgttattaatatacgttctccaggtatatcatttgatcgaatacctttatttgtatgatctgtagctattacagcacttctattattattatccctccctgtacttgcaggtgcaattactatattacttactgatcgaaatttaaatacctcattttttgacccagcagggggaggggatcctat…	Bold_Identification	Private	Arthropoda	Insecta	Coleoptera	Ptilodactylidae						0	0	0	0	1	1	1	0	0	0	0	0	0	0	1	0	0	0	0	0	0	0	0	1	0	0	0	0	0	0	0	0	0	0	0	0	0
OTU503	tcttaataatataagattttgacttcttccaccatctttaactcttcttctaataagaagaatcattgataaaggagcaggaactggttgaacagtttatccccctttatcttcaaatattgcccacgaaggggcatctgtagatttagccatctttagattacacctagctgggatttcctcaattttaggtgcaataaattttatttccacagttattaatatacgaccatctggaataaaccaagatcgtatatcactttttatttgagcagttaaaattactgctattctgcttctattatctcttcctgtgcttgcaggagcaattactatacttctaactgatcgtaatattaatacttcattctttgatccagcaggtgggggagaccccat…	RBOLD_menor346	http://www.boldsystems.org/index.php/Public_RecordView?processid=GMFRC094-14		Insecta	Coleoptera	Curculionidae	Molytinae	Conotrachelini				0	0	0	0	0	0	0	0	0	0	0	0	0	0	0	1	0	0	0	0	0	0	0	0	1	0	0	0	0	0	0	0	1	1	1	0	0
OTU1974	tataaacaatataagattttgacttttacctccttctttatctttacttcttataagaagattagtagaaagaggagcagggacaggatgaactgtttatccacctttatcatcaaatattgctcatggtggatcatcagttgatttagctatttttagtcttcacttagcaggaatttcctcaattcttggagccgtaaattttattactacagtaattaatatacgatcaattggtatatcctttgatcgaatacctttatttgtttgatcagtagctattactgctcttttacttttattatcacttcccgttcttgcaggtgctattactatattattaactgatcgaaatttaaatacttctttttttgatcctgcaggtgggggagacccaat…	Bold_Identification	Private	Arthropoda	Insecta	Coleoptera	Staphylinidae						0	0	0	0	0	0	1	0	0	0	0	0	0	0	0	0	0	0	0	0	0	0	0	0	0	0	0	0	0	0	0	0	0	0	0	0	0
OTU245	aatgaataatataagattttgactactacccccttcaattactcttttaactataagaagaattgtagaaagaggagccgggacaggttgaactgtttatccccccctatcttcaaatattgcacatagcggctcctctgtcgatttagctatttttagtcttcacttagctggtgtctcctctattttaggtgctgttaattttattactacaattattaatatacgacctaacgaaataacccctgatcgaattcccctattcgtttgggctgtaggaatcaccgctcttcttcttcttctttctctccctgttttagcaggagctattactatgttactaacagatcgaaatttaaatacatccttttttgatccagccggtgggggagacccaat…	Bold_Identification	Published	Arthropoda	Insecta	Coleoptera	Anthribidae						0	0	0	0	0	0	0	0	0	0	0	0	0	0	0	0	0	0	0	0	0	0	0	0	0	0	0	0	0	0	0	0	0	0	0	0	0
OTU375	gataaacaacatgagattttggcttttacctccctcgttaagcctccttctcataagaagaattgtagaaaatggagcaggaactggatgaacagtttaccccccgctgtcatcaaatattgcccatagaggttcttcagttgatttagcaatttttagattgcaccttgcaggaatttcctcaattctcggagcagtaaattttatttcaacagtaattaatatacgatcaacaggaattactttcgatcgtataccactattcgtatgagctgtcgcaattacagcattactcctacttctatctttacctgtcttagcaggagccattacaatattattgactgatcgaaacctaaatacatcgttctttgacccagcaggtggtggcgacccaat…	Bold_Identification	Published	Arthropoda	Insecta	Coleoptera	Elateridae						0	0	0	0	0	0	0	0	0	0	0	0	0	0	0	0	0	0	0	0	0	0	0	0	0	0	0	0	0	0	0	0	0	0	0	0	0
OTU2473	aataaacaatataagattttgattattacccccatcattatcttttttgttgataagaagattagtagaaagaggagcaggaacaggatgaacagtttatcctccactatcatctaatattgctcatggaggctcatctgttgatttagcaattttcagattacatttagcaggtatttcctctattttaggtgcaattaattttattacaacaattattaatatacgatcaacaggaataacatttgaccgaataccactatttgtttgatctgttgctattacagctttacttttattattatcactacctgtattagcaggagcaattacaatacttttaacagatcgaaatttaaatacttcatttttcgatccagcaggaggaggagatccaat…	RBOLD_menor213	http://www.boldsystems.org/index.php/Public_RecordView?processid=PLAFB240-21		Insecta	Coleoptera							0	1	0	0	0	0	0	0	0	0	0	0	0	0	0	0	0	0	0	0	0	0	0	0	0	0	0	0	0	0	0	0	0	0	0	0	0
OTU1123	aataaataatataagattttgattactccccccatcattaactttattattaataagaagagtagtagaaagaggggtagggacaggatgaactgtttatccacccttatcctctaacatcgctcatggaggttcctctgttgatttagcaatttttagtttacatttagctggtatttcttcaattctaggggcagtaaattttattactacagttattaatatacgatctccaggaataacattcgaccgaatacctttatttgtttgatcagtagctattaccgctcttttattattattatctcttcctgttttagcaggagctattactatacttttaactgatcgtaatcttaatacatcattctttgatccagctggaggtggagacccaat…	Bold_Identification	Private	Arthropoda	Insecta	Coleoptera	Ptilodactylidae						0	0	0	0	0	0	0	0	0	0	0	1	0	0	0	0	0	0	0	0	0	0	0	0	0	0	0	0	0	0	0	0	0	0	0	0	0
OTU1501	attaaataatataagattctgacttcttcctccttcattaatttttctattattaagaagaattattaataaaggtgctggaacagggtgaacagtttatcctcctttagctagtaatattgctcatgaaggatcttctgttgatttagctatttttagactacatatagcaggagtttcttcaattttaggagcaattaattttatttctacagttattaatatacgacctaaaggaatatttccagagcgaatatctctatttatttgagctgttaatatcacagcaattttactcttattatctttacctgttttagcaggtgcaattactatattattaactgatcgtaatatcaatacaacattttttgatcctgctggaggaggagatcctat…	Bold_Identification	Private	Arthropoda	Insecta	Coleoptera	Curculionidae						0	0	0	0	0	0	0	0	0	0	0	0	0	0	0	0	0	0	0	0	0	0	0	0	0	0	0	0	0	0	0	0	0	0	0	0	0
OTU2185	aataaacaatataagattttgattattaccaccttcattaacattattattactaagaagaatagtagaaaacggggctggaactggatgaacagtttatccacctttatctgctaatattgctcatagtggatcatctgtagatttagctatttttagtttacatttagcaggtatttcttcaattttaggggcagtaaattttatcactactgtaattaatatacgacctcaaggaataactttagaccgaacaccattatttgtttgagcagtagcaattacagctttattacttcttttatctcttccagttttagctggagctattactatattattaactgatcgaaatctaaatacttctttctttgaccctgcagggggaggagacccaat…	Bold_Identification	Published	Arthropoda	Insecta	Coleoptera	Melyridae						0	0	0	0	0	0	0	0	0	0	0	0	0	0	0	0	0	0	0	0	0	0	0	0	0	0	0	0	0	0	0	0	0	0	0	0	0
OTU2388	aataaataatataagattttggttgttacccccagccttaacttttttaattataagaagaattgttgaaaatggagcaggaacaggatgaacagtttacccaccattagcctctaatattgctcatggaggatcttcagttgatttagctatttttagattacatatagcaggtgtatcttcaattttaggagctgtaaattttattacaacagtaattaatatacgaccatcaggaatatcttttgatcgaataccattatttgtatgagctgtggtattaacagctttattattattactatcattaccagttttagctggagcaatcactatattattaacagatcgaaatttaaatacctctttttttgatcctgcaggaggaggagatccaat…	Bold_Identification	Published	Arthropoda	Insecta	Coleoptera	Tenebrionidae						0	0	0	0	0	0	0	0	0	0	0	0	0	0	0	0	0	0	0	0	0	0	0	0	0	0	0	0	0	0	0	0	0	0	0	0	0
OTU2745	attaaacaatataagattttgacttttacccccagcccttctattcttgatttttggttcaattattgaaagaggtgccgggactggatgaactgtttatccacctctatcttcaaatattgcccatagaggatcctcagttgacatttcaatttttaggcttcatttagcaggaatctcttcaattttaggtgcaattaattttatctcaactattctaaatatacggtctcctgaaataactttagagaaaactcctttattcgtatggtcagtattaattactgctattcttctccttctgtctctcccagtattagcaggggcaattactatgctcttgactgatcgaaatatcaatacttccttttttgatcctgcaggaggaggagaccctat…	Bold_Identification	Published	Arthropoda	Insecta	Coleoptera	Coccinellidae						0	0	0	0	0	0	0	0	0	0	0	0	0	0	0	0	0	0	0	0	0	0	0	0	0	0	0	0	0	0	0	0	0	0	0	0	0
OTU3149	acttaataatataagattttgattattacccccctcactaactttactattaataagaagaatcgtagataaaggagtgggaacaggttgaacagtttatccccctctatcatctaatatcgctcatgaaggtgtctctgttgatttaggaatttttagtcttcacatagcaggaatttctagaatcctgggagctataaattttatttcaactgcaattaatatacgaccatccgggctaaagccagaccaaatatcattatttatctgagcagtaaaaattactgctattctccttttgttatctttgcccgttctagctggggctattacaatacttttaacagatcgtaatattaatacttctttttttgatcccgcaggtgggggagaccctat…	Bold_Identification	Published	Arthropoda	Insecta	Coleoptera	Curculionidae						0	0	0	0	0	0	0	0	0	0	0	0	0	0	0	0	0	0	0	0	0	0	0	0	0	0	0	0	0	0	0	0	0	0	0	0	0
OTU3784	aataaataatatgagattttgattattacccccatctttatctcttcttttaataagaagtattgtagaaagaggagcaggaaccggttgaactgtatacccaccactatcttctaatatcgcccacggagggtcatcagtagatttagcaatttttagtttacatttagctggaatttcctcaattttaggagcagttaattttattacaacagtaattaatatacacccaaaaggtatatcttttgatcaaatacctctatttgtttgagcagtttcaattactgcaattttacttcttctatcattaccagtattagcaggagctattactatacttttaacagatcgaaatttaaatactacattttttgatccatcaggaggtggagatccaat…	Bold_Identification	Private	Arthropoda	Insecta	Coleoptera	Nitidulidae						0	0	0	0	0	0	0	0	0	0	0	0	0	0	0	0	0	0	0	0	0	0	0	0	0	0	0	0	0	0	0	0	0	0	0	0	0
OTU492	aataaacaatataagattttgatttttacctccatccttatctttacttctaataagaagaattgtagaaaacggaacaggaactggatgaacagtataccctcctttatcttcaaatattgctcatagaggatcatctgtagatttatccatttttagacttcatatagcaggtatttcatcaattttaggtgctgtaaattttatttcaactattataaatatacgatcatctgaaataaaaatagatcaaataccattattcgtatgagctgtattaattactgctgtattacttctgttatctctccctgttctagcaggagctattacaatacttttaacagatcgaaatttaaatacttccttctttgatccagcaggtggtggtgatccaat…	Bold_Identification	Published	Arthropoda	Insecta	Coleoptera	Cantharidae						0	0	0	1	0	0	0	0	0	0	0	0	0	0	0	0	0	0	0	0	0	0	1	0	0	0	0	0	0	0	0	0	0	0	0	0	0
OTU1364	tttaaataatataagattttgattattacccccttcattaatcttattattattaagaagaataattgataaaggagctggaactggttgaacagtttatcctcctttagctagaaatattgcacatgaaggatcatcagtagacttagctatttttagattacatatagcaggagtttcatctattttaggagccattaattttatttctacagttattaatatacgtccaaaaggtatattttctgatcgtataaccttattcgtatgagctgtaaatattacagcaattttattattattatctttacccgtacttgcaggagcaattactatattattaacagatcgaaatgttaatactacattttttgatccagcaggaggaggagacccaat…	Bold_Identification	Published	Arthropoda	Insecta	Coleoptera	Curculionidae						0	0	0	0	0	0	0	0	0	0	0	0	0	0	0	0	0	0	0	0	0	0	0	0	0	0	0	0	0	0	0	0	0	0	0	0	0
OTU2062	acttaataatataagattttgacttctacctccatcattaactcttctattaataagaagaataattgacaaaggagcaggaacaggctgaactgtttatccccctctttcaactaatattgcccacgaaggagcctctgttgatttagccatctttagtttacatatagcaggaatttcttcaattttaggcgcaataaactttatctctaccattattaatatacgacccataggaataaattatgatcgtatacctttatttgtatgagctgtaaaaattacagccattttacttctgttatctttaccagttttagcaggtgctattacaatacttttaactgatcgtaacattaacacatccttttttgatccagcaggaggaggagacccaat…	Bold_Identification	Published	Arthropoda	Insecta	Coleoptera	Curculionidae						0	0	0	0	0	0	0	0	0	0	0	0	0	0	0	0	0	0	0	0	0	0	0	0	0	0	0	0	0	0	0	0	0	0	0	0	0
OTU266	tataaataatataagattttgactactccccccttctttattctttttattaataagaagattagtagaaagaggggtaggtactggatgaaccgtttatccccctttgtcctctaatattgcccatagaggagcttctgttgacctaggaatttttaggttacacttagcaggtatctcctctatcctaggagcaattaattttatttctacaattattaatatacaccctaaccatataaaatttgatcaattacctttatttgtctgatctgtttttatcacagccattcttttacttctttctctccctgttttagctggagcaattactatacttttaactgaccgtaacttaaatacttccttctttgacccaacaggaggaggagatcctat…	Bold_Identification	Published	Arthropoda	Insecta	Coleoptera	Chrysomelidae						0	0	0	0	0	0	0	0	1	0	0	0	0	0	0	0	0	0	0	0	0	0	0	0	0	0	0	0	0	0	0	0	0	0	0	0	0
OTU1405	aataaataatataagattttgattattacccccatcattatctttcttattaataagaagactagtagaaagaggtgcaggaacagggtgaacagtgtaccccccactatcatctaatattgcacacggaggttcatcagtagatcttgcaatttttagattacatttagcaggtatttcatcaattttaggagcgattaattttatcactacaattattaatatacgatctacaggaataacatttgatcgaataccattatttgtatgatctgttgcaattacagcacttttattattactttctttacctgtattagcaggagctattacaatacttttaacagatcgaaatttaaatacatcattttttgaccctgctggaggaggagatcctat…	Bold_Identification	Early-Release	Arthropoda	Insecta	Coleoptera	Staphylinidae						0	0	0	0	0	0	0	0	0	0	0	0	0	0	0	0	0	0	0	0	0	0	0	0	0	0	0	0	0	0	0	0	0	0	0	0	0
OTU1543	attaaataacataagattttgactattacccccttctcttacttttttaattttaagaagaatagtagaaagaggagcaggaacaggttgaactgtttatcctccattgtcatcaaatttagcccataatggatcttctgtagatttagcaatttttagccttcatcttgctggaatttcttctattttaggagctgtaaattttatctcaactattttaaatatacgaccttttggtataacattcgaaaaaatacctttatttgtttgatctgtattaattactgctattttacttcttttatccttaccagttttagctggagctattactatactactaactgatcgaaatattaatacttcttttttcgatccagcaggtggaggagatcctat…	Bold_Identification	Private	Arthropoda	Insecta	Coleoptera	Coccinellidae						0	0	0	0	0	0	0	0	0	0	1	0	0	0	0	0	0	0	0	0	0	0	0	0	0	0	0	0	0	0	0	1	0	0	0	0	0
OTU23	aataaataatataagattttggttacttccaccttcactaactttattattaataagaagagttgtagaaagaggtgtgggaacaggatgaactgtttatcctcccctttcctctaatattgctcatggaggatcatccgttgatttagcaatttttagattacatttagcgggaatttcttcaattctaggagcagtaaattttattactacagttattaatatacgatccccaggtataacatttgatcgaatacctttatttgtatgatcagttgcaattacagcccttcttcttttattatctcttccggtccttgcgggagcaattactatattattaactgatcgaaatctaaatacatcattttttgatccagcaggagggggagaccctat…	Bold_Identification	Private	Arthropoda	Insecta	Coleoptera	Ptilodactylidae						0	1	1	1	1	1	1	1	0	0	1	0	0	1	1	1	0	0	0	0	1	0	0	0	1	0	0	0	0	0	0	0	0	0	0	0	0
OTU2330	tctaaataatataagattctgacttttaccaccttctctattattactattaataagaagaataattgacaaaggagcaggaactggatgaactgtttatccccctttatcaaccaatatcgctcatgaaggagcttcaattgatttagcaatttttagtcttcatatagcaggaatctcttctattttaggtgcaattaattttatttctacaattattaatataaaatctccaggaataaaaccagatcaaatatctctatttgtttgagcagtaaaaattacagctattttacttcttctatctttacccgtattagcaggagctattactatattattaacagatcgaaatattaatacttctttctttgacccggccggagggggtgacccaat…	Bold_Identification	Private	Arthropoda	Insecta	Coleoptera	Curculionidae						0	0	0	0	0	0	0	0	0	0	0	0	0	0	0	0	0	0	0	0	0	0	0	0	0	0	0	0	0	0	0	0	0	0	0	0	0
OTU2726	aataaataatataagattttgattacttcctccttcattaactttattattgataagaagaatagtagagaatggggcaggaacaggctgaactgtttatccccctctatcatcaaatatttcccatagaggatcttcagttgatttagctatttttagattacatttagcaggaatttcatctattttaggtgcagtaaattttattactacaattattaatatacgaagaattgggatatcttttgataaaatacctttatttgtatgatctgtagcaattacagctttattacttttactatctttacctgttttggctggagcaattacaatattattaacagatcgaaatttaaatacttctttttttgatcctgctggaggaggggatcctat…	Bold_Identification	Private	Arthropoda	Insecta	Coleoptera	Leiodidae						0	0	0	0	0	0	0	0	0	0	0	0	0	0	0	0	0	0	0	0	0	0	0	0	0	0	0	0	0	0	0	0	0	0	0	0	0
OTU3596	aataaataatataagtttttgatttttacccccctcattaagattacttttaataagaagaatagtagaaagaggagcaggaacaggatgaacagtttatcccccactatcatctaatattgctcatagaggaacttcagtagatttagcaatttttagccttcatttagcaggaatttcttcaattcttggagctattaattttattacaacttttattaatatacgacctaaaggaataacttttgatcgaatacctttatttatttgagcagtagctattacagcaattttacttctcctctctcttccagttttagcgggagctattactatactattaacagatcgaaatttaaatacttcatttttcgatccagctggaggaggagatccaat…	Bold_Identification	Private	Arthropoda	Insecta	Coleoptera	Staphylinidae						0	0	0	0	0	0	0	0	0	0	0	0	1	0	0	0	0	0	0	0	0	0	0	0	0	0	0	0	0	0	0	0	0	0	0	0	0
OTU734	tcttaataatataagattttgacttcttccaccttcattaactcttcttttaataagaagaattattgataaaggagcaggaactggttgaacagtttatccacctctatcttcaaacattgctcatgagggagcatctgtagatttagccattttcagacttcatatagctggaatttcttcaattttaggtgcaataaattttatttctacagttatcaatatgcgaccatctggtataaaccaagatcgtatatcactttttatttgagcagttaaaatcactgctattttattactattatctcttcccgtacttgcaggagcaattactatactacttactgatcgtaatattaatacatcattttttgacccagctggaggaggggaccctat…	Bold_Identification	Published	Arthropoda	Insecta	Coleoptera	Curculionidae						0	0	0	0	0	0	0	0	0	0	0	0	0	0	0	0	0	0	0	0	0	0	1	0	1	0	0	0	0	0	0	0	1	0	0	0	0
OTU80	tataaataacataagtttctgattattacctccctctttaacccttttattaataagaagaatagtagaaagaggagttgggacaggatgaacagtgtatcctccgttatcttctaatattgctcacggaggatcttctgtagatctggctatttttagattacatttagcaggaatttcttcaattcttggtgcagtaaattttattactactgttattaatatacgctctccaggcatatcatttgatcaaatacctttatttgtatgatctgtagccattacagcccttttgctattattatctctccctgtacttgcaggtgcaattactatgttacttactgatcgaaatttaaatacctcatttttcgacccagcaggaggtggagatccaat…	Bold_Identification	Private	Arthropoda	Insecta	Coleoptera	Ptilodactylidae						0	0	0	0	0	0	0	0	0	0	0	0	0	0	0	0	0	0	0	0	0	0	0	0	0	0	0	0	0	0	0	0	0	0	0	0	0
OTU66	aataaacaatataagattttgacttctacccccgtcattatctcttcttctaataagaagaattgttgaaaatggtgcaggtacaggatgaacagtttaccccccactgtcatctaacattgcacacagaggatcttctgttgatttagctatttttagtttacatctagctggtatttcttctattttaggagcagtaaattttatttcaactgttattaatatacgatccacaggaatcacatttgatcgtatacctttatttgtttgagctgtagctattactgcccttcttcttcttctttctctcccagttctagctggagctatcaccatgttattgacagatcgaaatttaaatacttcattctttgaccctgcaggagggggagaccctat…	Bold_Identification	Published	Arthropoda	Insecta	Coleoptera	Elateridae						0	0	0	0	0	0	0	0	0	0	0	0	0	0	0	0	0	0	0	0	0	0	0	0	0	0	0	0	0	0	0	0	0	0	0	0	0
OTU2390	tataaataatataagattttgattattacccccttcaattaccttattgattataagaagttttgtagaaagaggagctggaactggttgaactgtttacccacctttatcatctaatatcactcatagtggatcttctgttgatttagctatttttagacttcatctagctgggatttcttctattttaggagctattaattttattacaacaattttaaatatacatcctaaaaatatgaaacttgaacaaatacccttatttgtttgatcagtactaattacagctatacttttacttttttctcttcctgttttagccggaggtattacaatacttttaactgatcgaaatatcaatacatccttctttgaccctacaggaggaggagaccctat…	Bold_Identification	Published	Arthropoda	Insecta	Coleoptera	Corylophidae						0	0	0	0	0	0	0	0	0	0	0	0	0	0	0	0	0	0	0	0	0	0	0	0	0	0	0	0	0	0	0	0	0	0	0	0	0
OTU4538	aataaataatataagattttgacttcttcccccttctttaaccctattgattataagaagaattgtagaaagaggagcaggaacaggatggacagtgtaccctccactatcatctaatatcgctcatggcggctcttcagtagatctagctatttttagacttcaccttgcaggaatttcctctattcttggagcagtaaacttcatcacaacagtaattaatatacggccaacaggaataagatttgaccgaataccattatttgtatgagcagtagtaattactgcattactactactattatcattacctgtccttgcaggagcaatcacaatactattaacagaccgaaatttaaatacttctttttttgatcctgcaggaggaggggatccaat…	Bold_Identification	Published	Arthropoda	Insecta	Coleoptera							0	0	0	0	0	0	0	0	0	0	0	0	0	0	0	0	0	0	0	0	0	0	0	0	0	0	0	0	0	0	0	0	0	0	0	0	0
OTU1854	gataaacaatataagattttgacttctacccccttctttaactctacttttaataagaagaatagtagaaagtggagctggaacaggttgaactgtttaccctcctctctcctctaatatcgcccatggaggagcttctgttgatttagcaatttttagtcttcatttagcaggaatttcatcaattttaggagctgtaaattttatcacaactgtaattaatatacgatcatttggaataacattcgatcgcatacctctctttgtatgatcagtagcaattactgctctacttttattactatccttgccagttttagcaggagctattacaatacttttaacagatcgaaatatcaatacatcattttttgatccagctggaggaggcgatccaat…	Bold_Identification	Private	Arthropoda	Insecta	Coleoptera	Staphylinidae						0	0	0	0	0	1	0	0	0	0	0	0	0	0	0	0	0	0	0	0	0	0	0	0	0	0	0	0	0	1	0	0	0	0	0	0	0
OTU446	aataaataatataagattttgattgttgcccccttcattaactttattattaataagaagaatagtagaaaatggtgctggtactggatgaactgtttatccacccctgtcctctaatattgctcatggaggatcttctgttgatttagctatttttagattacatttagcaggagtttcttctattttaggagctgttaattttattacaactgtaattaatatacgacccgagggaataaccttagatcgagttccattatttgtatgagcagtagctattacagctttattattactactatctcttcctgttttagcaggagcaattactatattattaacagatcgaaatttaaatacctctttttttgaccctgcaggaggaggagaccctat…	Bold_Identification	Published	Arthropoda	Insecta	Coleoptera	Cleridae						0	0	0	0	0	0	0	0	0	0	0	0	0	0	0	0	0	0	0	0	0	0	0	0	0	0	0	0	0	0	0	0	0	0	0	0	0
OTU1058	aataaacaacataaggttttgactacttcctccaagattatttctccttttaataagaagcttagtagaaagtggtgctggaacaggttgaactgtataccccccattagcctccaatattgcccatggaggatcttctgttgatctagctatttttagattacatctagcaggtatttcttctattttaggagcaattaattttattacaacggttattaacatacgacccgagggaataacattagatcgaatacccctatttgtctgagcagttattattacagcaattcttcttctactttcactaccagttttagctggtgcaattactatattactaactgatcgaaatttaaatacttcattttttgaccctgctggaggaggagatccaat…	Bold_Identification	Published	Arthropoda	Insecta	Coleoptera	Chrysomelidae						0	0	0	0	0	0	0	0	0	0	0	0	0	0	0	0	0	0	0	0	0	0	0	0	0	0	0	0	0	0	0	0	0	0	0	0	0
OTU137	aataaacaatataagattttgacttcttccaccatcaatctccctccttttaatgagaagaattgtagaaaatggggcaggaaccggatgaaccgtttacccccctctatcagctaacattgcacataatggatcctcagtagacctagcaatttttagtctacatcttgccggaatctcttcaattcttggagcagttaattttattactacagtaatcaatatacgaccccaaggtatatctcttgatcgaattcctctatttgtttgagctgtagtaattacagctatccttttactcctctctcttccagtattagctggagcgatcactatactccttactgatcgaaatatcaatacatcattctttgaccctgctggagggggtgacccaat…	Bold_Identification	Private	Arthropoda	Insecta	Coleoptera	Tenebrionidae						0	0	1	0	0	0	0	0	0	0	0	0	0	0	0	0	0	0	0	0	0	0	0	0	0	0	0	0	0	0	0	0	0	0	0	0	0
OTU1748	aataaataatataagattttgattattgcccccatcattaactttattattaataagaagaatagttgaaagaggagcaggaacaggatgaaccgtgtacccgcccttatctaataatatcgctcacggaggagcatcagtagatttagcaattttcagccttcatctagcaggagtctcatcaattttaggggcagtaaattttattacaacagtaattaatatacgatcaatcggaatatcatttgaatgtataccattatttgtatgatcagtgagaattacagcattacttttacttctttctcttcctgttttagcaggagctattactatacttttaacagatcgaaatcttaatacctcattctttgaccctgcaggaggaggagaccctat…	Bold_Identification	Published	Arthropoda	Insecta	Coleoptera	Staphylinidae						0	0	0	0	0	0	0	0	0	0	0	0	0	0	0	0	0	0	0	0	0	0	0	0	0	0	0	0	0	0	0	0	0	0	0	0	0
OTU1907	aataaataatataagattttgactactccccccttctctttcccttttactttttagaagaatagtagaaaatggggcaggaactggatgaactgtttatcctcctttatcttcaaatatttctcatagaggatcttcagttgatttagctatttttagattacacctagctggaatttcttctattttaggggctgtaaattttattactactgtaattaacatacgaagaataggaataacttttgataagatacctttatttgtttgatctgttgctattactgctttattacttttattatctttacctgtcttagcaggagcaattacaatactccttactgatcgaaatttaaatacttctttttttgacccggcaggaggaggagaccctat…	Bold_Identification	Private	Arthropoda	Insecta	Coleoptera	Leiodidae						0	0	0	0	0	0	0	0	0	0	0	0	0	0	0	0	0	0	0	0	0	0	0	0	0	0	0	0	0	0	0	0	0	0	0	0	0
OTU1951	aataaataatataagattttgattgctaccaccatcattaagattgttaattataagaagaattgtagaaaatggggtaggaactggttgaacagtatatcctcctttatcagcaaatattgcccatagaggtgcaagagtagatttagctatttttagtttacatttagctggaatttcatctattttaggagcagtaaattttatttcaactgttattaatatacgacctgctggaatattattagaacgaactcctttatttgtatgagctgtagttattacagctattttattacttttatctttaccagtattagctggtgcaattacaatattattaactgatcgaaatttaaatacaacattttttgaccctgctggtgggggagacccaat…	Bold_Identification	Early-Release	Arthropoda	Insecta	Coleoptera	Chrysomelidae						0	0	0	0	0	0	0	0	0	0	0	0	0	0	0	0	0	0	0	0	0	0	0	0	0	0	0	0	0	0	0	0	0	0	0	0	0
OTU2509	aataaataacataagattttgattacttcccccatcaatttcattacttttaataagaagaatagtagaaaaaggagctggaacaggatgaactgtttatccaccattatcttcaaatattgctcatggaggagcatcagtcgatttagcaatttttagtcttcatcttgctggaatttcatcaattctaggagctgttaactttattaccacagctattaacatacgagcaaagggaatatcaccagaaaaaataccattatttgtttggtcagtagctattacagctcttttattactattatcacttccagttttagcaggagctattactatactcttaactgatcgaaatttaaatacaactttctttgatccagcaggaggaggggatcctat…	Bold_Identification	Private	Arthropoda	Insecta	Coleoptera	Dermestidae						0	0	0	0	0	0	0	0	0	0	0	0	0	0	0	0	0	0	0	0	0	0	0	0	0	0	0	0	0	0	0	0	0	0	0	0	0
OTU2656	aataaataatataagattttgattattaccaccttcattaagtttattattaataagaagaatagttgaacaaggggcaggaaccgggtgaaccgtttaccctcctttatcttctaatattgctcatggaggagcttctgttgatttagctatttttagattgcatttagctggaatttcttcaattcttggagctgtaaattttattacaacagtaattaatatacggccagtaggaatatctttagatcgaacacctttatttgtctgagcagttgctattactgctttattattattattatctttacctgttttagcaggagctattacaatacttcttacagatcgaaatttaaatacatctttttttgatccggcaggaggaggagatccaat…	Bold_Identification	Published	Arthropoda	Insecta	Coleoptera							0	0	0	0	0	0	0	0	0	0	0	0	0	0	0	0	0	0	0	0	0	0	0	0	0	0	0	0	0	0	0	0	0	0	0	0	0
OTU2846	aataaataatataagattttgattattacccccctcattaaccttactattaataagatcaatagtagaaagaggggcaggaacaggatgaactgtttatcctcctttagcgtcaaatatctcccatagaggagcctcggtagatttagctattttcagcctccatttagcaggggtatcatcaatcttaggggctgtaaatttcattacaacagctatcaatatacgctcaagaggaataaccttagaacgagttcctttatttgtttggtcggtagcaattacagccttattactacttctatctctacctgttttagctggagctattactatattacttactgaccgtaatttaaacacgtcattcttcgaccccgcaggtggaggtgaccctat…	Bold_Identification	Published	Arthropoda	Insecta	Coleoptera	Histeridae						0	0	0	0	0	0	0	0	0	0	0	0	1	0	0	0	0	0	0	0	0	0	0	0	0	0	0	0	0	0	0	0	0	0	0	0	0
OTU3291	aataaacaatataagattttggcttcttccaccgtcccttatattcttaatcctaagatcaatcatcgataaaggagctggaactggttgaactgtgtatccccctttagctagaaacattgcccacgaagggtcctcagtagatttagccatcttcaggcttcacatagctggagtatcttcaattctcggagctatcaactttatttctacaatcatcaatatacaccccccggggatatcaccagaacaacttcctctattcacctgatcagtgaaaattaccgcagtactccttcttctatccttacccgtccttgcaggagcaattactatactactaaccgaccgaaatatcaactcatcattcttcgacccagctgggggaggagaccccat…	Bold_Identification	Early-Release	Arthropoda	Insecta	Coleoptera	Curculionidae						1	0	0	0	0	0	0	0	0	0	0	0	0	0	0	0	0	0	0	0	0	0	0	0	0	0	0	0	0	0	0	0	0	0	0	0	0
OTU3377	aataaacaatataagattttggcttttacccccgtcactctcacttttattagcaagaagaattgtagaaaaaggggcagggactgggtgaactgtttacccccctctttcttcaaatattgctcatggaggatcttctgttgatttagctattttcagacttcatatagcaggaatttcctcaattttaggagcagtaaattttatttctactgtgatcaatatacgaccagaaggaataactctagaacgaatacccttgtttgtttgggctgtaattattacagctattcttttactcctttctcttccagttttagctggtgctattactatacttttaactgatcgaaatattaacacctctttttttgaccccgcaggagggggagacccgat…	Bold_Identification	Early-Release	Arthropoda	Insecta	Coleoptera	Laemophloeidae						0	0	0	0	0	0	0	0	1	0	0	0	0	0	0	0	0	0	0	0	0	0	0	0	0	0	0	0	0	0	0	0	0	0	0	0	0
OTU3607	aataaataatataagattttgacttttacctccttcattaattttattattattaagaagaatagtagaaaatggtgcaggaacaggttgaactgtttaccctccactttcagctaatatggcccatagcggagcatcagtagatttagctatttttagtttacacatagctggtatttcttcaattttgggagcaattaattttattactacaattattaatatacgcccacaaggaataaatttagatcaaacacctttatttgtttgagctgtagggattactgctctattattattgctatctttaccagttttagcgggagcaattactatactattaacagatcgaaatcttaatacatcattttttgatcctgctggaggaggagacccaat…	Bold_Identification	Early-Release	Arthropoda	Insecta	Coleoptera	Melyridae						0	0	0	0	0	0	0	0	0	0	0	0	0	0	0	0	0	0	0	0	0	0	0	0	0	0	0	0	0	0	0	0	0	0	0	0	0
OTU1388	aataaacaacataagattctggtttctacccccatcattatcccttcttttaataagaagaattgtagaaaacggagcaggaactggttgaacagtatacccacctttatcttcaaatattgctcacagaggatcttcagttgatttagctatttttagattacacttagcaggaatttcatcaattctaggagccgtaaattttatttcaactgttattaacatacgatccacaggaattacctttgatcgaatacctctttttgtttgagcagttgccattacagctcttttacttcttttatctcttccagttcttgccggagcaatcactatactcttaacagatcgaaatcttaacacatcattctttgaccctgcaggaggaggagacccaat…	Bold_Identification	Published	Arthropoda	Insecta	Coleoptera	Elateridae						0	0	0	0	0	0	0	0	0	0	0	0	0	0	0	0	0	0	0	0	0	0	0	0	0	0	0	0	0	0	0	0	0	0	0	0	0
OTU723	attaaataatataagtttttgattattacccccatcattaactttattacttataagaagattagtagaaagaggagctggaactggatgaacagtttaccccccattatcctctaatatcgctcatggtggtgcttcagtagatttagctatttttagactacatttagcaggaatttcttctattttaggagcagttaattttatttctacaattattaatatacgaacaattggaatatcattcgatcaaatacctttatttgtttgagctgtaggaattacagccttacttcttcttttatcattacctgtattagcaggtgctattacaatattattaacagaccgaaatttaaatacagccttttttgaccctgcaggtgggggagatccaat…	Bold_Identification	Private	Arthropoda	Insecta	Coleoptera	Staphylinidae						0	0	0	0	0	0	0	0	0	0	0	0	0	0	0	0	0	0	0	0	0	0	0	0	0	0	0	0	0	0	0	0	0	0	0	0	0
OTU64	attaaacaatataagattttggctgttacctccgagtctatctcttcttctaataagaagaattattgataaaggagcagggacaggatgaactgtttaccccccattagcctctaacattgcccatgaaggggcatctattgacttagcaatttttagtttacatatatcaggagcatcatcaattcttggggcaattaactttatttcaacaattattaatatacatccagtaggaataaagcctgaacaactatctttatttacatgagcagtaaaaatcactgcaattttattacttttatcccttccagttctagcaggaggaatcacaatacttttaactgatcgaaacattaacacctccttctttgatccagcaggaggaggggatcccat…	Bold_Identification	Published	Arthropoda	Insecta	Coleoptera	Curculionidae						0	0	0	0	0	1	0	1	0	0	0	0	0	0	0	0	0	0	0	0	0	0	0	0	0	1	0	0	0	0	0	0	0	0	0	0	0
OTU1585	aataaataatataagattttggttacttcctccttcaatttcattattattaataagaagaatagtaaataatggggcagggactgggtgaacagtttatcctcctttatcctcaaatattgctcatagaggagcatctgtagatttagctatttttagccttcacttagcaggaatttcttcaattcttggagctgtaaattttatttcaacaattataaatatacgccctctaagaataagtttagatcaaatacctttatttgtgtgatctgtaatcattacagctttactcctacttctttcattaccagtattagcaggagctattacaatattattaacagaccgaaatttaaatacatcattttttgacccctctggaggaggagacccaat…	RBOLD_menor151	http://www.boldsystems.org/index.php/Public_RecordView?processid=GMOEF1373-15		Insecta	Coleoptera							0	0	0	0	0	1	0	0	0	0	0	0	0	0	0	0	0	0	0	1	0	0	0	0	0	0	0	0	1	0	0	0	0	0	0	0	0
OTU1953	aataaataacataagattttggcttttacctccctcattaattttgcttttaataagaacaatagttgaaagaggagcaggaactggatgaactgtttatcctcccctttcttcaaatattgcccatagaggaccctctgttgatttagtaatttttagtcttcatttagcaggtatttcttcaattttaggagcagttaattttattactacagtgattaacatacgatcaattggtataacatacgaacgaatgcctttatttgtttgatcagtatcaattactgctcttttacttttactatcactacctgtattagcaggagctattactatacttctgacagatcgaaatttaaattcatcattttttgaccctacaggaggtggagatccaat…	Bold_Identification	Private	Arthropoda	Insecta	Coleoptera	Staphylinidae						0	0	0	0	0	0	0	0	0	0	0	0	0	0	0	0	0	0	0	0	0	0	0	0	0	0	0	0	0	0	0	0	0	0	0	0	0
OTU650	aataaataatataagattttgattacttcccccatcattatctttattacttataagagctatagtagaaagaggagcaggtaccggatgaactgtttatccacctctatcttctaatattgcccatggaggggcttctgtagatttagctatttttagtttacatttagctgggatttcttcaattttaggagcagttaactttatttctacaattattaatatacgacctcataatataaagtttgaccaaatacctttatttgtatgagcagtagctattacagccttattgttacttttatctttaccagtcttagctggcgctattactatattattaactgatcgtaatatcaatacctcattttttgaccctactggaggaggagatccaat…	RBOLD_menor353	http://www.boldsystems.org/index.php/Public_RecordView?processid=SMTPR1646-16		Insecta	Coleoptera	Staphylinidae	Scaphidiinae	Scaphisomatini				0	0	0	0	0	0	0	0	0	0	0	0	0	0	0	0	0	0	0	0	0	0	0	0	0	0	0	0	0	0	0	0	0	0	0	0	0
OTU1603	aataaataatataagattttgattacttcccccctcattatctttattattaataagagctatagtagaaagaggagccggtacaggatgaactgtatatccacctctatcttcaaatattgctcatggaggagcctccgtagatttagctatttttagattacatttagctggaatttcttcaattttaggagctgttaattttatttccacaatcattaatatacgacctcacacaataaaatttgatcaaatacctttatttgtttgagctgtagctattacagctttattactcctcctttctttaccagttttagcaggtgctattactatactattaacagaccgtaatattaatacttctttttttgatcccactggaggaggagacccaat…	Bold_Identification	Published	Arthropoda	Insecta	Coleoptera	Staphylinidae						0	0	0	0	0	0	0	0	0	0	0	0	0	0	0	0	0	0	0	0	0	0	0	0	0	0	0	0	0	0	0	0	0	0	0	0	0
OTU387	aataaataacataagattttgattattacccccctctctaactttattattaataagaagagtagtggaaagaggtgtagggacaggatgaacagtttatccccccctatcatctaatattgctcatggaggttcatctgttgatttagcaatttttagtttacatcttgctggaatttcatcaattctaggggctgtaaattttattactacagttatcaatatacggtccccaggaataacatttgatcgaatacccctattcgtatgatctgttgcaatcacggcccttcttttgcttctttctcttccagttttagctggagctattactatattattaactgaccgaaatttaaatacatcattttttgaccctgcaggaggtggagatcccat…	Bold_Identification	Published	Arthropoda	Insecta	Coleoptera	Ptilodactylidae						0	0	0	0	0	0	0	0	0	0	0	0	1	0	0	0	0	0	0	0	0	0	0	0	0	0	0	0	0	0	0	0	0	0	0	0	0
OTU2277	gataaataatataagattttgattactacctccttcattaactctcttactaataagaagaatagtagaaagaggtgctggaacaggttgaactgtttaccctcctctttcatcaaatatcgcccatggtggagcctctgttgatttggctatttttagacttcatttagcaggaatttcatctattttaggagcagtaaattttatttcaacagtaatcaatatacggtctactggaatttcattcgatcgaataccattattcgtttgatcagttgcaattactgctcttctactacttttatctttacctgtattagcaggagctattacaatacttttaactgatcgaaatctaaatacatcattttttgatcctgctggaggcggcgatcctat…	Bold_Identification	Private	Arthropoda	Insecta	Coleoptera	Staphylinidae						0	0	0	1	0	0	0	0	0	0	0	0	0	0	0	0	0	0	0	0	0	0	0	0	0	0	0	0	0	0	0	0	0	0	0	0	0
OTU1303	aataaataacttaagattttggttacttcccccatccttatcactccttcttttaagaagaatagtagaaagaggggctggaacgggatgaacagtttatcctcctttatcatccaatattgctcatggaggaacatctgttgatcttgctattttcagtttacatttggcaggagcatcatcaatcctaggagcaattaattttatctcgactatattaaatatacgaccagctggaatatatttagaccgcatacccttattcgcctgagcaattataattactgctgttttattattattgtccctccctgttttagccggagcaattaccatattactaactgatcgaaatttaaatacctccttctttgacccagctggtgggggagatcctat…	Bold_Identification	Private	Arthropoda	Insecta	Coleoptera	Mordellidae						0	0	0	0	0	0	0	0	0	0	0	0	0	0	0	0	0	0	0	0	0	0	0	0	0	0	0	0	0	0	0	0	0	0	0	0	0
OTU3986	aataaacaatataagattttgattattacctccttctttaactttattactaataagaagaatagtagaaaatggggctggaactgggtgaacagtgtatcctcctttatcctctaatatttctcatagaggctcttctgttgatttagccattttcagtttacatttagctggtatttcttcaattttaggagcagtaaattttattactactattattaatatacgaagaattggtataacttttgataaaatacctttatttgtttgatctgtagcaattacagctttattacttttattatctttaccagtactagcaggagctatcaccatattattaactgaccgaaatttaaatacttcttttttcgatcctgctggaggaggagaccctat…	Bold_Identification	Private	Arthropoda	Insecta	Coleoptera	Leiodidae						0	0	0	0	0	0	0	0	0	0	0	0	0	0	0	0	0	0	0	0	0	0	0	0	0	0	0	0	0	0	0	0	0	0	0	0	0
OTU628	aataaacaatataagattttgacttctaccaccttctttaactctacttttaataagaagaatagtagaaagtggagccggaacaggttgaactgtttacccccctctctcctctaacattgcccacggaggagcttctgttgatttagcaatttttagtcttcatttagcaggaatctcatcaattttaggggctgtaaattttattacaacggtaattaatatacgttcatttgggataacatttgatcgtatacctctttttgtatgatcagtagcaattactgctttacttttactgttatctttaccagttttagcaggagctatcactatacttttaacagaccgaaatatcaatacatcattttttgatcccgctggaggaggagacccaat…	Bold_Identification	Private	Arthropoda	Insecta	Coleoptera	Staphylinidae						0	0	0	0	0	0	1	0	0	0	0	0	0	0	0	0	0	0	0	0	0	0	0	0	0	1	1	0	0	0	0	0	0	0	1	1	0
OTU1277	aataaataatataagattctgattacttcctccttctttaagccttcttctaataagtagcttagtcgaaagaggggctggtacaggatgaacagtgtaccccccgctatcttcaggaattgcccatgctggtgcatcagtagatttagctatttttagcttacatttagcaggggtatcttctattttaggagctgtaaattttattactactattattaatatacgatcaattggaataacatttgatcgaatacctctatttgtatgatcagtaggaattactgctttacttttattgctatcattaccagtattagctggagctattacaatacttttaactgatcgaaatttaaatacttctttttttgaccccgctggaggaggagaccctat…	Bold_Identification	Published	Arthropoda	Insecta	Coleoptera	Carabidae						0	0	0	0	0	0	0	0	0	0	0	0	0	0	0	0	0	0	0	0	0	0	0	0	0	0	0	0	0	0	0	0	0	0	0	0	0
OTU1752	aataaataatataagattttgattattacccccttctttaactttactattaacaagaagaatagtagaaagaggagcaggaactggttgaacagtttaccctcctctttcttcaaatattgcacatggaggatcttctgttgatttagctatttttagattacatttagcaggtatctcttcaattttaggagctgtaaattttattacaacagttattaatatacgatcaactggaataagatttgatcgaatacctttatttgtatgatcagttgcaatcacagctcttttacttcttctttctctcccagtattagcaggagccattactatattattaacagatcgaaatattaatacttcattttttgaccctagaggaggaggagatccaat…	Bold_Identification	Early-Release	Arthropoda	Insecta	Coleoptera	Staphylinidae						0	0	0	0	0	0	0	0	0	0	0	0	0	0	0	0	0	0	0	0	0	0	0	0	0	0	0	0	0	0	0	0	0	0	0	0	0
OTU1973	tataaacaacataagattttgacttttaccaccatcattaacattactattaatgagaagaatagttgaaagaggcgctggaactggttgaacagtttatcctcccctatcttctaatatcgctcatggtggagcatcagttgatttagctatctttagtttacatttagcaggaatttcttcaattttaggagctgtaaattttatttcaaccattattaatatgcgaaccctaggaatatcctttgatcgaatacctctatttgtttgatctgttgctattacagcacttttacttttactatcacttcctgttttagcaggagctattacaatacttttaactgatcgaaatttgaatacttcattttttgatcctgctggtggtggtgatccaat…	Bold_Identification	Private	Arthropoda	Insecta	Coleoptera	Staphylinidae						0	0	0	0	0	0	1	1	1	0	0	0	0	0	0	0	0	0	0	0	0	0	0	0	0	0	0	0	0	0	0	0	0	0	0	0	0
OTU292	aataaacaacataagattctgatttctccctccgtcattatcccttcttctaataagaagaattgtagaaaatggagctgggactggttgaacagtataccctcccctatcttctaatattgctcatagagggtcttcagttgatttagctattttcagacttcatctagcaggaatttcatcaattctaggagctgtaaattttatttctactgttattaacatacgatctacaggtatttcctttgaccgtatacctttatttgtttgagctgtcgctattacagcccttcttcttttgttatcccttcctgttcttgccggagcaatcactatacttttaacagatcgaaatcttaatacatcattctttgatccagccgggggaggagacccaat…	Bold_Identification	Private	Arthropoda	Insecta	Coleoptera	Elateridae						0	0	0	0	0	0	0	0	0	0	0	0	0	0	0	0	0	0	0	0	0	0	0	0	0	0	0	0	0	0	0	0	0	0	0	0	0
OTU3249	aataaacaacataagattctgattattaccaccctctctcatattcttaattataagaagaattgtagataaaggtgcaggaactggttgaacagtgtaccccccacttgcaagaaacattgcacacgaaggatcctcagttgatctagccatcttcagccttcacatggcaggagtatcctcaattctaggagcaattaacttcatttctactattatcaatatacacccaccaggtataaaacctgaacaactgcctctatttgcctgatcagtaaaaattacagcagtattactgcttctatcactacccgtactagcaggagccattacaatacttctaacagaccgaaatattaattcatcattctttgacccagcaggagggggagacccaat…	Bold_Identification	Private	Arthropoda	Insecta	Coleoptera	Curculionidae						0	0	0	0	0	0	0	0	0	0	0	0	0	0	0	0	0	0	0	0	0	0	0	0	0	0	0	0	0	0	0	0	0	0	0	0	0
OTU4207	tataaataatataagattttgacttttacctccatctctttctctacttttaataagaagattagtagaaagaggagctggaactggatgaactgtttaccccccactttcatctaatattgctcatggaggatcatctgttgatttagctatttttagattacatttagctggaatttcatcaattttaggagctgtaaattttattactacagtaattaacatacgatctacaggaataaccttcgaccgaatacccctttttgtatgatcagtagctattactgctcttcttcttcttctttctcttcctgttttagcaggagcaattacaatacttttaactgatcgaaatttaaatacttctttttttgatcctgctggaggaggagatcctat…	Bold_Identification	Private	Arthropoda	Insecta	Coleoptera	Staphylinidae						0	0	0	0	0	0	0	0	0	0	0	0	0	0	0	0	0	0	0	0	0	0	0	0	0	0	0	0	0	0	0	0	0	0	0	0	0
OTU494	aataaataatatgagattttgatttcttcccccatccctatcacttttgctaataagaagaattgttgaaaatggagcaggaacagggtgaacagtgtaccccccactgtcatcaaatattgctcacagaggatcttcagttgatctggcaatttttagtctacatttagcaggtatttcatcaattctaggagcagtaaatttcatttcaacagtaattaatatacgatcaacaggaattacatttgatcgaatacctctatttgtttgagctgtagcaattacagctcttctccttcttttatcactccctgtattagcaggagcaattacaatattattaactgatcgaaatctaaacacatcattctttgacccagcagggggaggagacccaat…	Bold_Identification	Published	Arthropoda	Insecta	Coleoptera	Elateridae						0	0	0	0	0	0	0	0	0	0	0	0	0	0	0	0	0	0	0	0	0	0	0	0	0	0	0	0	0	0	0	0	0	0	0	0	0
OTU934	attaaataacataagattctgattactccctccgtccctcactctacttgttataagaaggctagtagaaagaggagcaggaactggatgaacagtatacccaccattatcaggcaatattgctcacagaggggcttctgtagatttagcaattttcagcctacatttagctggtgtttcttcaattttaggagcagttaattttatttcaacaattattaacataaagcctttaaatataacacctgaacaaataccattatttgtatgagccgtaggaatcacagcattgcttctattattatcattaccagttttagctggagcaattaccatacttcttacagaccgtaacttaaatacatcattttttgatccgacaggaggaggtgatccaat…	RBOLD_menor379	http://www.boldsystems.org/index.php/Public_RecordView?processid=JIBBD013-16		Insecta	Coleoptera	Lycidae	Lycinae	Calopterini				0	0	0	0	0	0	0	0	0	0	0	0	0	0	0	0	0	0	0	0	0	0	0	0	0	0	0	0	0	0	0	0	0	0	0	0	0
OTU2630	acttaataacataagattctgacttcttcctccttcaatctcacttattattttcagaaacttaactgaaagaggagcaggaacaggatgaacaatttatcctccactctcatcaaacctagctcatagcggaccagctgtagatttaacaatctttagacttcatcttgcaggtgtatcctccatccttggagcaattaactttatcacaaccaacattaatatacgatcacctttattaaaaccagaacgtctcagcctattctcatgatctgtttcaattacagcacttcttctgttattatccttacccgttcttgcaggtgcaattactatattacttacagatcgtaacctcaatacctcattttttgacccagcaggtggtggagacccaat…	Bold_Identification	Published	Arthropoda	Insecta	Coleoptera	Throscidae						0	0	0	0	0	0	0	0	0	0	0	0	0	0	0	0	0	0	0	0	0	0	0	0	0	0	0	0	0	0	0	0	0	0	0	0	0
OTU3704	aataaataatataagtttttgacttctcccaccatcactaagactattattaataagaagagctgtggaaaatggagttggaacaggatgaactgtttatccaccattatcagccaacattgctcacagaggagcttctgttgatttagcaatttttagtcttcatttagctggaatctcttcaattttaggagctattaattttattactactgtaattaatatacgaccagttggaataacattagaccgaatacctttatttgtttgatcagtagctatcactgcattacttcttcttctatccttacctgtattagcaggagctatcacaatactattaacagatcgaaacttaaatacctctttttttgatcctgcaggaggaggagatcctat…	Bold_Identification	Published	Arthropoda	Insecta	Coleoptera	Ptinidae						0	0	0	0	0	0	0	0	0	0	0	0	0	0	0	0	0	0	0	0	0	0	0	0	0	0	0	0	0	0	0	0	0	0	0	0	0
OTU3739	aataaataatataagattttgattacttcccccttcattaactttattaattttaagaagaattgtagaaaaaggtgctggaacaggctgaactgtttaccctcctctttctgctaatatcgcccatagaggatcatctgtagatttagctatttttagtcttcatttagcaggaatttcttctattttaggagcaattaattttatttcaactattttaaatatacgtcctaaaactatatcttatgaacagatacctttatttgtttgagctgtttttattactgctattttattattactatctttacctgtcttagcaggagcaattacaatattactaacagatcgaaatttaaatacttctttttttgacccagctgggggaggagatcctat…	Bold_Identification	Published	Arthropoda	Insecta	Coleoptera	Aderidae						0	0	0	0	0	0	0	0	0	0	0	0	0	0	0	0	0	0	0	0	0	0	0	0	0	0	0	0	0	0	0	0	0	0	0	0	0
OTU1817	aataaataatataagattttgattactacctccctcattaaccttactattaataagatcaatagtagaaagaggggcaggaacaggatgaactgtttaccctcctttagcatcaaatatctcccatagaggagcttcagtagatttggctatttttagactccatttagcaggggtatcatcaattctaggggctgtaaattttattacaacagctatcaatatacgttcaagaggaataaccttagaacgagtgcctttattcgtgtgatctgtagcaattacagctttactattactattatccctgcctgttttagctggagctattactatactacttactgaccggaatttaaatacatcattcttcgatcccgcaggtggaggtgatcctat…	Bold_Identification	Published	Arthropoda	Insecta	Coleoptera	Histeridae						0	0	0	0	0	0	0	0	0	0	0	0	1	0	0	0	0	0	0	0	0	0	0	0	0	0	0	0	0	0	0	0	0	0	0	0	0
OTU1033	tttaaataatataagattttgattattacccccttcattaatcttattattattaagaagaataattgataaaggagctggtactggttgaacagtttatccacccttagccagaaatattgcacatgaaggatcctcagtagatttagctatttttagattacacatagcaggagtttcatctattttaggagctattaattttatttctacagttattaatatacgcccaaaaggtatattttctgatcgtataactctattcgtatgagctgtaaatattacagcaattttattattactatctttacctgtacttgcaggagcaattaccatattattaacagatcgaaatgttaacactacattttttgatccagcaggaggaggagacccaat…	Bold_Identification	Published	Arthropoda	Insecta	Coleoptera	Curculionidae						0	0	0	0	0	0	0	0	0	0	0	0	0	0	0	0	0	0	0	0	0	0	0	0	0	0	0	0	0	0	0	0	0	0	0	0	0
OTU121	tataaataacataagattttggctacttcccccctctttgtcacttctgctaataagaagaattgttgaaaacggggcgggaacaggatggacagtgtatccacctctgtcagccaacattgctcacagagggtcatcagttgatttggcaatttttagtcttcacctcgcagggatctcatcaattttaggagctgttaactttatttcaaccgtcatcaatatacgatcaacaggaattacatttgaccgaatgcccctattcgtttgagcagtagctattacagccctgcttctactcctctcactgcctgtactagcaggagcaattacgatattactaacagatcgaaacttaaacacctcattctttgacccggcaggagggggtgacccaat…	Bold_Identification	Private	Arthropoda	Insecta	Coleoptera	Elateridae						0	0	0	0	0	0	0	0	0	0	0	0	0	0	0	0	0	0	0	0	0	0	0	0	0	0	0	0	0	0	0	0	0	0	0	0	0
OTU1559	aataaataatataagattttgattattacccccatcaattttattattattattaagaagaatagtagaaagaggagttggaacaggttgaacagtttatccccctttatcagcaaatattgctcacggtggatcctctgtagatttagcaatttttagtcttcatctggcaggaatttcttcaattttaggagcaattaattttattacaacagtaattaatatacaaccaataggaataagttttgaccgaatacctttatttgtatgagctgtaattatcactgctattcttcttttactatcattacctgtattagcaggtgcaattaccatacttttaacagatcgaaatcttaatacctcatttttcgatcctgcaggtggtggggacccaat…	Bold_Identification	Private	Arthropoda	Insecta	Coleoptera	Chrysomelidae						0	0	0	0	0	0	0	0	0	0	0	0	0	0	0	0	0	0	0	0	0	0	0	0	0	0	0	0	0	0	0	0	0	0	0	0	0
OTU2452	aataaataatataagattttgattattaccaccatcaattactcttttattaataagaagaattgtagaaacaggggctggtactggttgaacagtttaccctccattatcatccaatattccccatagaggatcatctgtagatttagctatttttagtcttcatttagcagggatttcttctattctaggcgcaattaattttattacaactgtaattaatatacgaccagaaggtataaatctagatcaaatacctttatttgtctgagctgtaactattacagctattttacttttattatctcttcctgtattagctggagctattacaatacttttaacagatcgaaatattaatactaccttttttgatccttctggaggaggtgatcctat…	Bold_Identification	Published	Arthropoda	Insecta	Coleoptera	Phalacridae						0	0	0	0	0	0	0	0	0	0	0	0	0	0	0	0	0	0	1	0	0	0	0	0	0	0	0	0	0	0	0	0	0	0	0	0	0
OTU3797	aataaataatataagattttgattattacctccatcattatctttattgttaataagaagaattgttgaaagaggggcagggactgggtgaaccgtttaccctcctctttctgctaatattgctcatagagggtcttctgtagatttagcaatttttagtttacatttagcggggatttcatcaatcttaggggctgtaaattttattacaacagtaattaacatacgggcaacaggtatatctttagataaaataccattatttgtatgatcagtagctattacagctcttttattacttctttctttaccagttttagcaggagctattactatactattaactgaccgaaatttaaatacatcattttttgatcctgccggaggaggagaccctat…	Bold_Identification	Private	Arthropoda	Insecta	Coleoptera	Leiodidae						0	0	0	0	0	0	0	0	0	0	0	0	0	0	0	0	0	0	0	0	0	0	0	0	0	0	0	0	0	1	0	0	0	0	0	0	0
OTU4034	tttgaataatatgagattttgacttttacctccttctttatctttattaatcttaagaagaattgttgaaagaggagccggaacaggttgaactgtttatcctccactatcatctaatatgtctcatgggggatcttcagtggatttagcgatttttaggttacatttagcagggatttcttcaattttaggggctgtaaattttatttctacagtaattaatatacgtcctgttggtatatcttttgaaaaattatctttatttgtttggtctgtttttattactgcaattttattattactatcattacctgtattagcaggagctattacaatgttattaactgatcgaaatattaatacctcattttttgaccctgctggaggaggagatcctat…	Bold_Identification	Published	Arthropoda	Insecta	Coleoptera	Coccinellidae						0	0	0	0	0	0	0	0	0	0	0	0	0	0	0	0	0	0	0	0	0	0	0	0	0	0	0	0	0	0	0	0	0	1	0	0	0
OTU4445	aataaataatataagattctgattactaccaccttcattaactttattattattaagaagaatagtagaaaatggggcaggtactggatgaactgtttacccccccttatctgccaatattgctcatagagggtcttcagtagatttggcaatttttagattacatttagcaggaatttcttctattttaggggctgtaaattttattactacagtaattaatatacgtccccaaggtataacactagaccgaactcctctttttgtatgagctgtagctattacagctttattattactcttatccctacctgttttagctggagctatcactatattattgacagatcgaaatttaaatacatcattttttgatccagcaggaggaggagatccaat…	Bold_Identification	Published	Arthropoda	Insecta	Coleoptera	Melyridae						0	0	0	0	0	0	0	0	0	0	0	0	0	0	0	0	0	0	0	0	0	0	0	0	0	0	0	0	0	0	0	0	0	0	0	0	0
OTU870	aataaataatataagattttgacttttacctccatctctcagattacttctaatgagaagaatagtagaaagaggagctggaacaggatgaacagtttaccctcctttatcttcaaatattgctcatggaggtgcttcagttgatttagctatctttagtttacatctcgcaggtatttcatcaattcttggtgctgtaaattttattactacagtaattaatatacgttcaattggtataacttttgatcgaatacctttatttgtttgatctgttgctattactgccttattattacttttatcattacctgttttagcaggagctattactatacttttaacagatcgtaatattaatacctccttttttgatccagcaggaggaggtgatcctat…	Bold_Identification	Private	Arthropoda	Insecta	Coleoptera	Staphylinidae						0	0	0	0	0	0	0	0	0	0	0	0	0	0	0	0	0	0	0	0	0	0	0	0	0	0	0	0	0	0	0	0	0	0	0	0	0
OTU968	acttaataatataagattttgactcttacccccatctttaactcttcttatcataagaagaattgtagataaaggagcaggtacaggttgaacagtctatccccctttatcaagaaatatcgctcatgaaggagcatccattgatttagcaatttttagattacatatagctggtgtctcctcaattttaggagccatcaactttatttccacagttattaatatacgacctacaggcatatcattagatcgaactcccctttttgtctgagctgtcaaaattacagcaattcttcttcttctttcattacctgtcttagctggggcaattacaatattacttacagatcgtaatattaacacttctttttttgatcctgctggagggggagatccaat…	Bold_Identification	Private	Arthropoda	Insecta	Coleoptera	Curculionidae						0	0	0	0	0	0	0	0	0	0	0	0	0	0	0	0	0	0	0	0	0	0	0	0	0	0	0	0	0	0	0	0	0	0	0	0	0
OTU3934	attaaataatataagattttgatttttacctccatctttattatttttactaataagaagaattgttaataaaggagtaggaactggatgaactgtttatcccccactatcagctaatattgcacatgaaggctcctcagttgatttagcaatttttagactccatatagctggtatttcttcaatcttaggggcagttaattttatctctactgttattaatatacgacctaaaggaataacgcctgaacaaatatccttatttatttgagcagttaaaatcactgctattttacttttattagcattaccagttttagctggagctattactatattattaactgatcgaaatattaatacctctttttttgaccccgcaggaggaggtgatcctat…	Bold_Identification	Published	Arthropoda	Insecta	Coleoptera	Curculionidae						0	0	0	0	0	0	0	0	0	0	0	0	0	0	0	0	0	0	0	0	0	0	0	0	0	0	0	0	0	0	0	0	0	0	0	0	0
OTU4301	aataaataacataagattttgacttttacccccatcattaactttgttagttataagaagaattgtagaaaatggtgcaggaacaggttgaactgtttaccctcctttatcttctaatattgctcatggaggttcatctgttgatttagcaatttttagccttcatttagcaggagtttcatcaattttaggtgctgtaaattttatcactaccgttattaatatacgtccttacggtataacatttgatcgaatacctttatttgtatgagctgttgtaattactgctgttttacttcttctttctctacctgttttagcaggggcaattactatactattaactgatcgtaatttaaatacttctttttttgatcctgctggtggaggggatccaat…	Bold_Identification	Published	Arthropoda	Insecta	Coleoptera	Melandryidae						0	0	0	0	0	0	0	0	0	0	0	0	0	0	0	0	0	0	0	0	0	0	0	0	0	0	0	0	0	0	0	0	0	0	0	0	0
OTU2577	aataaataatataagattttgattattacccccttctttaagacttcttttaataagaagaattgtagaaaatggggctggaaccggatgaacagtttatccaccattagctgctaatatcgctcatagaggttcttcagtagatttagctatttttagacttcatcttgcaggtatttcttcaattttaggagctgttaattttatttctacagttattaatatacgacctagaggtataagactagaccgactacctttatttgcatgagctgtagtaattacagcaattcttcttcttctttcactaccagtattagcaggagctattactatacttttgactgatcgaaatttaaatactacattttttgacccagcaggaggaggagaccctat…	Bold_Identification	Published	Arthropoda	Insecta	Coleoptera	Chrysomelidae						0	0	0	0	0	0	0	0	0	0	0	0	0	0	0	0	0	0	0	0	0	0	0	0	0	0	0	0	0	0	0	0	0	0	0	0	0
OTU3167	attaaataatataagattttggttacttcccccttcattaaccctacttttaataagaagtattgtaaatcaaggggttggaacaggttgaactgtttaccctcctttatcaaccaatatcactcatgaaggagctgcagtagatttagctatttttaggcttcatatagctggagtctcatctattttaagagcaattaactttatttctacagtccttaatatacgcccaataggaatagatcctgaccgtatagctttatttgtatgagctgtaaaaattacagcaatcctcttacttttatctttaccagtacttgctggagcaattacgatactacttacagatcgaaatataaatacatcattctttgaccccgcaggaggaggagatcctat…	Bold_Identification	Published	Arthropoda	Insecta	Coleoptera	Curculionidae						0	0	0	0	0	0	0	0	0	0	0	0	0	0	0	0	0	0	0	0	0	0	0	0	0	0	0	0	0	0	0	0	0	0	0	0	0
OTU365	aataaacaacataagattttggtttttacctccctctctttctttacttcttataagaagaattgtagaaaatggtgcaggcacaggatgaactgtgtacccccctttatctgctaacattgcccatagagggtcttctgttgatttagctatttttagattacatatagcaggaatctcatcaatcttgggggctgtaaattttatttcaactgtaattaatatgcggtccactggaataacatttgatcgaatacccttatttgtatgagcagtagctattactgctcttttacttttactatctttacctgttttagcaggagctattaccatgctattaacagatcgtaatttaaacacatctttttttgatcccgctggaggtggggatcctat…	Bold_Identification	Published	Arthropoda	Insecta	Coleoptera	Cantharidae						0	0	0	0	0	0	0	0	0	0	0	0	0	0	0	0	0	0	0	0	0	0	0	0	0	0	0	0	0	0	0	0	0	0	0	0	0
OTU2266	aataaataatataagattttgattattaccaccttcattaacattattattactaagaagaatagtagaaaacggggctggaactggatgaacagtttatccacctttatctgctaatattactcatagtggatcatctgtagatttagctatttttagtttacatttagcaggtatttcttcaattttaggggcggtaaattttatcactactgtaattaatatacgacctcaaggaataactttagatcgaataccattatttgtttgggcagtagcaattacagctttattacttcttttatctcttccagttttagccggagccattactatattattaactgatcgaaatctaaatacttctttctttgaccctgcaggagggggagatccaat…	Bold_Identification	Published	Arthropoda	Insecta	Coleoptera	Melyridae						0	0	0	0	0	0	0	0	0	0	0	0	0	0	0	0	0	0	0	0	0	0	0	0	0	0	0	0	1	0	0	0	0	0	0	0	0
OTU2528	attaaataatataagattttgacttttacccccttctttaacccttttaattttaagtaggcttgtagaaagcggggcaggtactggttgaacagtttatccacctttatcttctaatctagctcataatggctcttctgtagatttagctatttttagtttacatttagcaggaatttcttcaattctaggggctgtaaattttatttctacaattttaaatatacgtccctttggaatgacttttgaaaaaatacctttatttgtttgatcagttctaatcacagctatcctcttactattatcccttcctgtgttagcaggagccatcacaatattattaacagatcgaaatatcaacacttctttctttgaccctgcaggaggaggggacccaat…	Bold_Identification	Published	Arthropoda	Insecta	Coleoptera	Coccinellidae						0	0	0	0	0	0	0	0	0	0	0	0	0	0	0	0	0	0	0	0	0	0	0	0	0	0	0	0	0	0	0	0	0	0	0	0	0
OTU1135	aataaacaatatgagattttgacttctccctccttctcttacacttttattaataagtagaatagtagaaagaggagctggaactggatgaacagtttatccccctctctcctctaatattgcccacggaggatcctcagttgatctagcaatctttagattacacttagcaggaatctcatcaattttaggagccgtaaattttatttctacagtaattaatatacgatcaactggtattttttttgatcgtatgcctctttttgtatgatcagtagctattactgcattattgttattattatcattaccagtattagctggggctatcactatattactaacagaccgaaatttaaatacctcattttttgatcctgcaggaggtggtgacccaat…	Bold_Identification	Private	Arthropoda	Insecta	Coleoptera	Staphylinidae						0	0	0	0	0	0	1	0	0	0	0	0	0	0	0	0	0	0	0	0	0	0	1	0	0	0	0	0	0	0	0	0	0	0	0	0	0
OTU2870	aataaataacttaagattttggcttcttccaccttcattaacccttttaattataagaagaattgttgaaagaggggctggtacagggtgaaccgtgtatccacccctttcatcaaacatcgcccatggaggagcctcagtagatctagcaatttttagtcttcacctagctggaatctcgtcaattttaggagctattaacttcattacaactattttcaatatacgccctgtagggataaaaatagaaaatcttcctctttttgtctgatcagttttaatcacagccgttcttcttctgctttcattgcctgttcttgccggaggaattactatacttttaactgatcgaaacttaaatacatcattttttgaccctgcaggaggtggggacccaat…	Bold_Identification	Published	Arthropoda	Insecta	Coleoptera	Corylophidae						0	0	0	0	0	0	0	0	0	0	0	0	0	0	0	0	0	0	0	0	0	0	0	0	0	0	0	0	0	0	0	0	0	0	0	0	0
OTU1105	aataaataacataagattttgattgctccctccgtcattatttttattaattataagtagaattgttgaaaatggagccggaacaggatgaacagtgtatcccccactatcgtctaccttagcccatgagggttcctctattgatttagcaatttttagactacatttagcaggtatttcatctattttaggagcaattaattttattactactgtgattaatatacgaccaattggaataacattagatcaaatacctttatttgtttgggcagtaacaattaccgctattctattattactttctttacctgttttagcaggggctattactatattattaacagatcgaaatttaaatacatcattttttgatcccgcaggaggaggagatccaat…	Bold_Identification	Published	Arthropoda	Insecta	Coleoptera	Chrysomelidae						0	0	0	0	0	0	0	0	0	0	0	0	0	0	0	0	0	0	0	0	0	0	0	0	0	0	0	0	0	0	0	0	0	0	0	0	0
OTU757	actaaataatataagtttttgacttttacctccatccttaactttacttttaataagaagaattataaataaaggggcagggacaggatgaacagtttatcctcctttatcaactaatatttctcatgaaggagcttctgtagatttagcaatttttagtcttcatatagcaggaatctcatctattttaggagctataaattttatttctacaattattaatataaaatctactggtataaatccagatcaaatacctctttttgtttgagctgtgaaaattacagctattttacttcttttatctctacctgttttagcaggagctattactatactattaacagatcgtaatgtaaatacatccttttttgatcctgcagggggaggagatccaat…	Bold_Identification	Published	Arthropoda	Insecta	Coleoptera	Curculionidae						0	0	0	0	0	0	0	0	0	0	0	0	0	0	0	0	0	0	1	0	0	0	0	0	0	0	0	0	0	0	0	0	0	0	0	0	0
OTU1050	attaaacaatataaggttttgattattacccccatcattaaccctattgttaataagaaggttggttgaaagaggggcaggaactggttgaacagtttatccacccctatcctctaatattgctcatggaggagcttcagttgatttagctatttttagattacatttagcaggaatttcatccattttaggagcagtaaattttatttctacaattattaatatacgaactatcggaatatcattcgatcaaatacctctttttgtttgagctgtgggaatcacagctcttttacttcttctttctcttccagttttagctggagctatcacaatacttttaactgaccgaaacttaaatacagcttttttcgaccctgcaggtggaggagatccaat…	Bold_Identification	Private	Arthropoda	Insecta	Coleoptera	Staphylinidae						0	0	0	0	0	0	0	0	0	0	0	0	0	0	0	0	0	0	0	0	0	0	0	0	0	0	0	0	0	0	0	0	0	0	0	0	0
OTU1309	aataaacaatataagattttgattattacccccttcgttatctttattactaataagaagaatagtagaaagaggagttggaactggatgaactgtttatccacccctctcttctaatattgcacatggaggatcttcagtagatttagctatttttagacttcacttagcaggaatttcttcaattttaggagctgtaaattttattactacagtaattaatatacgacctgcaggaataaccttagaccgaatacctttatttgtatgaagagttgctattactgctcttttattactcttatctcttccagttttagctggagcaattacaatactattaactgatcgaaacttaaatacttctttttttgatcctgcaggtgggggagacccaat…	NCBI_BOLD_Merger		p__Arthropoda	Insecta	Coleoptera	f__Cleridae						0	0	0	0	0	0	0	0	0	0	0	0	0	0	0	0	0	0	0	0	0	0	0	0	0	0	0	0	0	0	0	0	0	0	0	0	0
OTU4125	aataaacaatataagattttgactattgcccccttctttaacgttattaattataagaagagttgtagaaagaggggcagggactggatgaaccgtttaccctcctctttcctctaatattgcccatagaggatcttctgttgatttagctatttttagtttacatttagcaggaatttcatcaattttaggagctgtaaattttattactacagtcattaatatacgacccaaaggaataacctttgaccgtatgcctttatttgtttgagcaattgcaattactgctttattactcttactttctttacctgttttagcaggagcaattactatacttttaactgatcggaatttaaacacctcatttttcgaccctgcaggtggaggagatcctat…	NCBI_BOLD_Merger		p__Arthropoda	Insecta	Coleoptera	f__Cerambycidae						0	0	0	0	0	0	0	0	0	0	0	0	0	0	0	0	0	0	0	0	0	0	0	0	0	0	0	0	0	0	0	0	0	0	0	0	0
OTU3103	aataaacaacataagattttgacttttaccgccatctctaattttactgctttcaagaagtatagtagaaagaggagcaggaactggatgaacagtttaccccccactttcatctaatattgctcacggtggagcctcagtagacttagccatttttagtcttcatctagctggaatttcctcaattttaggagcagttaattttattactactgttttgaatatacgatctataggaattacttttgatcgaatacctttatttgtttgatcagtagcaattacagccttacttttattactttctcttcctgttttagcaggagctattactatacttttaactgatcgaaatctaaatacatcattttttgaccctacaggagggggagaccctat…	Bold_Identification	Private	Arthropoda	Insecta	Coleoptera	Staphylinidae						0	0	0	0	0	0	0	0	0	0	0	1	0	0	0	0	0	0	0	0	0	0	0	0	0	0	0	0	0	1	0	0	0	0	0	0	0
OTU4546	aataaataatataagtttctgactcctacctccctctttaacccttctattaataagaagaattgtagaaaaaggggctggaacggggtggaccgtctaccctcctttagcttctaatattgcccatgggggagcttctgttgatttggcaattttcaggcttcatttagctggaatctcgtcaattttaggggcagtaaatttcatttctactgttattaatatacgcccgactggcctatcgatagatcaactttctctttttacctgagctgtcaaaattactgcaattttacttcttctttcattaccagttttagcaggagcaatcaccatgcttttaactgatcgaaatattaacacttcattctttgacccagcaggagggggtgatccaat…	Bold_Identification	Published	Arthropoda	Insecta	Coleoptera	Brentidae						0	0	0	0	0	0	0	0	0	0	0	0	0	0	0	0	0	0	0	0	0	0	0	0	0	0	0	0	0	0	0	0	0	0	0	0	0
OTU345	aataaataatataagattttgacttcttcctccttcattaactcttttactaataagaagaattgttgaaaaaggagcagggactggttgaacagtttatccccctttagcttctaatattgctcatggaggtgcatcagttgacttagccatttttagattacatttagcaggaatttcttctattttaggagcagtaaattttatctctacagtaattaacatacgaccaactggcttatctttagaccaactttctttatttacttgagcagtaaaaattacagcaattttacttcttttatcacttccagtcttagctggggctattactatattattaacagatcgaaatattaatacatcattttttgaccctgctggaggaggggaccctat…	Bold_Identification	Published	Arthropoda	Insecta	Coleoptera	Brentidae						0	0	0	0	0	0	0	0	1	0	0	0	0	0	0	0	1	1	0	0	0	0	0	1	0	0	1	0	0	0	0	0	1	1	0	1	0
OTU1757	aataaacaatataagattttgattacttccaccttcattaactttattattattaagaagaatggtagaaaatggggcaggtactgggtgaactgtttatcctcctttatcagctaatattgcacacagaggatcttctgtagatttagctatttttagtttacatttagccgggatctcttcaattttaggggcagtaaattttattacaacagttattaacatacgtcctcaaggaataacattagatcgaacacccttatttgtttgagctgtagctatcactgctttattacttttgttatctcttccagttttagctggtgcaattacaatattattaactgatcgaaatttaaatacttcattttttgatccggccggtggaggggatccaat…	Bold_Identification	Private	Arthropoda	Insecta	Coleoptera	Melyridae						0	0	0	0	0	0	0	0	0	0	0	0	0	0	0	0	0	0	0	0	0	0	0	0	0	0	0	0	0	0	0	0	0	0	0	0	0
OTU2284	tataaataatataagattttgattacttcccccttcactatctttattacttataagagctatagtagaaagaggagcaggaactggatgaacagtttaccctccattatcatctaatattgctcatggaggagcatctgtagatttagctatttttagtcttcatctagcaggaatttcctcaattttaggagctgttaattttatttcaacaattattaatatacgccctcattttataaaatttgatcaaatacccttatttgtttgagctgttgctattacagcccttctcctccttttatctttacctgtattagcaggagctattactatattattaactgatcgaaatattaatacatctttttttgatccaactggaggaggtgatccaat…	Bold_Identification	Published	Arthropoda	Insecta	Coleoptera	Staphylinidae						0	0	0	0	0	0	0	0	0	0	0	0	0	0	0	0	0	0	0	0	0	0	0	0	0	0	0	0	0	0	0	0	0	0	0	0	0
OTU3076	tataaataacataagattttgattgcttccaccttcattaattttattaattataagaagaattattgacaaaggggcaggaacaggatgaacagtttatcctccactatcttcaaatattgctcatgaaggagcctccgtcgatttagctatttttagtcttcatatagctggtatttcctcaattttaggagctattaatttcatttcaacagtgattaatatacgtccaataggaataaaccccgaccaaataactctttttatttgggccgttaaaattacagctattttattattattgtctctacctgttcttgcaggagcaattacaatattattaacagatcgaaacattaatacatcattttttgatccagcaggagggggtgacccaat…	Bold_Identification	Private	Arthropoda	Insecta	Coleoptera	Curculionidae						0	0	0	0	1	0	0	0	0	0	0	0	0	0	0	0	0	0	0	0	0	0	0	0	0	0	0	0	0	0	0	0	0	0	0	0	0
OTU3935	tataaataatatgagattttgacttttacccccttcattaacattactattaatgagaagaatagttgaaagaggtgccgggactggttgaacagtctatccacctttatcttcaaatattgctcatggtggagcatcagttgatttagctatttttagtttacatttagctggaatttcttcaattttaggtgctgtaaattttatttcaacaatcattaatatacgagctttaggtataaattttgatcgaataccattatttgtatgatccgttgctattacagcactattacttttactatcacttcctgttttagcaggagctattacaatacttttaacagatcgaaatttaaatacttcattttttgatcctgctggcggtggagatccaat…	Bold_Identification	Private	Arthropoda	Insecta	Coleoptera	Staphylinidae						0	0	0	0	0	0	0	0	0	0	0	0	0	0	0	0	0	0	0	0	0	0	0	0	0	0	0	0	0	0	0	0	0	0	0	0	0
OTU4245	tataaacaatataagattttggttgttgcccccttccttaaatcttttagttataagaagaattgtagaaagaggggtgggaacaggatgaacagtgtaccccccgctctcttctaatgttgcccatagaggctcctcagttgatttagcaattttcagacttcatttagcaggaatttcttccattctaggtgcagtgaacttcatttcaacagttattaatatacgaccccaaggaatatttatagaccaaactcctttatttgtttgggctgtattaattacagccattcttcttcttctgtccctaccagtattagctggggccatcacaatattattaacagaccgaaatttaaatacaacattctttgacccggcaggaggaggagacccaat…	Bold_Identification	Early-Release	Arthropoda	Insecta	Coleoptera	Chrysomelidae						0	0	0	0	0	0	0	0	0	0	0	0	0	0	0	0	0	0	0	0	0	0	0	0	0	0	0	0	0	0	0	0	0	0	0	0	0
OTU4433	aataaataatataagattttgattgttacccccatcattatttttattaattataagaagaatagttgaaagaggagcaggaactggttgaacagtttacccccctttatcctcaaatttagcgcatggtggatcttcagtagatttagctatttttagattacacttagcaggaatttcttcaattttaggagctattaattttatcactaccgtaattaatatacgaccagaaggaataaccttagatcgaataccattatttgtatgagctgttgttattacagcaattttacttcttctttctttaccagtattagctggagcaattactatattattgactgatcgaaatttaaataccactttttttgaccctgcaggaggtggagatccaat…	Bold_Identification	Published	Arthropoda	Insecta	Coleoptera	Chrysomelidae						0	0	0	0	0	0	0	0	0	0	0	0	0	0	0	0	0	0	0	0	0	0	0	0	0	0	0	0	0	0	0	0	0	0	0	0	0
OTU52	tataaataatataagattttgacttttacccccttctttaactttattgattataagaagagtagtagaaaacggggccggaacaggatgaactgtctaccctcccctatcatccaatattgcccatagaggatcttctgttgatttagctatttttagacttcacttagctggaatttcctctattttaggagcagtaaattttattactacagtgattaatatacgacctacgggaataaccctagatcgtatacctttatttgtttgggctgtagtaattacagccattcttctccttttatcccttccggttctagctggagctattacaatacttctcactgatcgaaatttaaatacttctttttttgatccagcaggaggaggtgatccaat…	Bold_Identification	Private	Arthropoda	Insecta	Coleoptera	Mycteridae						0	0	0	0	0	0	0	0	0	0	0	0	0	0	0	0	0	0	0	0	0	0	0	0	0	0	0	0	1	0	0	0	0	0	0	0	0
OTU90	aataaataacataagattttgattattacccccatcattaactctcctgattataagaagagttgttgaaagaggggcaggaactgggtgaacagtttacccacccctttcagccaatgtcgcgcatagaggttcatctgttgatttagcaatctttagtcttcatctagctggagtatcctctattctaggagctgttaatttcatttcaaccgtgattaacatacgtcctacaaaaataagtcctgaacaaatacctttattcgtatgagcagtagtaattactgctattctgcttttactttcactacctgttctagctggtgcaattacaatactccttaccgaccgtaatattaacacatcattctttgacccagctggtgggggagatccaat…	Bold_Identification	Published	Arthropoda	Insecta	Coleoptera	Cerambycidae						0	0	0	0	0	0	0	0	0	0	0	0	0	0	0	0	0	0	0	0	0	0	0	0	0	0	0	0	0	0	0	0	0	0	0	0	0
OTU2433	tataaataatataagattttgattactgcccccttctttaattttattagtaataagaagaatagttgaaaggggtgcaggaactggctgaacagtttatcccccgttatcttctaatatttcccatgaaggctcatctgtagatttagcaatttttagattacatttagcaggtatttcaagaattttaggagctattaattttattacaacagtaattaatatacggcctaaaggaataacattagatcgaataccattatttgtttgagcagtcgtaattacagcaattttattacttttatctttaccagtcctagccggagcaatcactatattactaactgaccgaaatctaaatacatcattttttgaccctatcggaggaggagatcctat…	RBOLD_menor211	http://www.boldsystems.org/index.php/Public_RecordView?processid=GBMIN11527-13		Insecta	Coleoptera	Chrysomelidae	Galerucinae	Alticini				0	0	0	0	0	0	0	0	0	0	0	0	0	0	0	0	0	0	0	0	0	0	0	0	0	0	0	0	0	0	0	0	0	0	0	0	0
OTU3520	aataaataatataagattttgactactacccccttctttaactctattattaataagaagaatggtagaaagaggggccggaacaggttgaactgtttaccctcccctatcttctaacattgctcatggaggttcatcagttgatttagcaatttttagattacatttagctggaatttcttctattttaggagcagttaattttatttctacagttattaatatacgatcaatgggaataacatttgataaaatacccttatttgtttgatcagtagtaattacagcattacttttattactttcattaccagtactagctggagcaattactatattattaacagatcgaaatttaaatacttcattttttgaccctgcaggaggaggagacccaat…	RBOLD_menor295	http://www.boldsystems.org/index.php/Public_RecordView?processid=CNCCJ1918-14		Insecta	Coleoptera							0	0	0	0	0	0	0	0	0	0	0	0	0	0	0	0	0	0	0	0	0	0	0	0	0	0	0	0	0	0	0	0	0	0	0	0	0
OTU1076	aataaataatataagattttgatttttacctccttctttaagccttctattaataagaagaattgtagaaaatggagcaggaactggttgaacagtttaccctcccctatcagctaatattgctcatagaggatcatctgttgatctagctattttcagtcttcacctagcaggaatttcatcaattcttggagccgtaaatttcatttctacagttattaatatacgatctcctggaataacatttgatcggctacccttatttgtatgagccgttgcaattactgctcttcttctacttttatctcttccagtcttagcaggggctattactatattattaactgatcgaaatttaaatacatcattttttgatcctgcaggaggtggagatccaat…	Bold_Identification	Published	Arthropoda	Insecta	Coleoptera	Elateridae						0	0	0	0	0	0	0	0	0	0	0	0	0	0	0	0	0	0	0	0	0	0	0	0	0	0	0	0	0	0	0	0	0	0	0	0	0
OTU3615	aataaataacataagattttgattattaccaccctctttaacattacttcttataagaagaatagctgaaagaggtgccggaactggatgaactgtttacccccctctttctgcaaatgtagcacatagaggtgcttctgttgatttagccattttcagattacatttagctggaatttcttctattctcggtgcagttaattttattacaacagtaattaacatacgatcaatcggaataacattcgaccgaatacctctttttgtttgatcagtagctattaccgcattacttttacttctatccttacctgttttagctggagcaattactatacttttaacagatcgaaatttaaatacatccttttttgatcctgctggaggtggtgacccaat…	Bold_Identification	Published	Arthropoda	Insecta	Coleoptera	Staphylinidae						0	0	0	0	0	0	0	0	0	0	0	0	0	0	0	0	0	0	0	0	0	0	0	0	0	0	0	0	0	0	0	0	0	0	0	0	0
OTU1548	aataaataacataagattttggtttcttcccccttcattatcacttcttttaataagaagaattgtggaaaatggggcaggaactggttgaacagtttatccacccctttcctctaatattgcccacagaggatcttcagttgatttagctatttttagacttcatttagcaggaatttcatcaattctaggagctgtaaattttatttcaactgttattaatatacgatctacaggaattacttttgatcgaatacctttatttgtttgagctgtagctattacagctcttcttcttcttttatctctacctgttcttgctggagcaatcactatacttcttacagatcgaaacctaaatacgtcattctttgatccggctggaggaggagatccaat…	Bold_Identification	Private	Arthropoda	Insecta	Coleoptera	Elateridae						0	0	0	0	0	0	0	0	0	0	0	0	0	0	0	0	0	0	0	0	0	0	0	0	0	0	0	0	0	0	0	0	0	0	0	0	0
OTU317	tataaacaatataagattttgattccttcccccttcattatcacttctattaataaggagaattgtagaaaatggagcaggaactggttgaacagtttatccgcctctttcttctaatattgctcatagaggatcttcagttgatttagctatttttagacttcatctagcaggaatctcatcaatcctaggagctgtaaattttatttcaactgtaattaacatgcgatctacaggaatcacctttgatcgaatacctctatttgtttgggctgtagctattacagctcttctactccttttatctttacctgttcttgccggagctattactatacttcttacagatcgaaatcttaatacatcattttttgatccagctgggggaggagacccaat…	Bold_Identification	Published	Arthropoda	Insecta	Coleoptera	Elateridae						0	0	0	0	0	0	0	0	0	0	0	0	0	0	0	0	0	0	0	0	0	0	0	0	0	0	0	0	0	0	0	0	0	0	0	0	0
OTU406	attaaataatataagattttgattgcttccaccatctttaactttcttaattttaagaagaattattgaaagaggggccggcacaggatgaacagtttaccctcctctctcagctaacatcgcccacagaggagcttcagttgatatagccatttttagtctccatctcgcaggggtttcttctattttaggagctattaattttatttcaaccattataaatatacgaccccaaggtataataatagataaaacccccttatttgtttgatcagtaattattacagcaatcttattacttctctctcttcctgttctagcgggggcaattaccatacttttaacagatcgaaatattaatacatctttctttgaccctgcaggaggaggtgatccaat…	Bold_Identification	Private	Arthropoda	Insecta	Coleoptera	Chrysomelidae						0	0	0	0	0	0	0	0	0	0	0	0	0	0	0	0	0	0	0	0	0	0	0	0	0	0	0	0	0	0	0	0	0	0	0	0	0
OTU2384	attaaataatataagattctgactccttccaccatccttaactcttttattaataagaagaattatagataaaggtacaggaaccggatgaacagtttatccacctttatctacaaatattgctcatgaaggagcatctgttgatttagcaatttttagtcttcatatagcaggaatttcatctattcttggtgcaataaattttatttcaactattattaatatacgaccaacaggtataaatcctgatcaaatacctttatttgtttgagctgtaaaaattacagcaattcttttacttttatcccttcctgttcttgcaggagcaattactatgcttttaacagatcgaaatattaatacatcattttttgatccagctggaggaggagatccaat…	Bold_Identification	Published	Arthropoda	Insecta	Coleoptera	Curculionidae						0	0	0	0	0	0	0	0	0	0	0	0	0	0	0	0	0	0	0	0	0	0	0	0	0	0	0	0	0	1	0	0	0	0	0	0	0
OTU2853	acttaacaatataagattttggcttcttccaccgtctttaacccttcttttaataagaagaattattgacaaaggagcaggaacaggttgaactgtttatcccccattatctactaatattgctcatgaaggggcatctgtagatctagctatttttagtcttcatatagcaggaatctcatcaattttaggagcaataaacttcatctcaactgtaattaatatacgaccagtaggaataaactatgatcgtataccactttttgtatgagctgtaaaaattactgcaattcttctccttttatctttacctgttcttgctggagcaatcactatacttttaaccgatcgaaacatcaatacatcctttttcgacccagcaggtggaggagacccaat…	Bold_Identification	Published	Arthropoda	Insecta	Coleoptera	Curculionidae						0	0	0	0	0	0	0	0	0	0	0	0	0	0	0	0	0	0	0	0	0	0	0	0	0	0	0	0	0	0	0	0	0	0	0	0	0
OTU657	tataaataacataagattttggttacttccaccatcactaacactcctattaataagaagaatagtagaaagaggtgtaggaacaggatgaacagtttatcctcctctatcatctaatattgcccatggaggatcatctgttgatctagctatttttagtcttcatcttgctggtatttcatcaattctaggagctgtaaactttattactacagtaatcaatatacgatctccaggaataacatttgatcgaatacccctatttgtatgatcggtagcaattacagcccttctacttttactatcactccctgtacttgcaggggccattacaatattattaacagaccgaaatttaaacacatcattctttgaccctgcaggaggaggtgatccaat…	Bold_Identification	Published	Arthropoda	Insecta	Coleoptera	Ptilodactylidae						0	0	0	0	0	0	0	0	0	0	0	0	0	0	0	0	0	0	0	0	0	0	0	0	0	0	0	0	0	0	0	0	0	0	0	0	0
OTU2687	attaaataatatgagattctgacttttacctccttcattaactttattaatcttaagaagattagtagaaagaggagccggaactggatgaacagtttacccaccgttatcttcaaacctagctcataacggttcttctgtagatttagcaatttttagtcttcatttagctggaatttcttctattcttggagcagtaaactttatttctactattctgaatatacgaccttttggtataacctttgaaaaaatacctttatttgtttgatcagttttaattactgctatcttacttttactttcactcccagtattagcaggtgcaatcacaatactccttacagatcgaaatattaatacttctttttttgacccagcaggaggaggagatcctat…	Bold_Identification	Published	Arthropoda	Insecta	Coleoptera	Coccinellidae						0	0	0	0	0	0	0	0	0	0	0	0	0	0	0	0	0	0	0	0	0	0	0	0	0	0	0	0	1	0	0	0	0	0	0	0	0
OTU1449	cttaaataatataagattttgacttttacctccatctattactcttcttcttataagaagaattataaataaaggagctggaacaggatgaacagtttatccccctttatcaactaatatctctcatgaaggagcctctgtagatttagcaatctttagtcttcatatagctggaatttcatctattttaggagcaataaattttatttctacagttattaatatacgaactactggaataaacccagatcaaatacctctttttgtttgagctgtaaaaattacagctattttactcttactatctcttccagtattagcaggagctattactatattattaacagatcgtaatgtaaatacatctttttttgatcctgcaggaggtggagaccctat…	Bold_Identification	Published	Arthropoda	Insecta	Coleoptera	Curculionidae						0	0	0	0	0	0	0	0	0	0	0	0	0	0	0	0	0	0	0	0	0	0	0	0	0	0	0	0	0	0	0	0	0	0	0	0	0
OTU810	aataaataatataagattttgacttttacctccatctttatcattattaattataagaagaataattgaaagtggggcaggaactggatgaactgtttaccctcctctatcagcaaatattgctcatagaggcccatcagttgatttagcaatttttaggcttcatttagctggagtttcatcaattttaggagcagtaaattttatctctacaattattaatatacgaccttcaaatataatatttgatcaaatacctttatttgtttgagctgtattaattacagctattttattattattatcacttccagttcttgcaggagctatcactatacttttaacagaccgaaatcttaattcatcattttttgaccctgcaggagggggagatccaat…	RBOLD_menor370	http://www.boldsystems.org/index.php/Public_RecordView?processid=CNTID5178-15		Insecta	Coleoptera	Lampyridae	Lampyrinae	Cratomorphini				0	0	0	0	0	0	0	0	0	0	0	0	0	0	0	0	0	0	0	0	0	0	0	0	0	0	0	0	0	0	0	0	0	0	1	0	0
OTU238	gataaacaacataagattttgattactaccaccttcattaactttactattaataagaagagtagtagaaagaggggtaggtacaggatgaacagtatatccccctttatcctctaatattgcccacggaggatcatctgttgatctagcaatttttagtctccatttagccggaatttcatcaattctgggggctgttaattttattactacagttattaatatacgatcaccgggaatatcatttgatcgaatacctttatttgtatgatcagtagcaattacagctcttcttcttcttctatctcttcctgtattagctggagcaattaccatattactaacagatcgaaatttaaatacctcattttttgatccagccgggggtggggatcctat…	Bold_Identification	Published	Arthropoda	Insecta	Coleoptera	Ptilodactylidae						0	0	0	0	0	0	0	0	0	0	0	0	0	0	0	0	0	0	0	0	0	0	0	0	0	0	0	0	0	0	0	0	0	0	0	0	0
OTU3198	aataaacaatatgagattttgattacttcccccatcattatctttattgttaataagtagaatagttgaaagaggggcaggaactggatgaactgtttatcctcccctttcatctaatattgcccatgcaggagcttcagttgatttagctatttttagattacacttagcaggaatctcttctattttaggagccgtaaatttcattacaacaattattaacatacgatccagaggaataacatatgaacgaatgcctttatttgtttgatcagtaggtattacagcccttttacttttactctctttacctgttttagcaggagcaatcacaatactcttaaccgatcgaaatttaaatacatctttttttgatcctgctggaggtggagatccaat…	Bold_Identification	Private	Arthropoda	Insecta	Coleoptera	Staphylinidae						0	0	0	0	0	0	0	0	0	0	0	0	0	0	0	0	0	0	0	0	0	0	0	0	0	0	0	0	0	0	0	0	0	0	0	0	0
OTU1295	aataaataatataagattctgattattacccccttcactaacattacttttaataagaagaattgtagaaagtggtgttggtacaggatgaacagtttacccacctttatcttctaatattgctcacggaggggcttctgtagatttagctattttcagtcttcacttagcgggaatctcttctattctaggagcagtaaattttattactacagtaattaatatacgacctcaaggaataacttttgaccgaatgcccttatttgtatgatcagtagtaattacagcagtgttattacttttatcattaccagtacttgcaggagcaattactatattattaactgaccgaaatattaatacttcattcttcgaccctgcaggagggggagacccaat…	Bold_Identification	Published	Arthropoda	Insecta	Coleoptera	Tenebrionidae						0	0	0	0	0	0	0	0	0	0	1	1	0	0	0	0	0	0	0	0	1	0	0	0	0	0	0	0	0	0	0	0	0	0	0	0	0
OTU1478	aataaataatatgagattttgattgttacccccttctcttaccctgcttctgataagcagcctagtcgaaaacggggcggggacaggatgaacagtttaccctccgctgtcctcaggaattgcacatgcaggagcatcagtagatctagctatttttagtttacatttagcaggggtatcctctattttaggggctgtaaattttattactacaattattaatatacgatcaattggaataacatttgaccgaatacctttatttgtttgatctgtaggaattactgctttacttttattattatcattaccagtattagctggagctattacaatacttttaactgatcgaaatttaaatacttctttttttgacccagctggtggaggagatcctat…	Bold_Identification	Published	Arthropoda	Insecta	Coleoptera	Carabidae						0	0	0	0	0	0	0	0	0	0	0	0	0	0	0	0	0	0	0	0	0	0	0	0	0	0	0	0	0	0	0	0	0	0	0	0	0
OTU2098	tataaataatataagattttgattactacctccttcactttcgttactattaataagaagaatagttgaaaatggggcaggaacaggttgaacagtttaccctcctttatcgtctaacatcgcccatagaggatcttctgttgatttagcaatttttagattacatttagctgggatttcttcaattttaggagcagtcaattttattacaacagttattaatatgcgatctcctggaataactttagataaaatacctttatttgtttgatcagtagctatcacagctttacttttacttctttctttacctgtgttagcaggagcaattacaatattattaactgatcgtaacttaaatacatctttctttgatccagctggaggaggagaccctat…	Bold_Identification	Private	Arthropoda	Insecta	Coleoptera	Leiodidae						0	0	0	0	0	0	0	0	0	0	0	0	0	0	0	0	0	0	0	0	0	0	0	0	0	0	0	0	0	0	0	0	0	0	0	0	0
OTU215	aataaataatataagattttgattattacccccatctctaattttattgattataagaagagttgttgaaaatggggcaggaacaggctgaacagtttatcctcctttatcagctaatattgctcatgcaggaccttcagttgatctagcaatttttagtcttcatttagctggaatttcatctattttaggagctgtaaattttattactaccgttattaatatacgaccaagaggaatgtcatttgatcgtttacccttattcgtttgagctgtaaaaattactgcaattttattacttttatccctcccagttttagcaggagctatcactatacttttaacagaccgaaatctaaatacatctttttttgatcctgccggaggaggagacccaat…	Bold_Identification	Published	Arthropoda	Insecta	Coleoptera	Cerambycidae						0	0	0	0	0	0	0	0	0	0	0	0	0	0	0	0	0	0	0	1	0	0	1	0	0	0	0	0	0	0	0	0	0	0	0	0	0
OTU2447	tcttaataatataagattttgattattgcctccttccttattccttcttctctctagaagaataattgataaaggagcaggaactggatgaacagtttatccacctttagctagtaatattgctcatgaaggagcatcagttgatcttgctatttttagattacatatagctggaatttcttcaattttaggtgcaattaattttatttctacagttattaatatacgccctataggaatatttcctgaacgtatatccttatttatttgagcagttaatattactgcaattttattattattatctcttcctgtattagcaggtgcaattacaatattattaactgatcgtaatactaatacaaccttttttgatcctgctggaggaggagaccctat…	Bold_Identification	Published	Arthropoda	Insecta	Coleoptera	Curculionidae						0	0	0	0	0	0	0	0	0	0	0	0	0	0	0	0	0	0	0	0	0	0	0	0	0	0	0	0	0	0	0	0	0	0	0	0	0
OTU310	aataaataatataagattttggcttcttcccccatcaatcactttacttttgctaagaagaatagtagaaagtggggctggaactggatgaacagtttatcctcccttatcagcaaatttagctcatagaggagcttcagttgatttagctattttcagtcttcatctagctgggatttcctcaattcttggcgcagtaaattttatttcaactattgctaatatacgacctaaggaaataaaacttgatcaaatacccttatttgtatgagctgtactattaacagcaattttattgcttttatctttaccagttttagctggagctattactatacttttaactgatcgtaatctaaattcatcattctttgatcctgcaggagggggagacccaat…	Bold_Identification	Published	Arthropoda	Insecta	Coleoptera	Lampyridae						0	0	0	0	0	0	0	0	0	0	0	0	0	0	0	0	0	0	0	0	0	0	0	0	0	0	0	0	0	0	0	0	0	0	0	0	0
OTU3135	aataaataatataagattctggctattgcccccatcattaaccctattattaataagaagattagtagaaagaggggctggaacaggttgaacagtttaccctcctttatcttctaatattgctcatggaggtgcctctgtagacttagcaatttttagactacacctagcaggtatttcatctattttaggtgcagtaaattttattacaactgtaattaacatacgtgcaagtgggataaattttgatcgaatacccctattcgtttgagctgtagttctaactgcacttttacttcttttatctcttccagttttagcaggagctatcactatattattaactgatcgtaatttaaatacaaccttctttgacccttcaggaggaggagatccagt…	Bold_Identification	Published	Arthropoda	Insecta	Coleoptera	Ochodaeidae						0	0	0	0	0	0	0	0	0	0	0	0	0	0	0	0	0	0	0	0	1	0	0	0	0	0	0	0	0	0	0	0	0	0	0	0	0
OTU3378	aataaataacataagattttgattactccccccgtcattaagattccttttaataaggagaatagtagaaagaggaactggtacaggatgaactatctaccctcctcttagatccaatattgctcacagaggatcttctgtagatttaactatttttagtctacatttagcaggaatttcaagaattctaggtgctgtaaattttattacaactgtaattaatatacgaacaataaatataaattttgatcaaatacctttatttgtatgatctgtagctatcactgctcttttattactattatcccttccagttctagcaggagctattacaatactactaacagaccgaaacttaaatacttctttttttgaccccgcaggaggaggagaccctat…	Bold_Identification	Private	Arthropoda	Insecta	Coleoptera	Staphylinidae						0	0	0	0	0	0	0	0	1	0	0	0	0	0	0	0	0	0	0	0	0	0	0	0	0	0	0	0	0	0	0	0	0	0	0	0	0
OTU3410	aataaataacataagattttgattactacccccatcgcttactttattaatcataagaagaatagttgaaaatggtgctggaactggatgaacagtttacccccctctttcatctaatcttacacatagtggttcttcagtagatttagctatttttagattacacttagctgggatttcttcaattttaggagctattaattttatcaccactattattaatatacgaccaattataataacatttgaccaaatacctttatttgtatgggctgttctaattaccgctattttacttcttctttcacttcctgtattagcaggagctattactatattattaacagatcgaaatttaaatacttctttttttgaccctgcaggagggggagaccctat…	Bold_Identification	Private	Arthropoda	Insecta	Coleoptera	Aderidae						0	0	0	0	0	0	0	0	0	0	0	0	0	0	0	0	0	0	0	0	0	0	0	0	0	0	0	0	0	0	0	0	0	0	0	0	0
OTU724	aatgaataatataagcttctgattactccccccctcattatgtctacttttaatgagaagagtagtagaaaacggagctggaacaggctgaactgtatacccccctctttcttcaaacattgctcatggaggctcatctgttgatcttgccatctttagcctccatttggccggagcatcgtctatcctaggagctattaatttcatctccaccataattaatatacgtcctgccggcataatccttgaacgaatacccctgttcgtttgagcaattggaattaccgcagtattattgcttctatctttacccgttttagctggagctatcactatacttctgaccgaccgaaacctaaacacatcattctttgacccagccggtggtggcgacccaat…	Bold_Identification	Private	Arthropoda	Insecta	Coleoptera	Mordellidae						0	0	0	0	0	0	0	0	0	0	0	0	0	0	0	0	0	0	0	0	0	0	0	0	0	0	0	0	0	0	0	0	0	0	0	0	0
OTU753	aataaacaacataagattttgactgcttccgccttctctttcccttctccttatgagaagtatcgtagaaagaggtgctggtactggatgaactgtttaccctccactttcatccaatattgctcatggtggttcttctgtagacttagcgatctttagtcttcatcttgcaggaatctcttctattcttggtgctgtaaatttcattactacagtaatcaacatacaaccaactggaatatcattcgaacgaataccactattcgtctgagcagtcttaatcactgcaattcttctactcctatctctcccagtattagccggagctattactatactccttacagaccgaaacctaaatacgactttcttcgacccttcaggaggaggagatccaat…	RBOLD_menor364	http://www.boldsystems.org/index.php/Public_RecordView?processid=PIMA083-18		Insecta	Coleoptera	Nitidulidae	Nitidulinae					0	0	0	0	0	0	0	0	0	0	0	0	0	0	0	0	0	0	0	0	0	0	0	0	0	0	0	0	0	0	0	0	0	0	0	0	0
OTU2674	aataaataacataagattttggcttcttcccccctcacttactcttcttactataagaagagtagtagaaagaggagctggcacaggctgaactgtgtatcccccactttcagctaatattgcccatagagggccctctgtagatttggctatttttagtctacatttagcaggtatctcttcaattcttggagcagttaattttattacaacaattattaatatacgaccagaaaatataacatttgaccgaatacccctatttatctgagcagtaggaattacagctcttctattacttttatctttacctgttttagcaggtgctattactatgctacttacagaccgaaatttaaatacatctttttttgaccctgcgggaggaggagaccctat…	Bold_Identification	Published	Arthropoda	Insecta	Coleoptera	Anthribidae						0	0	0	0	0	0	0	0	0	0	0	0	0	0	0	0	0	0	0	0	0	0	0	0	0	0	0	0	0	0	0	0	0	0	0	0	0
OTU84	aataaataatataagattttgacttttacccccatctttaagattattattaataagaagaatagtagaaaatggagctggtactggatgaacagtatatcctcccctttcttctaatattgcccatggcggatcttctgttgatttagctatttttagattacatttagctggtatttcatcaattctaggggctgtaaactttattactacagtaattaatatacgcccagaggggataactttagatcgaatgcctttatttgtttgagcagtagctatcactgctttactattacttttatctctacctgtattagcaggagctattacaatattactaactgatcgaaacttaaatacatctttttttgatccagctggagggggagacccaat…	Bold_Identification	Published	Arthropoda	Insecta	Coleoptera	Cleridae						0	0	0	0	0	0	0	0	0	0	0	0	0	1	1	0	0	0	0	0	0	0	1	1	0	0	0	0	1	0	0	1	1	0	0	0	0
OTU3711	aataaataatataagattttgattattgcccccttcattaactttattaattttaagaagattggtagaaaatggggccggaacaggttgaactgtttacccccctttatctagaaatattgcccatagaggatcttctgttgatttagctatttttaggcttcatctagcaggggtctcttcaattttgggggcagtaaattttattacaactgtaattaatatgcgccctcaaggaataactttagaccgtactcctctatttgtatgggctgtagtaattacagctttattattattactttccttgccggtattagcgggggccatcacaatgttattaactgatcgaaatttaaatacttctttttttgatcctgcaggagggggagacccaat…	Bold_Identification	Published	Arthropoda	Insecta	Coleoptera	Melyridae						0	0	0	0	0	0	0	0	0	0	0	0	0	0	0	0	0	0	0	0	0	0	0	0	0	0	0	0	0	0	0	0	0	0	0	0	0
OTU1178	aataaataatataagattctgattacttcccccttcattaacactattattaataagaagaatagttgaaaatggggctggtactggctgaactgtttatccacctttatcttctaatattgctcatggaggatcttctgttgatttagcaatttttagactccatttagcgggggtttcttctattttaggggcagtaaattttattactacagttattaatatacgacctgaaggaataacattagatcgtgtacctttattcgtatgagctgttgcaattacagctttattactattactttctttacctgttttagcaggagctattactatgttacttactgatcgaaatttaaatacctctttttttgacccagcaggaggaggagatcctat…	Bold_Identification	Published	Arthropoda	Insecta	Coleoptera							0	0	0	0	0	0	0	0	0	0	0	0	0	0	0	0	0	0	0	0	0	0	0	0	0	0	0	0	0	0	0	0	0	0	0	0	0
OTU1116	aataaataatataagattttgattgctccccccatcattatctttattaattatgagaagaatcgtagaaagaggtgcagggactggatgaacagtgtaccccccactttcatccaatattgcccatggcggatcttcagtagatctagctatttttagtcttcatttagcaggaatttcatctattttaggtgcaattaattttattactactgtcattaatatacgaccctctggtataactttcgatcgtatacctttatttgtctgagctgtagctattactgcccttctattacttttatctttaccagttttagctggagctatcactatacttttaacagaccgtaatctaaatacgtccttctttgacccatctggaggaggggatcctat…	Bold_Identification	Private	Arthropoda	Insecta	Coleoptera	Chrysomelidae						0	0	0	0	0	0	0	0	0	0	0	0	0	0	0	0	0	0	0	0	0	0	0	0	0	0	0	0	1	1	0	0	0	0	0	0	0
OTU1319	attaaataatataagattttggtttctacctccttcactaatatttctaattataagaagaatagtagaaagaggggcaggaacaggatgaacagtttatccccccctatcagccaatattgctcacagaggtccctcagttgatttagcaatttttagtttacacatagcaggaatctcctcaattttaggagcagttaattttatttctacaattataaatatacgatcgccaggtataaaatttgatcaaatatccctttttatttgatcagtaggaattactgctcttttgctccttttaagattacccgtactagcaggagcaatcacaatacttttatcagaccgaaatctgaatacatcgtttttcgacccattggggggaggggacccaat…	Bold_Identification	Published	Arthropoda	Insecta	Coleoptera	Cantharidae						0	0	0	0	0	0	0	0	0	0	0	0	0	0	0	0	0	0	0	0	0	0	0	0	0	0	0	0	0	0	0	0	0	0	0	0	0
OTU1580	aataaacaatataagattttggcttctccctccttcactaacattacttttaatgagaagaattgtggaaagtggagcaggaactgggtggaccgtttacccgcccctctctgcaaatatcgctcatagaggatcctcagttgatttagctatttttagtttacatttagctggaatctcctcaattctaggagcagttaattttattactacagttattaatatacgacctcaaggaatagaccttgatcgaatgcctctctttgtttgagcagtagtaattactgcaattttactacttttatcattacctgtattagcaggtgcaattactatacttttaactgaccgaaatttaaatacttctttttttgaccctgccggaggaggagacccaat…	Bold_Identification	Private	Arthropoda	Insecta	Coleoptera							0	0	0	1	0	0	0	1	0	0	0	0	0	0	0	0	0	0	0	0	0	0	0	0	0	0	0	0	0	0	0	0	0	0	0	0	0
OTU162	tataaataatataagattctgactattacctccctccttaactttattattaataagaagagttgtagaaagaggtgtaggaacaggatgaactgtttatcctcctttatcatctaatattgctcatggaggatcttctgttgatttagcaatttttagtttacatttagcaggtatctcctcaattctaggggcagtaaattttattacaacagttattaatatacgatctccaggtataacctttgaccaaatacccctttttgtatgatcagtagtaatcacagctcttttattattattgtcgttacctgttctagctggtgctatcacaatattattaactgatcgtaatttaaatacctccttctttgacccagcaggagggggagatccaat…	Bold_Identification	Published	Arthropoda	Insecta	Coleoptera	Ptilodactylidae						0	0	0	0	0	0	0	0	0	0	0	0	0	0	0	0	0	0	0	0	0	0	0	0	0	0	0	0	0	0	0	0	0	0	0	0	0
OTU1819	gataaataacataagattttggttattaccaccctcattaactttacttttaataagtagtatagttgaaagaggagctgggactggttgaactgtttacccacctctttctagaaatattgcccatggaggagcttcagttgatttagctatttttagacttcacttagcaggaatctcttcgattttaggtgctgttaattttatcaccacagtaattaacatacgatcagcaggaataacatttgaccgtataccattgtttgtatgatcagtagcattgactgctcttttactactcctatctctaccagttttagcaggtgctattactatactattaacagatcgaaatattaatacttccttctttgatccagctggaggaggtgaccctat…	Bold_Identification	Published	Arthropoda	Insecta	Coleoptera	Scarabaeidae						0	1	1	1	1	0	1	1	0	0	0	0	0	0	0	0	0	0	0	0	0	0	0	0	0	0	0	0	0	0	0	1	0	0	0	0	0
OTU2297	tataaataatataagattttgattattaccattttctttaattttattaatttttagctcaattgtagacaaaggagcaggaacgggatgaaccgtctatccccccctatcttctaacttaagccatagaggggcctctattgatctagctattttcagtcttcatttagctggaatttcctcaattataggagcaattaattttatttctactatcattaatatacgaccagtaaatataaaatttcatcaaatacctttatttgtttgatcagtttttttaacagccattttattattattatcattacctgtattagctggagctattacaatattattaacagaccgtaatttaaatacttcattttttgaccccgcaggaggaggagatcctat…	Bold_Identification	Private	Arthropoda	Insecta	Coleoptera	Anamorphidae						0	0	0	0	0	0	0	0	0	0	0	0	0	0	0	0	0	0	0	0	0	0	0	0	0	0	0	0	0	0	0	0	0	0	0	0	0
OTU298	aataaacaacatgagattctgatttcttcctccatcattatccctccttctaataagaagaattgtcgaaaatggggctggaactggttgaacagtttatccccctctgtcttctaatattgcccatagaggatcttcagttgatttagctattttcagacttcacctagcaggaatttcttcaattttaggagctgtaaattttatctctactgttattaacatacgatccacagggatttcctttgatcgtatacctttatttgtttgagctgttgttattacagccctccttcttcttctatcactaccagttcttgccggagcaattactatacttttaacagatcgaaatctaaatacatcattctttgatccagctgggggaggagacccaat…	Bold_Identification	Private	Arthropoda	Insecta	Coleoptera	Elateridae						0	0	0	0	0	0	0	1	0	0	0	0	0	0	1	0	1	1	0	0	0	0	0	1	0	1	1	0	0	0	0	0	0	0	0	0	0
OTU3335	aataaacaatataagattttgacttttaccgccttcactttcacttctattaataagaagaatcgtcgaaaaaggagccggaacaggttgaacagtttacccccctctttcttctaatattgcccatggaggttcttcagttgatttagctatttttagactccacatagcaggtatctcttcaattttaggggcagtaaattttatttctacagtcattaatatgcgaccagaaggaataacattagaacgaatacccctttttgtttgagctgtcattattacagctgttcttcttctcctttctttacctgtccttgcaggtgcaattacaatacttttaactgatcgtaatatcaatacttcattttttgaccctgctggaggaggggaccctat…	Bold_Identification	Published	Arthropoda	Insecta	Coleoptera	Laemophloeidae						0	0	0	0	0	0	0	0	0	0	0	0	0	0	0	0	0	0	0	0	0	0	0	0	0	0	0	0	0	0	0	0	0	0	1	0	0
OTU183	aataaacaacataagattttgattgctacctccttcaattagcctcctaattataagaagaatcgttgaaagaggagccggaacaggatgaactgtttacccccctctctcatccaatattgcccacggcggttcgtcagtagatttagctattttcagcctccatcttgccggaatttcatcaattttaggggctgtaaattttatttctacagtgattaatatgcgacctaacggaataaccttagatcgaatacctctttttgtatgggcagttgcaatcacagcccttcttcttctcttgtctctccccgttttagctggagctattactatattattaactgatcgaaatattaatacaacatttttcgaccccgccggtggaggagacccaat…	RBOLD_menor167	http://www.boldsystems.org/index.php/Public_RecordView?processid=CNC347-11		Insecta	Coleoptera							0	0	0	0	0	0	0	0	0	0	0	0	0	0	0	0	0	0	0	0	0	0	0	0	0	0	0	0	0	0	0	0	0	0	0	0	0
OTU21	aataaacaatataagattttgatttttaccaccttcactatccttacttctaataagaagaattgtagaaaatgggacaggaactggatgaacagtataccctcctttatcttcaaacattgctcacagaggttcttctgtagatttatcaattttcagacttcacatagcagggatttcctcaattttaggagcagtaaattttatttcaacaattataaatatgcgatcttcagaaataaaaatagatcaaatacctctgtttgtatgggctgtactaattacagctgttctacttcttttatcattgccagttttagctggagctattacaatacttctaactgaccgaaatttaaatacatcattttttgacccagcaggtggaggagacccaat…	RBOLD_menor188	http://www.boldsystems.org/index.php/Public_RecordView?processid=USCOC628-10		Insecta	Coleoptera	Cantharidae	Chauliognathinae	Chauliognathini				0	0	0	1	0	0	0	0	0	0	0	0	1	0	0	0	0	0	0	0	0	0	1	1	1	0	0	0	0	0	0	0	0	0	0	0	0
OTU1512	aataaataatataagattttgacttttacctccttctttaacttttttaattttaagaagaattattgaaagaggtgcaggaacaggatgaactgtatacccccctctttcttctaatattgctcatggaggatcttcagtagatatggctatttttagacttcatttagcaggaatttcttctattttaggagctgtaaattttattactacaattatcaatatacgccctataggaataaattttgaaaaaatacctttatttgtatgatcagttctaattacagctgtattacttcttttatctttaccagtactagctggagcaattacgatattattaacagaccgaaatattaatacttcttttttcgaccctgccggaggtggtgaccccat…	Bold_Identification	Published	Arthropoda	Insecta	Coleoptera	Coccinellidae						0	1	0	0	0	0	0	0	0	0	0	0	0	0	0	0	0	0	0	0	0	0	0	0	0	0	0	0	1	0	0	0	0	0	0	0	0
OTU2070	attaaataatataagtttttgacttctacctccatctttaacattacttttaataagaagtattattaataaaggagtaggaacaggatgaacagtctatccacctctatcaactaatattgctcatgaaggagcttctgttgatttagcaatttttagtttacatatagcaggaatctcatctattttaggagcaataaattttatttcaacaattattaatatacgacctaaaggaataaaacttgatcgtatacctttatttgtttgagcagtaaaaattacagctattttactgctcctctctcttccagtattagcaggagctattactatacttcttacagaccgaaatgtaaatacatcattttttgatccagcaggtgggggagacccaat…	Bold_Identification	Private	Arthropoda	Insecta	Coleoptera	Curculionidae						0	0	0	0	1	0	0	0	0	0	0	0	0	0	0	0	0	0	0	0	0	0	0	0	0	0	0	0	0	0	0	1	0	0	0	0	0
OTU3110	aataaataatatgagattctgactattacctccttccttaactttactaattatcagaagaattgtagaaaatggagcaggaactggctgaactgtttacccccccctttcagcaaatatcgctcatagaggttcttctgtagatttagcaatttttaggttacatttggcaggagtatcttcaattcttggagccgttaattttatctcaactgttattaatatacggccagtaggaataactttagaacgaatacctttatttgtatgagctgtagtaattacagctattctacttttactttcactccctgtattagcaggagctattacgatacttcttactgatcgaaatattaatacatcattttttgatcctgcaggtggtggagatccaat…	Bold_Identification	Published	Arthropoda	Insecta	Coleoptera	Cerambycidae						0	0	0	0	0	0	0	0	0	0	0	0	0	0	0	0	0	0	0	0	0	0	1	0	0	0	0	0	0	0	0	0	0	0	0	0	0
OTU1404	gcttaataatataagattttgactcctccctccctctttaactctccttcttataagaagaattgctggaaaaggagcagggacaggatgaacagtttatcctcctttatcaagaaatattgctcatgaaggaccttctattgatctagctattttcagtttacatatagcaggaatctcctctattttaggagctataaatttcatttctacaattattaatatacgccctactggtataggtttagaccgaatacctttatttgtctgagctgttaaaattacagcaattttacttttattatctctacctgtacttgctggagcaattactatactattaactgaccgaaacattaatacttccttttttgacccagcaggagggggtgatcccat…	Bold_Identification	Published	Arthropoda	Insecta	Coleoptera	Curculionidae						0	0	0	0	0	0	0	0	0	0	0	0	0	0	0	0	0	0	0	0	0	0	0	0	0	0	0	0	0	0	0	0	0	0	0	0	0
OTU1496	aataaacaacataagtttttgattattacctccatccttaactcttttattaataagaatattaatagaaagaggggcaggaacagggtgaacagtttatcctcctttatcttctaatattgcccatagaggatcctctgtagatttaattatttttatattacatttagcaggtatctcctcaattctaggggcagtaaattttattactactgttattaatatacgatctccaggaatatcgtttgaccgaatacctttatttgtatgatctgttgctattacagccctcttattattattatctcttccagtccttgcaggagcaattactatattattaactgatcgaaatttaaatacctcatttttcgaccctgcaggggggggagaccctat…	Bold_Identification	Private	Arthropoda	Insecta	Coleoptera	Ptilodactylidae						0	0	0	0	0	0	0	1	1	0	0	0	0	0	0	0	1	0	0	0	0	0	0	0	0	0	0	0	0	0	0	0	0	0	0	0	0
OTU246	tataaacaatataagattttgattgttgcccccatcattaactttattagttttaagtaggattgtagaaaatggagtaggaactggctgaacagtttaccccccattatcctctaatgtagcccatagaggatcatcagtagacttagcaattttcagtctccatttagctggaatttcatcaattctaggagcagttaattttatttcaacagtaatcaatatacgacctgaaggtataaaaatagatcgaactcctttatttgtttgagctgtagtaattacagcaattcttctattactctcattaccagttttagctggagcaattactatattattaactgatcgaaatttaaatacaacattttttgatccggcaggaggcggagatccaat…	Bold_Identification	Private	Arthropoda	Insecta	Coleoptera	Chrysomelidae						0	0	0	1	0	0	0	0	0	0	0	1	0	0	0	0	0	0	0	0	0	0	0	0	0	0	0	0	0	0	0	0	0	0	0	0	0
OTU3942	aataaataatataagtttctgacttcttcctccttctttgagcctactattaataagaagaatcgtagaaaaaggggctggaacagggtgaactgtttaccctcctttagcttccaatattgctcatggcggtgcttctgttgatctagcaatttttagactacatttagctggaatctcatcaattttaggagcagtaaatttcatttctactattattaacatacgtccaactggactatcgttagatcaactttctctttttacctgatctgtaaaaattactgcaattttacttcttctttcattaccagttctggcaggagcaatcaccatacttttaactgatcgtaatattaatacttcattttttgaccctgcaggaggaggtgatcccat…	Bold_Identification	Early-Release	Arthropoda	Insecta	Coleoptera	Brentidae						0	0	0	0	0	0	0	0	0	0	0	0	0	0	0	0	0	0	0	0	0	0	0	0	0	0	0	0	0	0	0	0	0	0	0	0	0
OTU731	aataaacaatataagattttggttccttcctccatcattatctcttcttttaataagaagaattgtggaaaatggagcaggaactggctgaacggtatacccacctttatcttctaacatcgcccacagaggatcttctgttgatttagctatttttagattacatttagcaggaatttcatcaattctaggagctgtaaattttatttcaactgttattaatatacgatccacaggaattacctttgatcggatacccctttttgtttgagctgtagcaattacagcacttttactacttttatcattaccagttcttgccggagcaatcactatattattaacagatcgaaatcttaacacgtcattctttgatcctgcaggaggaggagatcctat…	Bold_Identification	Published	Arthropoda	Insecta	Coleoptera	Elateridae						0	0	0	0	0	0	0	0	0	0	0	0	0	0	0	0	0	0	0	0	0	0	0	0	0	0	0	0	0	0	0	0	0	0	0	0	0
OTU4217	aataaataatataagattttgacttctccccccatcaattactttattaattataagaagaattgtagaaaacggagctggaactggatgaactgtgtaccctccactctcagctaacattgctcacgctggttcttctgtagatttagctatttttagtctacacttagctggaatttcttcaattcttggagctgtaaattttatttctacagtaattaatatacgacccagaggaataacttttgatcgtttacctttatttgtttgagcagtaaaaattacagctatcttattacttttatcattaccagttttagcaggagctattacaatattattaactgatcgaaatttaaatacttccttttttgaccctgctggggggggagatcctat…	Bold_Identification	Private	Arthropoda	Insecta	Coleoptera	Cerambycidae						0	0	1	0	0	0	0	0	0	0	0	0	0	0	0	0	0	0	0	0	0	0	0	0	0	0	0	0	0	0	0	0	0	0	0	0	0
OTU1136	attaaataatataagattttggctacttccaccttccttaactctactattaataagaagtattgtaaatcaaggggtagggacaggttgaactgtctacccccctttatcaaccaatatcactcatgaaggagctgcagtagatttagctattttcaggcttcatatagctggagtttcatcaattttaggggcaattaattttatctccactgttcttaatatacgtccaataggaataaatccagaccgtatagctttatttgtatgagccgtaaaaattacagcaattcttttacttctctctctaccagttcttgcaggagcaatcactatacttctaacagatcgtaatataaacacatcattttttgatcctgcaggaggaggagaccctat…	Bold_Identification	Published	Arthropoda	Insecta	Coleoptera	Curculionidae						0	0	0	0	0	0	0	0	0	0	0	0	0	0	0	0	0	0	0	0	0	0	0	0	0	0	0	0	0	0	0	0	0	0	0	0	0
OTU1217	gataaataacataagattttgacttttacccccctcattaacattacttctaataagtagactagtagaaaggggggctggaacaggttgaacagtatacccccctttatcatcaaatatcacccatggaggagcttcagttgatctagctatttttagtttacatttagccggaatttcttcaattttaggggcagttaattttattactactgtaattaatatacgatctacaggaataacctttgaccgaataccattatttgtatgatcagtagctttaactgccctactcttattgctttccctgccagtattggccggtgctattactatacttctaactgaccgaaatattaatacttctttttttgaccctgcaggagggggtgacccaat…	Bold_Identification	Published	Arthropoda	Insecta	Coleoptera	Scarabaeidae						0	0	0	0	0	0	0	0	0	0	0	0	0	0	0	0	0	0	0	0	0	0	0	0	0	0	0	0	0	0	0	0	0	0	0	0	0
OTU1042	aataaacaatataaggttttgattgctacctccttctctttctttattattaataagaagaatagtagaaaatggagctggaacaggatgaacagtttatccaccattatcttcaaacattgctcatagaggttcttctgttgatttagcaatttttagtctacatttagcaggaatttcttcaattctaggtgctgtaaattttatcacaacagttattaatatacgttctccaggtataacattagataaaatacctttatttgtttgatcagtagctattacagctttactacttcttctttctttaccagttttagctggagcaattacaatactattaactgaccgaaatttaaacacatctttctttgatcctgctggaggaggagatccaat…	Bold_Identification	Published	Arthropoda	Insecta	Coleoptera	Leiodidae						0	0	0	0	0	1	0	0	1	0	0	0	0	0	0	0	0	0	0	0	0	0	0	0	0	0	0	0	0	0	0	0	0	0	0	0	0
OTU146	aataaataatataagattctgattattaccaccatctcttacattgcttttaataagaagaattgtagaaaacggtgtaggaactggatgaacagtatatccacccctttcatctaatattgctcacggaggagcatctgtagatttagctatttttagattacatctagcaggaatttcttctattctaggagcagtaaattttattaccacagtaattaatatacgtccccaaggaataactttcgatcgaatacctttatttgtttgatcagtagttattacagcagtactattacttctttcattaccagtacttgcaggagcaatcactatactattaacagaccgaaatattaatacttcattttttgatcctgcaggaggaggagatcctat…	Bold_Identification	Published	Arthropoda	Insecta	Coleoptera	Tenebrionidae						0	0	0	0	0	0	0	0	0	0	0	0	0	0	0	0	0	0	0	0	0	0	0	0	0	0	0	0	1	0	0	0	0	0	0	0	0
OTU1301	tatgaataatataagattttgattactccccccttcattatctttattaatcgctagaagaattgttgaaaatggtgcaggaactggatgaacagtttatccccctctctcatcaaatatcgcccataatggttcttctgttgatctggcaatttttagtcttcatttagctggtatctcttctattctaggagcagtaaattttattactactgttattaacatacgacctataggaataacattcgatcgtttacctttatttgtctgagcagtaaaaattactgccattcttcttttattatctctacctgtattagcaggagctattactatacttttaactgatcgaaatttaaatacatccttttttgatcctgcaggaggaggagaccctat…	Bold_Identification	Published	Arthropoda	Insecta	Coleoptera	Cerambycidae						0	0	0	0	0	0	0	0	0	0	0	0	0	0	0	0	0	0	0	0	0	0	0	0	0	0	0	0	0	0	0	0	0	0	0	0	0
OTU143	aataaataatataagattctgattattacctccatcgctaacactacttttaataagaagaatcgtagaaaacggtgttggtacaggatgaacagtttatccacctttatcttccaatattgcccacggaggagcttctgtagatttagctattttcagccttcacttagcaggaatctcttctattctaggagcagtaaactttattactacagtaatcaatatacgaccacaaggaataacttttgaccgaatacccttatttgtctgatcagtagtaattacagcaattttattacttttatcattaccagtacttgcaggagcaattactatattattaacagaccgaaatattaatacttcattcttcgaccctgcaggcggaggagaccctat…	Bold_Identification	Early-Release	Arthropoda	Insecta	Coleoptera	Tenebrionidae						1	0	0	0	0	0	0	0	0	1	0	0	0	0	0	0	0	0	0	0	0	0	0	0	0	0	0	0	0	0	0	0	0	0	0	0	0
OTU1441	aataaataatataagattctgactgctccccccttctctttctcttcttttaataagaagaatagttgaaaaaggagccggaacaggatgaacagtttatccccctttatcagctaatatcgcccatgggggggcatctgttgatttagcaatttttagattacacttagctggtatctcatcaattctaggtgctattaattttattaccacttctatcaatatacgaacaaccggaataatgccagaaaaaactccattattcgtgtgatcagtggcaatcacagcccttctacttctattatcccttcctgtcctagcaggagcaatcactatgttattaacagatcgaaatctaaacacaacattttttgacccagctggaggaggtgaccctat…	Bold_Identification	Published	Arthropoda	Insecta	Coleoptera	Dermestidae						0	0	0	0	0	0	0	0	0	0	0	0	0	0	0	0	0	0	0	0	0	0	0	0	0	0	0	0	0	0	0	0	0	0	0	0	0
OTU195	acttaataatataagattttgacttttaccaccatcattaacttttttattaataagaagaattatagataaaggagcaggaaccggatgaactgtttatcctcccttatcctcaaatctttctcatgaagggtcctcagtagatcttgctatttttagtcttcatatagcaggtgtatcctctattataggagctattaattttatttctactattattaatatacaccctaatggtataaaacctgaacaactccctttatttgtttgagctgttaaaattacagcaattttactattattatcattacctgtactagccggagccattactatactattaactgatcgtaatgtaaatacatctttttttgatcctacagggggtggagaccctat…	Bold_Identification	Published	Arthropoda	Insecta	Coleoptera	Curculionidae						0	0	0	0	0	0	0	0	1	0	0	0	0	0	0	0	0	1	0	0	0	0	0	0	0	0	0	0	0	0	0	0	1	0	1	0	0
OTU2470	aataaacaatataagattttgattattgcccccatcattatcacttttgttaataagagctatagtagaaagaggagcaggaacaggatgaacagtttaccccccactgtcatctaatattgctcacggcggagcctcagtagatctagcaatttttagccttcaccttgctggtatctcttcaattttaggagctgttaattttatttctacaattattaatatacgatcatttggtataacgtttgatcgaataccattatttgtatgatctgtagcaatcactgccttacttcttttactatctttaccagtattagcaggagccattaccatattattgacagaccgaaatcttaatacttctttttttgacccagctggaggaggagaccctat…	Bold_Identification	Private	Arthropoda	Insecta	Coleoptera	Staphylinidae						0	0	0	0	0	0	0	0	0	0	0	0	0	0	0	0	0	0	0	0	0	0	0	0	0	0	0	0	0	0	0	0	0	0	0	0	0
OTU3006	tataaataatctaagattttgactattaccccctgctatttccttattattaataagatcaataattgaaagaggggcaggaactgggtgaactgtctatcctcctttatcttcaaatttatcacataatagatcttcagtagatttaaccatttttagtcttcatttagcaggcatttctagaattttaggagctattaattttatttctacaatttttaatataaaacccttagaaataaaatttgatataatacctttatttatctgagcagtattaattacagctattttattattattatcccttcctgtattagcaggagcaattacaatgctattaacagatcgtaatcttaatacatctttttttgaccctagaggaggaggagacccaat…	Bold_Identification	Private	Arthropoda	Insecta	Coleoptera	Staphylinidae						0	0	0	0	0	0	0	0	0	0	0	0	0	0	0	0	0	0	0	0	0	0	0	0	0	0	0	0	0	0	0	0	0	0	0	0	0
OTU3531	aataaacaatataagattttgattacttcccccatcattatctttattattgataagaagaatagtagaaagaggagccgggacaggatgaacggtttatcccccactttcgtctaatatcgctcatggtggtgcttctgttgatttagcaatttttagtttacatttagcaggaatttcttctattttaggtgcagtaaattttatttctacaattattaatatacgttctataggaatatcatttgaccaaatacctttgtttgtttgatcagtaggaattactgctctattattacttttatctttaccagtattagctggtgcaattacaatacttttaacagatcgaaatttaaatacagctttttttgatccagctggaggtggagaccctat…	Bold_Identification	Private	Arthropoda	Insecta	Coleoptera	Staphylinidae						0	0	0	0	0	0	0	0	0	0	0	0	0	0	0	0	0	0	0	0	0	0	0	0	0	0	0	0	0	0	0	0	0	0	0	0	0
OTU4033	tcttaataatataagattttggctactacctccttctatcactttacttttaatatcaagaatcattgataaaggagtagggactggatgaacagtttaccctcctttatcatcaaatattgctcatgaaggagcttctgtagatttagctatttttagacttcatatagctggtatctcttcaattttaggagcaataaattttatttctacaattataaatatacgacctactggaataacccatgatcaattaactttattctcatgagctgttaaaattaccgctattttacttctattatctctaccagtacttgctggagcaatcacaatattattaacagatcgaaatatcaatacttccttttttgaccctgcagggggaggagatccaat…	Bold_Identification	Private	Arthropoda	Insecta	Coleoptera	Curculionidae						0	0	0	0	0	0	0	0	0	0	0	0	0	0	0	0	0	0	0	0	0	0	0	0	0	0	0	0	0	0	0	0	0	0	0	0	0
OTU3318	aataaataatataaggttttgattattacccccttctttaacccttctattaataagtagaattgtagaaaagggggcagggacagggtgaactgtttatcctcctttagcctctaatattgcccatggcggggcctctgttgatttagctatttttaggcttcacctagcaggaatttcatcaattttaggagcagtaaatttcatttctactgttattaatatgcgaccaactggcctatccttagaccaactatctctttttacttgagcagtaaaaattactgcaattttacttcttctttcattacccgtattagctggagcaattactatacttttgactgatcgaaatattaatacttcattttttgacccggcagggggtggtgatcctat…	RBOLD_menor282	http://www.boldsystems.org/index.php/Public_RecordView?processid=CNCCJ036-13		Insecta	Coleoptera	Brentidae	Apioninae	Apionini				0	0	0	0	0	0	0	0	0	0	0	0	0	0	0	0	0	0	0	0	0	0	0	0	0	0	0	0	0	0	0	0	0	0	0	0	0
OTU2253	aataaataacataagattttgattattaccaccttcacttactttattagtaataagaagagttgtagaaaatggagctggaactggatgaacagtttaccctcctctttcttctaatattgctcatagaggagcttctgtagatttagctatttttagattgcatttagccggtatttcttctattttaggagctgtaaattttattactacagtaattaatatacgaccagtgggaataagcttagaccgaatacctttatttgtatggtctgtagtaattactgctattttactcttgttatctcttcccattttagcaggagccattactatacttttaactgatcgaaatttaaatacttcattttttgacccagcaggaggtggagatccaat…	Bold_Identification	Published	Arthropoda	Insecta	Coleoptera							0	0	0	0	0	0	0	1	0	0	0	0	0	0	0	0	1	0	0	0	0	0	0	0	0	0	0	0	0	0	0	0	0	0	0	0	0
OTU472	aataaataacataagattttgatttttacccccatcgctttccttgctattaataagaagaatcgtagaaaatggagcaggcacaggttgaactgtttatccccccctgtcggctaatattgctcatagaggatcttctgttgatttagctatttttagattacatatagcaggaatctcatcaattttaggagctgtaaattttatttcaacagtaattaatatacgatctactggaataacatttgaccgcatacctttatttgtttgagcagtggcaatcaccgcccttttacttttattatccttaccagtattagcaggagcaatcactatacttttaacagaccgaaacttaaatacctccttctttgacccagccggaggtggagatccaat…	Bold_Identification	Published	Arthropoda	Insecta	Coleoptera							0	0	0	0	0	0	0	0	0	0	0	0	0	0	0	0	0	0	0	0	0	0	0	0	0	0	0	0	0	0	0	0	0	0	0	0	0
OTU14	aataaacaacataagattttgacttcttccgccttccctgtccctccttctaataagaagaatcgtagaaaatggtgcaggaaccggatgaacagtttacccacccctttcagcaaacattgctcacagaggatcatcagtagatttagccattttcagtctacatctagcaggtatttcctcaattctaggcgcagtaaatttcatttcaactgttattaacatacgaacaactggaattacatttgaccgaatacctttatttgtttgagctgttgtaattactgctcttcttcttcttctttcccttccagtgttagctggagcaatcacaatactccttactgatcgaaatttaaatacaaccttctttgacccagctggaggaggagacccaat…	NCBI_BOLD_Merger		p__Arthropoda	Insecta	Coleoptera	f__Elateridae						0	0	0	0	1	0	0	0	0	0	0	0	0	0	0	0	0	0	0	0	0	0	0	0	0	0	0	0	0	0	0	0	0	0	0	0	0
OTU786	aataaataacataagattttggttattacctccctctcttactcttctcctaataagtagattagtagaaaatggtgcaggtacaggatgaacggtttaccctcccctttcatcaaatatcgcccatagaggagcttcagttgatttagctatttttagacttcatttagcaggaatctcatcaattttaggagcaattaattttattactacagtaattaatatacgatcaattggaataatatttgatcgtataccattatttgtttgatcagtagttattactgctttactattattgctttcactcccagttttagctggagctattactatacttttaactgatcgaaatttaaatacaagattttttgatccagcaggtggtggtgatccaat…	NCBI_BOLD_Merger		p__Arthropoda	Insecta	Coleoptera							0	0	0	0	0	0	0	0	0	0	0	0	0	0	0	0	0	1	0	0	0	0	0	0	1	0	0	0	0	0	0	0	0	0	0	0	0
OTU4195	aataaataatataagattctgactactccccccttcattattcttactattaataagaagaatagtagaaagaggagccgggacaggatgaacggtttacccccctctttcatccaatattgcccacggaggatcttcagtagatttagcaatttttaggcttcatctagcaggtatttcatcaattttaggtgccatcaattttattacaacagtaattaatatacgaccagaaggaataactttagaccgtatgcccttatttgtatgggctgtaataattaccgcaatcttattattactatctttacccgtcttagcgggtgcaatcactatactattaacagatcgaaatttaaatacctctttttttgacccagcaggaggcggggaccctat…	Bold_Identification	Published	Arthropoda	Insecta	Coleoptera	Chrysomelidae						0	0	0	0	0	0	0	0	0	0	0	0	0	0	0	0	0	0	0	0	0	0	0	0	0	0	0	0	0	0	0	0	0	0	0	0	0
OTU470	aataaataacataagattttgacttcttcccccatcattatcccttttaatcataagaagaattattgaaagaggggcaggaacagggtgaactgtttatccacctctttcagctaacattgctcacagaggcccatcagtagatttagctatttttagtcttcatcttgctggaatttcttcaattctaggggcagtgaattttatttctacaattattaatatacgaccaaataaaatattactagatcaaatacctttatttgtttgagcagtattaattactgcaattcttctattactatctttacctgtactagctggagcaattactatacttttaacagatcgaaatcttaactctgctttctttgatccggcaggagggggagatccagt…	Bold_Identification	Private	Arthropoda	Insecta	Coleoptera	Lampyridae						0	0	0	0	0	0	0	0	0	0	0	0	0	0	0	0	0	0	0	0	0	0	0	0	0	0	0	0	0	0	0	0	0	0	0	0	0
OTU563	aataaacaacataagtttttgattattacctccatccttaactcttttattaataagaatattagtagaaagagggacaggaacagggtgaacagtttatcctcctttatcttctaatatttcccatgaaggatcatctgtagatttaactatttttagattacatttagcaggtatctcctcaattctaggagcagtaaattttattactactgttattaatatacgatctccaggaatatcatttgaccgaatacctttatttgtatgatcagttgctattacagccctcttattattattatctctcccagtccttgcaggagcaattactatattattaactgatcgaaatttaaatacctcatttttcgatcctgcgggggggggagaccctat…	Bold_Identification	Private	Arthropoda	Insecta	Coleoptera	Ptilodactylidae						0	0	1	0	0	0	0	1	0	0	0	1	0	0	0	0	0	0	0	0	0	0	1	0	0	0	0	0	0	0	0	1	0	0	0	0	0
OTU15	aataaacaacataagattctgattcttacccccatcattatccctactcctaataagaagaattgttgaaaacggtgcaggaacaggatgaacagtgtaccccccactatcatcaaacattgcacacagagggtcatctgtagatttagctatttttagactacatttagcaggaatttcctcaattctaggagcagtaaacttcatttccacagtaatcaatatacgatcaacaggaattaccttcgaccgaatacctttatttgtttgggctgtagcaattactgctctacttcttctcctatcactcccagtactagcaggagctatcacaatacttcttacagaccgaaatttaaatacatcattctttgatccagctggaggaggagaccctat…	Bold_Identification	Published	Arthropoda	Insecta	Coleoptera	Elateridae						0	0	0	0	0	0	0	0	0	0	0	0	0	0	0	0	0	0	0	0	0	0	0	0	0	0	0	0	0	0	0	0	0	0	0	0	0
OTU1068	aataaataacatgagattttgatttttacccccatctttatctcttttattaataagaagaattgttgaaaacggagcaggaactggatgaactgtgtaccctccattgtccgcaaatattgcccatagaggatcttctgtagacttagcaatttttagtttacatatagcaggaatttcatctattctaggagctgtaaattttatttcaacagtaattaatatacgatcaacaggaataacctttgatcgaatacctctatttgtatgagcagttgctattactgcattacttcttctactatctttaccagtattagcaggagctattacaatattattaactgaccgtaatttaaatacatctttctttgatccagccggaggaggagacccaat…	Bold_Identification	Private	Arthropoda	Insecta	Coleoptera	Cantharidae						0	0	0	0	0	0	0	0	0	0	0	0	0	0	0	0	0	0	0	0	0	0	0	0	0	0	0	0	0	0	0	0	0	0	0	0	0
OTU1119	acttaataatataagattttggtttttacctccatccctgatattcctaattataagaagaatagtagaaagaggggcaggaacaggatgaacagtttatcctcccctatctgctaatattgcccatagaggaccctcagtcgatttagcaattttcagactccatatagcagggatctcctcaattctaggagcagtaaattttatttcaacaatcataaacatacgatccccaggtatgaaatttgatcaaatatctctatttatttgatcagtaggaattacagctcttctacttcttttaagcctcccagttcttgcgggagcaattactatacttctatctgatcgaaatcttaatacatcattctttgaccccttagggggaggtgatccaat…	Bold_Identification	Published	Arthropoda	Insecta	Coleoptera	Cantharidae						0	0	0	0	0	0	0	0	0	0	0	0	0	0	0	0	0	0	0	0	0	0	0	0	0	0	0	0	0	0	0	0	0	0	0	0	0
OTU1230	aataaataatataagattctgattattacctccttctttaattttactaattataagaagagtagtagaaaatggtgctggaactggttgaacagtttatcctcccttatcagctaatattgcccatgctggaccgtcagttgacttagcaatttttagattacatttagccggaatttcatcaattttaggagctgtaaactttattactactgtaattaatatacgacctaggggaataacatttgatcgcttacctttatttgtttgagccgtaaaaattactgcaatcctacttcttctttcactcccagtattagcaggagcaattactatacttttaactgatcgaaatttaaatacatctttttttgaccctgcgggtggtggtgatccaat…	Bold_Identification	Published	Arthropoda	Insecta	Coleoptera	Cerambycidae						0	0	0	0	0	0	0	0	0	0	0	0	0	0	0	0	0	0	0	0	0	0	0	0	0	0	0	0	0	0	0	0	0	0	0	0	0
OTU1317	tcttaataatataagattctgattactcccaccctccttaattcttctattaataagaagaattgtaaataatggagcaggaactggttgaacagtatatccccctttatcagcaaatgtagctcacgaaggagcctctgtagatttagccatttttagacttcatatagctggaatttcctctattctaggtgcaatcaattttatctcaacagttaaaaatatacgacctaaaggaataaaccctgaacaaatatccctatttatttgatctgttaatattactgccattcttctattattatctttacctgtattagcaggagctattactatacttttaactgaccgtaatattaacacttctttctttgacccagcaggaggaggagatcccat…	Bold_Identification	Published	Arthropoda	Insecta	Coleoptera	Curculionidae						0	0	0	0	0	0	0	0	0	0	0	0	0	0	0	0	0	0	0	0	0	0	0	0	0	0	0	0	0	0	0	0	0	0	0	0	0
OTU1798	aataaataatataagattttgattattacctccatctttatttttactattaataagaagaatcgttgaaagaggggctggtacaggatgaactgtttatccccctttatcctctaatattgcccatggaggttcctctgtagatttagctattttcagccttcatttagcaggaatctcatcaatcttaggagctattaattttatttcaacaattattaatatacgcccttatggtataagattagatcaaatacctttatttgtttgagcagttttaattactgctattttattattactatctttacccgttttagcaggggctattactatactattaactgatcgaaattttaatacatcattttttgatccttctggcggaggtgatccaat…	Bold_Identification	Published	Arthropoda	Insecta	Coleoptera							0	0	0	0	1	0	0	0	0	0	0	0	0	0	0	0	0	0	0	0	0	0	0	0	0	0	0	0	0	0	0	0	0	0	0	0	0
OTU2259	aataaataacataagattctgattactaccaccctcattatcactactcctaataagaagtatagtagaaagaggtgccggcacaggttgaactgtttaccccccactatcctctaatattgcccatagaggatcatcagtagatttagctatttttagtctacatttagcaggtatttcttctattttaggagctattaatttcatttcaacaataatcaacatacgccccgcaggtataactatagaccgtatacctctttttgtttgatcaattggaattacagctattttattattattatccctaccagttttagctggtgctattactatacttttaacagaccgaaatattaatacttcattcttcgaccccgcaggaggaggagaccctat…	Bold_Identification	Private	Arthropoda	Insecta	Coleoptera	Mordellidae						0	0	0	0	0	0	0	0	0	0	0	0	0	0	0	0	0	0	0	0	0	0	0	0	0	0	0	0	0	0	0	0	0	0	0	0	0
OTU249	tataaacaacataagattttgatttcttcctccctcattatcacttctattaataagaagaatcgtagaaaatggggcagggactggttgaacagtatacccacctctttcttctaatattgctcacagaggatcttcagttgatttggctattttcagtcttcatctcgcaggaatttcatcaattctaggagctgtaaatttcatttcaacagtaattaatatacgatccacaggaatcacctttgatcgaatacctctatttgtctgagctgtagccattacagctcttttacttcttctatctttacctgttcttgccggagcaattactatacttcttacagatcgaaatcttaatacatcattctttgatccagctggaggaggtgatccaat…	Bold_Identification	Published	Arthropoda	Insecta	Coleoptera	Elateridae						0	0	0	0	0	0	0	0	0	0	0	0	0	0	0	0	0	0	0	0	0	0	0	0	1	0	0	0	0	0	0	0	1	1	1	1	0
OTU2740	aataaataatataagattttgattattgcccccttcattatttttattattaataagaagaatagttgaaagaggggcaggaactggttgaactgtatatcctcctttatctgcaaatgttgcccatagtggagcttcaattgatttagccattttcagccttcatttagcaggaatttcctcaattttaggagctattaattttattacaacagtaattaatatacgagctaaaggaataaatttagatcaaataccattattaagttgagctgttacaatcacagcaattttattacttttatccctccctgttttagcaggagcaattactatattattaactgaccgaaatttaaatacatctttttttgaccccgcaggaggaggggacccaat…	Bold_Identification	Private	Arthropoda	Insecta	Coleoptera	Chrysomelidae						0	0	0	0	0	0	0	0	0	0	0	0	0	0	0	0	0	0	0	0	0	0	0	0	0	0	0	0	0	0	0	0	0	0	0	0	0
OTU3	aataaacaatataagattttggcttttacccccctcactaagtcttctcttaataagaagaattgtagaaaatggagcagggacaggatgaactgtctaccccccattatcatcaaatattgcccacagaggatcttcagtagacttggctatttttagtcttcaccttgctggaatttcatcaattctaggagcagtaaattttatttcaacagtaatcaacatacggtcaacaggaatctcttttgatcgaataccgctttttgtatgggctgtcgcaattactgctctcctccttttattatctctcccagtccttgctggagcaattactatgctattaacagatcgaaatcttaatacatccttttttgacccagcagggggaggagatcctat…	Bold_Identification	Published	Arthropoda	Insecta	Coleoptera	Elateridae						0	0	0	0	0	0	0	0	0	0	0	0	0	0	0	0	0	0	0	0	0	0	0	0	0	0	0	0	0	0	0	0	0	0	0	0	0
OTU300	aatgaataatataagattttgactactccccccgtcattatttttattaattataagaagagttgttgaaaatggggcaggaactggttggacagtttacccccctttatccgcaaatttggcacatgaagggtcatcaattgatttagctatttttagcctacacctagcaggaatctcttcaattttaggtgcaattaattttattactacagttattaatatacgccctgcaggtataactttagatcaaatacctttatttgtttgagcagttacaattacagctattctattactattatctttgccagttctagcaggggctatcactatgttattaacagatcgtaatttaaatacttctttttttgacccagcaggaggaggagacccaat…	Bold_Identification	Published	Arthropoda	Insecta	Coleoptera	Chrysomelidae						0	0	0	0	0	0	0	0	0	0	0	0	0	0	0	0	0	0	0	0	0	0	0	0	0	0	0	0	0	0	0	0	0	0	0	0	0
OTU3331	gcttaacaacataagattttgacttctacccccctcattaactcttcttttaataagaagaataattgataaaggagcaggaacaggctgaaccgtttatcctcctttatcaaccaatattgctcatgaaggagcttctgtcgatttagccatctttagccttcacatagcaggagtttcctcaattttaggtgcaataaattttatttccactattatcaacatacgaccaataggaatgaactatgaccgtgtacccttatttgtatgagctgtaaaaattacagccattttactacttttatccctcccagttctagcaggtgcaatcacaatactccttactgaccgtaacatcaacacatccttctttgaccctgcaggtgggggagacccaat…	Bold_Identification	Private	Arthropoda	Insecta	Coleoptera	Curculionidae						0	0	0	0	0	0	0	0	0	0	0	0	0	0	0	0	0	0	0	0	0	0	0	0	0	0	0	0	0	0	0	0	0	0	0	0	0
OTU3355	aataaataatataagtttttgactcttacccccatcattaactttattaattatgagaagaatcgttgaaaatggagcaggaacagggtgaactgtatatccacccctgtcatctaatattgcccatggtggatcctcagttgatttagcaatttttagacttcatttagctggagtatcatcaattttaggagccgtaaattttattacaaccgtaattaatatacgaccttatggaatatcttttgatcgtatacctctatttgtatgggctgtagtaattacagctgttttactacttctttctttaccagttttagcaggtgcaattacaatacttttaactgatcgaaatttaaatacatcattttttgatcctgctggtggaggggatcctat…	Bold_Identification	Published	Arthropoda	Insecta	Coleoptera	Melandryidae						0	0	0	0	0	0	0	0	0	0	0	0	0	0	0	0	0	0	0	0	0	0	0	0	0	0	0	0	0	0	0	0	0	0	0	0	0
OTU4053	actaaataatataagattttgactcctcccaccatcaattatacttcttttattaagaagaatagtagaaaggggtgcaggaacaggttgaacagtatatccacctctatcatccaatattgctcatagaggaccatctgtagatttagcaatcttcagactacatcttgctgggatttcatcaattttaggagctattaattttatttctacagtgataaatatacgacctaggggaataaatatagataaaacacccctatttgtgtgagctgtaattattacagcgattttattattattatcattaccagttttagcaggtgctattactatacttttgactgatcgaaatttaaatacatccttttttgatccagcaggaggtggtgatccaat…	Bold_Identification	Private	Arthropoda	Insecta	Coleoptera	Chrysomelidae						0	0	0	0	0	0	0	0	0	0	0	0	0	0	0	0	0	0	0	0	0	0	0	0	0	0	0	0	0	0	0	0	0	0	0	0	0
OTU4110	aataaataacataagattttgattactccccccatctttaactttacttttaataagaagtttagtagaaagaggagccggaacaggatgaactgtctatccccccttatcatctaatatcgctcatggaggagcttctgttgatctagcaatttttagccttcatttagccggtatttcatcaattctaggagcagttaattttatttcaactattattaatatacgaaccccaggaataacatttgatcgaatacctttatttgtatgatcagttggaattacagctctacttttactactttctttaccagtattagcaggagctattacaatacttttaactgaccgaaatcttaatacatcattttttgacccagcaggaggtggagacccaat…	Bold_Identification	Published	Arthropoda	Insecta	Coleoptera	Staphylinidae						0	0	0	0	0	0	0	0	0	0	0	0	0	0	0	0	0	0	0	0	0	0	0	0	0	0	0	0	0	0	0	0	0	0	0	0	0
OTU4240	aataaataatataagattttgattattacctccttcactaacattacttttaataagaagaatagtagaaagaggagctggaactggttgaacagtttatcctcctttatcttctaatattgctcatggtggatcatcagttgatttagctatttttagactccatttagcaggtatttcttctattctaggtgcagttaatttcatttcaactgttattaatatacgttcttctggaattacttttgatcgaatgcctttatttgtttgatctgttgcaattacagctcttttacttcttttatctcttccagttctagcaggagcaattacaatattactaacagatcgaaatttaaatacttctttttttgatccagcaggaggcggagatccaat…	Bold_Identification	Private	Arthropoda	Insecta	Coleoptera							0	0	0	0	0	0	0	0	1	0	0	0	0	0	0	0	0	0	0	0	0	0	0	0	0	0	0	0	0	0	0	0	0	0	0	0	0
OTU4336	aataaataatataagattctgacttcttcccccttctttatctcttttactaataagaagaattgtagaaaaaggagctggaacaggatgaacagtttacccccctttatcttcaaacatcgcccatggaggctcttcagttgatttagctatttttaggcttcatatagcaggaatttcttccattttaggagcagtaaattttatttctacagtaattaatatacgaccagaaggaataactttagaacgaataccattatttgtatgagctgtaattattactgctgtattattacttttatctcttccagttttagccggagccattacaatacttttaacagaccgtaatattaatacctccttttttgatccggctggagggggagatcctat…	Bold_Identification	Private	Arthropoda	Insecta	Coleoptera	Laemophloeidae						0	0	0	0	0	0	0	0	0	0	0	0	1	0	0	0	0	0	0	0	0	0	0	0	0	0	0	0	0	0	0	0	0	0	0	0	0
OTU526	attaaataatataagattttgatttctccctccttcgctaatatttttaattataagaagaatagtagaaagaggggccggaacaggatgaacagtttatcctcctctatcagctaatattgctcatagaggcccttcagttgatttagcaattttcagtttacatatagcagggatctcctcaattctaggggcagttaattttatttctacaattataaatatacgatccccaggtataaaatttgaccaaatatctctttttatttgatcagtaggaattactgccctcttactccttttaagactacccgtcctagcaggagcaattacaatacttttatcagaccgaaatctaaatacatcattttttgatcctctaggaggaggtgacccaat…	Bold_Identification	Published	Arthropoda	Insecta	Coleoptera	Cantharidae						0	0	0	0	0	0	0	0	0	0	0	0	0	0	0	1	0	0	0	0	0	0	0	0	0	0	0	0	0	0	0	0	0	0	0	0	0
OTU538	tcttaataacttaagattctgacttttacccccatctattatacttcttctaataagaagaattattgataaaggagcaggaacagggtgaactgtttacccgcccctatctactaatatcgcccatgaaggagcctcagttgatttagcaatttttagtctacatatagctggaatctcatcaattttaggagcaattaactttatctcaactgtaataaatatgcgacctgaaggtataaaaccagaccgtgtaaccctcttcacttgagcagtaaaaatcacagcaatcctcctacttttatcattacccgttcttgctggggcaatcaccatgctcttaactgatcgtaatatcaatacttcattttttgatccagctggaggaggggaccctat…	Bold_Identification	Private	Arthropoda	Insecta	Coleoptera	Curculionidae						0	0	0	0	0	0	0	0	0	0	0	0	0	0	0	0	0	0	0	0	0	0	0	0	0	0	0	0	0	0	0	0	0	0	0	0	0
OTU601	aataaataatataagattttgattacttcccccttctttaactttattaattataagaagagttattgaaagaggagctggaacaggatgaactgtttaccctcctctctcagcaaatattgctcatagaggaccttctgtagatttagcaatttttagtttacatttagctggtatttcctcaattcttggtgctgtaaattttatttccacaattattaatatacgacctattaaaatatcatttgatcaaatacctttatttgtttgagcaattctaattactacaattcttttattattaaggctgcctgtactagcaggtgcaatcacaatattgcttacagatcggaatctaaattcttcattttttgatcctgctggaggaggggaccctgt…	Bold_Identification	Published	Arthropoda	Insecta	Coleoptera	Lampyridae						0	0	0	0	0	0	0	0	0	0	0	0	0	0	0	0	0	0	0	0	0	0	0	0	0	0	0	0	0	0	0	0	0	0	0	0	0
OTU1590	tttaaataacataagattttgattgcttcccccttctctaacattattattaatatcaagaattattgacaaaggagcaggaactggttgaacagtctatccccccctttctactaacattgcccatgaaggggcttctgtagatttagctatttttagacttcatatagctggaatttcatctattctaggagcaataaattttatttcaacagtaattaatatacgacctgctggtataaaacctgatcgaatatctttatttatttgagccgtaaaaattactgcaattttattgttactatctctcccagtattagcaggggccattactatattattaacagatcgaaatattaatacttctttctttgacccggctggtgggggagacccaat…	Bold_Identification	Published	Arthropoda	Insecta	Coleoptera	Curculionidae						0	0	0	0	0	0	0	0	0	0	0	0	0	0	0	0	0	0	0	0	0	0	0	0	0	0	0	0	0	0	0	0	0	0	0	0	0
OTU2967	aataaataatataagattttgattgttacctccctcattaaccctattattaataagaagaattgtagaaaaaggggctggcacaggatgaacagtctaccctcctttagcctctaatattgctcatggaggagcatctgttgatctagcaatttttagcttacatttagcaggaatttcgtcaattttaggtgctgtaaattttatttcaaccattataaatatacgaccaacaggcctatctttagatcaattatctttatttagttgagctgtaaaaattactgcaattcttttattactttcacttccagttttagctggagctattacaatattattaacagaccgaaatatcaacacatctttttttgatcctgctggtggaggtgacccaat…	RBOLD_menor246	http://www.boldsystems.org/index.php/Public_RecordView?processid=JICCC487-16		Insecta	Coleoptera	Brentidae	Apioninae					0	0	0	0	0	0	0	0	0	0	0	0	0	0	0	0	0	0	0	0	0	0	0	0	0	0	0	0	0	0	0	0	0	0	0	0	0
OTU44	aataaataatataaggttttgacttttacctccttctttattcttattactaataagtagaatagttgaaagaggggttggaactggttgaacagtttacccccctttatcctctaatatcgcccatagaggagcttctgtagatttaggtatttttagactacatttagcaggtatttcttctattttaggagctattaactttatttcaacaattattaatatacatccaagtaatataaaatttgatcaattacctctttttgtttgatcagtttttattactgcaattcttctattattatcattaccagttttagctggagctattactatacttttaactgatcgaaacttaaatacctccttctttgaccctgttggaggaggtgaccctat…	Bold_Identification	Published	Arthropoda	Insecta	Coleoptera	Chrysomelidae						0	0	1	1	0	0	0	0	0	0	0	1	1	0	0	0	0	0	0	0	1	1	0	0	0	0	0	0	0	1	1	0	0	0	0	0	0
OTU2468	gataaataatataagattttggcttttacctccctctttaacacttttattaataagaagtatagttgaacaaggagcaggtactggatgaactgtttatcctcctttatcatctaatattgctcatggtggagcttcagttgatttagctatttttagattacatttagctgggatttcatcaattttaggagccgtaaattttattactacagttattaatatacggccaagaggaataactcttgatcgtactccattatttgtctgagctgtagctattactgctttacttcttcttttatccttaccagttttagctggggcaatcactatacttttaacagatcgaaatttaaatacttcattttttgaccctgcaggcggaggagatcctat…	Bold_Identification	Published	Arthropoda	Insecta	Coleoptera	Melyridae						0	0	0	0	0	0	0	0	0	0	0	0	0	0	0	0	0	0	0	0	0	0	0	0	0	0	0	0	0	0	0	0	0	0	1	0	0
OTU325	aataaataatataagattttgatttttaccaccatctttaagtcttcttttaataagaagaattgttgaaaatggtgcaggtactggatgaacagtttatcctcctttatcagctaatattgcccatagaggttcatctgttgatcttgccatttttagtcttcacttagcaggaatttcctcaattttaggtgccgtaaattttatttctacagttatcaatatacgatctcctgggataacatttgatcgtttacctttattcgtatgagctgtagtaattactgctctccttctactcttgtcactaccagttctagccggagctattactatattattaactgatcgaaatttaaatacttccttctttgaccctgctggaggtggagatccaat…	Bold_Identification	Published	Arthropoda	Insecta	Coleoptera	Elateridae						0	0	0	0	0	0	0	0	0	0	0	0	0	0	0	0	0	0	0	0	0	0	0	0	0	0	0	0	0	0	0	0	0	0	0	0	0
OTU1588	actcaataatataagattttgactcctaccaccaagcctatcacttcttctaataagaagaattattgataaaggtgcaggtacaggatgaactgtttatccgccactagctgcaaatattgcccatgaaggggcgtcaattgatttagcaatttttagactacatatatccggtgtttcatcaattctaggagcaattaactttatttcaactattattaatatacatccaacaggaataaaacccgaacaactatctctctttacttgagctgttaaaattacagcaatcctattattattatctttaccagtattagcaggagggattactatactcttaacagatcgaaacatcaatacatcattttttgatccagcaggaggaggagacccaat…	Bold_Identification	Private	Arthropoda	Insecta	Coleoptera	Curculionidae						0	0	1	0	0	0	0	0	0	0	0	0	0	0	0	0	0	0	0	0	0	0	0	0	0	0	0	0	0	0	0	0	0	0	0	0	0
OTU1808	aataaataatataagattttgacttctccccccgtctttatctttacttttaataagaagattagttgaaagaggtgcaggtactggatgaactgtctatccacccctttcttcaaatattgctcatggaggatcttctgttgatttggcaatttttagattacatttagctggaatttcatcaattttaggtgcagtaaattttattactactgtaatcaatatacgatctaccggaataactttcgaccgtatacctttatttgtttgatcagttgccattactgctttactactccttctatctcttcctgttttagctggagctattaccatattattaacagatcgtaatcttaatacatctttctttgatcctgcaggaggaggagacccaat…	Bold_Identification	Published	Arthropoda	Insecta	Coleoptera	Staphylinidae						0	0	0	0	0	0	0	0	0	0	0	0	0	0	0	0	0	0	0	0	0	0	0	0	0	0	0	0	0	0	0	0	0	0	0	0	0
OTU2127	aataaataacataagattttgattattacctccatcattatctttattgttaataagaagattagttgaaagaggagcaggtacaggatgaacagtatatccccccctgtcatctaatatcactcatggtggtgcttctgtagatttagctatttttagtcttcacctagctggaatttcttcaattttaggagcagtaaattttattactacaattatcaatatacgttctaagggaataacttatgaacgaatacctttatttgtatggtcagtagctattacagctttattacttcttttatctctccctgttttagctggagctattacaatattattaactgatcgaaatttaaatacatcattttttgaccctgctggaggaggtgatcctat…	Bold_Identification	Private	Arthropoda	Insecta	Coleoptera	Staphylinidae						0	0	0	0	0	1	0	0	0	0	0	0	0	0	0	0	0	0	0	0	0	0	0	0	0	0	0	0	0	0	0	0	0	0	0	0	0
OTU2193	aataaataacataagattttgactacttcctccctctctctccttattaatctcaagaagaataattgaaaaaggatcaggaacaggatgaactgtatacccccccctttcatcaaatattgcccatagaggttcatcaattgatttaacaatttttagacttcatctagctggaatttcttcaatccttggagcagtaaattttattacaactataataaatatgcgatccccaggaataacaatagacaaaatttctttattttcttgagcagtcttaatcacgaccattttattattactatcactaccagtattagcaggggctattacaatacttctatcagatcgaaattttaattcatcctttttcgatcctgcagggggcggagatccaat…	Bold_Identification	Private	Arthropoda	Insecta	Coleoptera	Staphylinidae						0	0	0	0	0	0	0	0	0	0	0	0	0	0	0	0	0	0	0	0	0	0	0	0	0	0	0	0	0	0	0	0	0	0	0	0	1
OTU2205	aataaacaatataagattctgattacttcctccatctttaacccttcttctaataagaagaatagtagaaagaggagcaggtactggatgaacagtttaccccccactttcatctaatatcgctcatggaggatcgtcagtagatttagctatttttagacttcacctagctggaatttcttctattctaggagcagttaattttatttctactattatcaatatacgacctaaaggaataggcctagatcaaataccattatttgtttgagctgtaattattacagctatccttcttcttctctcacttcctgttcttgctggagcaattacaatacttttaactgatcgaaatttaaacacaacattttttgatccttcaggaggaggtgacccaat…	Bold_Identification	Private	Arthropoda	Insecta	Coleoptera	Nitidulidae						0	0	0	0	0	1	0	0	0	0	0	0	0	0	0	0	0	0	0	0	0	0	0	0	0	0	0	0	0	0	0	0	0	0	0	0	0
OTU2434	tataaataatataagattttgattacttcctccctctctaattttattgattataagaagaatcattgataaaggggctggaactggatgaactgtttatccccctttatcatcaaatattgcacatgaaggagcatcagtagatttagctattttcagattacatatagcaggcatttcatcaattttaggagcaattaattttatttctacagtaattaatatacgtccaataggaataaatcctgaccaaataactctttttatttgagctgttaaaattacagctattctattacttttatccttgccagttttagctggagcaattactatattattaacagaccgtaatatcaatacaacattttttgaccctgctggaggaggagacccaat…	Bold_Identification	Private	Arthropoda	Insecta	Coleoptera	Curculionidae						0	0	0	0	0	0	0	0	0	0	0	0	0	0	0	0	0	0	0	0	0	0	0	0	0	0	0	0	0	0	0	0	0	0	0	0	0
OTU370	aatgaacaatatgagattctgattactccccccctctttaactttacttttaataagaagaatagttgaaagaggagcaggtactggatgaacagtgtaccctccactatcatccaatattgctcatggaggagcttcagttgacttagctatttttagactccatttagctggaattagatctattttaggagccgtaaattttattaccactgtaattaacatacgatcccccggaatgacatttgatcgaatacctttatttgtttgatcagtagcaattacagctttacttttacttctttcacttcctgttttagcaggagcaatcactatacttttaacggatcgaaatttaaatacaaccttttttgaccctgcaggaggaggagacccaat…	Bold_Identification	Published	Arthropoda	Insecta	Coleoptera	Staphylinidae						0	0	0	0	0	0	0	0	0	0	0	0	0	0	0	0	0	0	0	0	0	0	0	0	0	0	0	0	1	0	0	0	0	0	0	0	0
OTU3849	aataaataatataagattttgactactgcccccgtcattattttttttattaataagaagaatggtagaaaatggagctggtactggctgaactgtatatccccctctctcttccaatattgcccatggaggggcatctgtagatttagcaatttttaggttacatttagctggtatttcatcaattttaggagctattaattttattacaacaataattaatatacgaacaaaaggaataaccttagatcgaatacctttatttgtttgatcagttataattactgcaattctcttacttttatctttacctgtcttagcaggagctattacaatattattaactgatcgaaatttaaatacttcattttttgaccctgcaggaggaggagatcctat…	Bold_Identification	Early-Release	Arthropoda	Insecta	Coleoptera	Chrysomelidae						0	0	0	0	0	0	0	0	0	0	0	0	0	0	0	0	0	0	0	0	0	0	0	0	0	0	0	0	0	0	0	0	0	0	0	0	0
OTU4020	aataaacaacataagattctggcttttacccccctctttaacccttttattaatgagaagattagtagaaagaggagctggaactggatgaacagtttaccccccactggcttcaaatattgcccatagaggaaggtcagttgatttagctattttcagtcttcatttagctggagtctcctcaattttaggcgcaattaacttcattactacagttattaatatgcgaacatcaggaataactttaaaccaaatacctttattagtttgatctatcgcaattactgccctattgcttctattatcccttccagttttagcaggagctattaccatattattaacagaccgaaacttaaatacatcattctttgacccagccggaggaggggaccctat…	Bold_Identification	Private	Arthropoda	Insecta	Coleoptera	Buprestidae						0	0	1	0	0	0	0	0	0	0	0	0	0	0	0	0	0	0	0	0	0	0	0	0	0	0	0	0	0	0	0	0	0	0	0	0	0
OTU436	aataaacaatataagattttgattactccccccatccctaaccctgctactaataagaagattagtagaaaatggagcaggaacaggatgaacagtgtacccccctttatcagcaaacattgcacacagaggagcatctgttgatttagcaatcttcagtttacatttggctggaatttcctcaatcctaggagctgtaaatttcattacaaccgtaattaatatacgaacaacaggaattacatttgatcgaataccattatttgtatgatcagtagccttaaccgcccttctattactactctccctacctgtacttgcaggagcaattacaatattattaacagaccgtaatattaatacatcattttttgaccccgctggaggaggagatcctgt…	Bold_Identification	Published	Arthropoda	Insecta	Coleoptera	Scarabaeidae						0	0	0	0	0	0	0	0	0	0	0	0	0	0	0	0	0	0	0	0	0	0	0	0	0	0	0	0	0	0	0	0	0	0	0	0	0
OTU2018	aataaacaacatgagattttgattactacccccatctttaaggttattattaataagaagaattgtagaaagaggagccggaacaggttgaactgtttatccccccttatcctctaatattgcccatggaggctcatcagtagatttagctatttttagccttcacttagcaggaatctcatctattttaggagctgtgaatttcattactacagtaattaatatacgaccccagggaatatcctttgatcgaataccattatttgtttgagctgtagtattaacagcaattttattattactctctctccctgttcttgcaggagctattactatattattgactgatcgaaatttgaacacttcattttttgaccctgcaggaggaggagacccgat…	Bold_Identification	Private	Arthropoda	Insecta	Coleoptera							0	0	0	0	0	0	0	0	0	0	0	0	0	0	0	0	0	0	0	0	0	0	0	0	0	0	0	0	0	0	0	0	0	0	0	0	0
OTU624	aataaataacataagattttgacttctaccaccatcactttcattactaattataagaagattagtagaaagaggagcaggaacaggatgaactgtttaccccccactttcagcaaatattgctcacagaggttcttctgttgatctagcaatttttagtcttcatttagcaggagtttcatctattttaggagccgttaatttcatctcaactatcataaacataaaatccccaggaataacttatgatcaaatacccctattcgtttgagcagtaggaattactgctctactacttttactatctttacccgttctcgcaggagcaattactatacttttaacagatcgaaatctaaatacatcattttttgaccctacaggagggggagatccaat…	Bold_Identification	Published	Arthropoda	Insecta	Coleoptera	Lycidae						0	0	0	0	0	0	0	0	0	0	0	0	0	0	0	0	0	0	0	0	0	0	0	0	0	0	0	0	0	0	0	0	0	0	0	0	0
OTU1629	aataaataatataagattttgactattgcccccttctttatttttattattaataagaagaatagtagaaagaggcgctgggaccggttgaactgtctacccccctctttctacaaatattgcccatagtggggcttcagttgatttagctatttttagcctccatttagctggaatctcatcaatcttaggggcaattaattttattacaacagtgattaatatgcgaactagcggaataaacttagaccaaatgcctttattaagatgagcagtaacaatcactgcaattttattgcttttatctttacccgtattagccggggctattacaatactcttaactgaccggaacattaatacttcattttttgaccctgctgggggaggtgaccctat…	Bold_Identification	Early-Release	Arthropoda	Insecta	Coleoptera	Chrysomelidae						0	0	0	0	0	0	1	1	0	0	0	0	0	0	0	0	0	1	0	0	0	0	0	0	0	0	0	0	0	0	0	0	0	0	0	0	0
OTU120	tataaataatataagtttctgacttctacccccatccctaaggttactactgataagaagaattgtagaaaatggtgcaggaaccggatgaacagtttaccccccactatcatcaaatattgcccacagaggatcatcagttgatttagcaatttttagtctacacttagcaggaatctcctcaattctaggagcagtaaattttatttcaacagtaatcaacatgcgatcaacaggaatcacctttgatcgaataccattatttgtatgagcagtagcaattacagccctattactactactctccctaccagtcctagcaggagcaatcactatacttttaacagaccgaaatctaaatacctcattttttgaccccgcaggaggaggagacccaat…	Bold_Identification	Published	Arthropoda	Insecta	Coleoptera	Elateridae						0	0	0	0	0	0	0	0	0	0	0	0	0	0	0	0	0	0	0	0	0	0	0	0	0	0	0	0	0	0	0	0	0	0	0	0	0
OTU2212	aataaacaatataagattttggctacttccaccatccctatctcttttaatcataagaagattagtagaaagaggagcaggaacaggttgaacagtataccccccattatcttcaaatattgctcacagaggagcttcagtagatttaacaattttcagccttcatttagcaggaatctcttcaattttgggagcagttaattttatttcaacaattattaatataaaatccccaggaataacatatgatcaaatacctttatttgtttgagctgtaggaatcacagccctacttctcctactttcattacctgttctcgcaggagcaatcacaatacttttaactgatcgaaacttaaatacctcattctttgatcccacaggtgggggagaccccat…	Bold_Identification	Published	Arthropoda	Insecta	Coleoptera	Lycidae						0	0	0	0	0	0	0	0	0	0	0	0	0	0	0	0	0	0	0	0	0	0	0	0	0	0	0	0	0	0	0	0	0	0	0	0	0
OTU574	aataaataacataagattctgattacttcccccttcattaaccttccttttaataagaagaatagtagaaagaggtgtcggaacagggtgaactgtataccctccccttgcaagaaatattgcccatagaggctctccagtagatttagcaatttttagattacatctagcaggagtgtcctcaatcctaggagcagtaaattttatcactaccgtaattaacatacgatcaccaggaataacttttgatcgaatacccttattcgtttgatcagttgtaattactgcctttctcctccttctatcccttcctgtcctcgcaggagcaattactatattattaaccgaccgaaatctaaacacatcattcttcgatcctataggaggaggagaccctat…	Bold_Identification	Published	Arthropoda	Insecta	Coleoptera	Callirhipidae						0	0	0	0	0	0	0	0	0	0	0	0	0	0	0	0	0	0	0	0	0	0	0	0	0	0	0	0	0	0	0	0	0	0	0	0	0
OTU384	actaaacaacataagattctgactattaccgcctgctttaactttactaattataagaagattaattgaaataggagcaggaacaggatgaacagtataccccccactttcctcaaacttagcacatagcggcccatctgtagatttagtaatttttagacttcacctagctggaatttcatcaattttaggagcagttaattttatttcaacaattataaatatacgccctataggaataaacttagataaaacacccctttttgtatgatcggttttaattacagcaatcctactattattatctctacctgtattagctggggcaattacaatactattaacagatcgtaacatcaatacttcattttttgacccaactgggggaggagacccaat…	Bold_Identification	Private	Arthropoda	Insecta	Coleoptera	Coccinellidae						0	0	0	0	0	0	0	0	0	0	0	0	0	0	0	0	0	0	0	0	0	0	0	0	0	0	0	0	0	0	0	0	0	0	0	0	0
OTU47	tataaataatataagattctgacttttacctccttccttaactttattaattataagaagaataattgaaagaggagcgggtacaggatgaaccgtttatcctcccctttctgcaaatattgctcacagtggtccttcagttgatttagctatttttaggcttcatttagcaggtgtttcttcaattcttggcgctgtaaattttatttctacaattattaatatacggccaattaaaatatcatttgatcaaatacctttatttgtttgagccattctaattactacaattctattattattaagcttgcctgtattagctggtgctattactatattattaacagatcgaaatttaaactcttcattttttgatcctgcaggaggaggtgatcctgt…	Bold_Identification	Published	Arthropoda	Insecta	Coleoptera	Lampyridae						0	0	0	0	0	0	0	0	0	0	0	0	0	0	0	0	0	0	0	0	0	0	0	0	0	0	0	0	0	0	0	0	0	0	0	0	0
OTU1495	actaaataatataagattttgactcttacctccctctctaactcttcttttaataagaagaacaattgacaaaggagcaggaacaggttgaacagtctaccctcccttatcaactaacattgctcatgaaggagcctctgtcgatttagctatttttagtcttcacatagcaggaatttcctcaattttaggtgcaataaactttatctccactattattaatatacgacccataggaataaactatgaccgcatacccttatttgtatgagcagtaaaaattacagctgttctgcttctcttatctctcccagttttagcaggtgcaattaccatactccttactgatcgtaacattaatacttccttctttgaccctgcaggtgggggagatcccat…	Bold_Identification	Published	Arthropoda	Insecta	Coleoptera	Curculionidae						0	0	0	0	0	0	0	0	0	0	0	0	0	0	0	0	0	0	0	0	0	0	0	0	0	0	0	0	0	0	0	0	0	0	0	0	0
OTU148	aataaataatataagattttggttgttgcccccttccttatttcttttattaataagcaggattgttgaaagaggggctggtacaggttgaacagtttacccccccttatcctctaacattgcccatggaggatcctcagttgatttagctatttttagattacatttagcaggaatttcatctattttaggagcaattaatttcattacaacaattattaatatacgccctaatggaataacatttgatcgcatgcctttatttgtttgatctgtgattattacagcagtccttcttttattgtcattaccagttttagcaggtggaattacgatacttttaactgatcgaaatcttaatacttcatttttcgatcctgttggaggtggagatcctat…	Bold_Identification	Published	Arthropoda	Insecta	Coleoptera	Chrysomelidae						0	0	0	0	0	0	0	0	0	0	0	0	0	0	0	0	0	0	0	0	0	0	0	0	0	0	0	0	0	0	0	0	0	0	0	0	0
OTU645	aataaataacatgagattttgattacttcccccatcattatctcttttagtaataagaagaattgtagaaacaggagcaggaacaggatgaacagtttaccccccactttcatccaatattgcccatagaggcgcttcagttgacttagcaattttcagattacatttagcaggaatttcttctattcttggtgcagctaattttattacaacagtaattaatatacgaccaactggaatagtcttagaccgaatacccctattcgtctgagctgtagttattactgctattctattacttttatctcttcctgttcttgccggagctattacaatacttttaacagatcgaaatttaaatacatcatttttcgatccagcaggaggaggagatccagt…	Bold_Identification	Private	Arthropoda	Insecta	Coleoptera	Erotylidae						0	0	0	0	0	0	0	0	0	0	0	0	0	0	0	0	0	0	0	0	0	0	0	0	0	0	0	0	0	0	0	0	0	0	0	0	0
OTU239	aataaacaacataagattttgattactaccaccttctttatctcttctattaataagaagaattgtagaaaatggggcaggaactggttgaacagtttatcctccactatctgcaaatatcgcccatagtggatcttctgtagatctagcaattttcagactacacttagctggaatttcctcaattcttggcgcagtaaattttatttcaacagtaattaatatacgatcaacaggaattacttttgatcgaatacctttatttgtttgagcagtagtaatcactgccttacttcttctattgtccttaccagtactagcaggagctattactatgcttttaaccgatcgaaatctcaatactacattctttgatccagctggaggaggggatccaat…	Bold_Identification	Published	Arthropoda	Insecta	Coleoptera	Elateridae						0	0	0	0	0	0	0	0	0	0	0	0	0	0	0	0	0	0	0	0	0	0	0	0	0	0	0	0	0	0	0	0	0	0	0	0	0
OTU4403	aataaataatatgagattttgacttttaccgccctcccttactcttttacttataagaagagtagtggaaaatggcgcaggtactggatgaacagtgtaccccccgctttcatctaatatcgcccatggaggttcttcagttgatttagctatctttaggcttcatttagccgggatctcatcaattctaggtgcagttaattttattacaaccgtaatcaatatacggcctgcaggaataacatttgaccgaatacctttatttgtctgagcagttgctattactgcccttttacttcttctctcactccccgtcttagccggtgcaattactatacttctcactgaccgaaacttaaatacctcattctttgaccccgcaggagggggcgaccctat…	Bold_Identification	Published	Arthropoda	Insecta	Coleoptera	Meloidae						0	0	0	0	0	0	0	0	0	0	0	0	0	0	0	0	0	0	0	0	0	0	0	0	0	0	0	0	0	0	0	0	0	0	0	0	0
OTU382	attaaataatataagattttgatttcttcctccttctcttatatttttaattataagaagaatagtagaaagaggggcaggaacaggatgaacagtctatccccccttatcagcaaatattgctcatagaggagcttcagttgatttagcaattttcagtttacatatggcagggatttcatcaattctaggagcagtaaattttatttctacaattataaatatacggtcaccaggaataaaatttgatcaaatatccctttttatttgatcagtaggaattactgcactattacttcttttaagcctacctgtattagcaggtgcaatcacaatacttctatcagaccgaaatttaaatacatcattctttgaccctttaggaggaggagacccaat…	Bold_Identification	Published	Arthropoda	Insecta	Coleoptera	Cantharidae						0	0	0	0	0	0	0	0	0	0	0	0	0	0	0	0	0	0	0	0	0	0	0	0	0	0	0	0	0	0	0	0	0	0	0	0	0
OTU4361	aataaataatataagattttgacttttacccccttcattaactttccttttaataagtagaattgtagaaaagggggcaggtacaggatgaacagtatatccacccttagcatctaatattgctcacagaggagcttcagtagatttagcaatttttagcttacatttagctggaatttcatcaattttaggggctgtaaattttatttctacaattataaatatacgcccaataggattatcattagatcaattaactttatttatttgagcagtcaaaattactgcaattttattacttttatccttacctgttttagcgggagcaatcaccatattattaacagatcgtaatattaatacttctttttttgaccctgctggaggaggggacccaat…	Bold_Identification	Published	Arthropoda	Insecta	Coleoptera	Brentidae						0	0	0	0	0	0	0	0	0	0	0	0	0	0	0	0	0	0	0	0	0	0	0	0	0	0	0	0	0	0	0	0	0	0	0	0	0
OTU2481	aataaataatataagattttgattattacccccatcattatctttattattaataagagccatagtggaaagaggagctggaacaggatgaacagtatacccccccttatcatcaaacatagctcacggaggatcatcagtagatttagccatctttagattacatttagcaggaatctcatcaattttaggagcagtaaatttcatttccactattatcaatatacgacctatcggcatatcttttgaccgtatgcccctatttatttgatcagtagctattactgctttattacttcttctttctctcccagtactagcaggtgctatcaccatattactaacagaccggaatctaaacacctcattctttgaccccgctggaggaggagaccctat…	Bold_Identification	Private	Arthropoda	Insecta	Coleoptera	Staphylinidae						0	0	0	0	0	0	0	0	0	0	0	0	0	0	0	0	0	0	0	0	0	0	0	0	0	0	0	0	0	0	0	0	0	0	0	0	0
OTU2950	aataaataatataagattttgattacttcccccttctctctctctccttctaataagaagtattgtagaaagaggtgctggtactggatgaactgtttaccctccactttcatccaatattgctcatggaggctcttctgtagacttagctatttttagtcttcatcttgcaggtatctcatctattctaggtgcagtaaattttattactactgtaattaatatacaaccaactggaatatcatttgaacgaatacccttatttgtttgagcagttttaatcacagcaattcttttacttctttctcttccagtattagcaggagcaattactatacttcttacagatcgaaatcttaatacaactttttttgatccttcaggtggtggagatcctat…	Bold_Identification	Published	Arthropoda	Insecta	Coleoptera	Nitidulidae						0	0	0	0	0	0	0	0	0	0	0	0	0	0	0	0	0	0	0	0	0	0	0	0	0	0	0	0	0	0	0	0	0	0	0	0	0
OTU756	aataaataacataagattttgattattgcccccatcacttactcttttagtaataagaagaattgtagaaaatggtgtaggtacaggttgaacagtttatcccccactttcagctaatgtagcccatagagggtcaagagtcgatttagctatttttagtttacacttagcaggaatttcctctattttaggagcagtaaattttatttcaacagttattaatatacgcccaatagggatacttctagatcgaaccccattatttgtatgagctgtagtaattacagcaattcttttactattatccctacctgttttagctggagctattactatactgttaactgatcgaaatttaaatacttctttctttgatcctgctggaggaggagatccaat…	Bold_Identification	Published	Arthropoda	Insecta	Coleoptera	Chrysomelidae						0	0	0	0	0	1	0	1	0	0	0	0	0	0	0	0	0	0	0	0	0	0	1	1	0	0	0	0	0	0	0	0	0	0	0	0	0
OTU1514	aataaataacataagattttgactactacccccatctttaaccttactagttataagaagaattgtagaaaatggagttggtacaggatgaacagtataccccccgttatctgctaatgtagcccatagcggatcaagagtagatttggcaattttcagattacatttagccgggatttcctccattcttggtgcagttaactttatttcaactgtaattaatatacgccctaggggaatattgttagatcgaacccctttatttgtatgagcagttgtaattactgcaattttattattactctctctccctgtattagctggtgctatcaccatattattaactgatcgtaatttaaacacctctttttttgaccctgcaggaggaggagacccaat…	Bold_Identification	Early-Release	Arthropoda	Insecta	Coleoptera	Chrysomelidae						0	0	0	0	0	0	0	0	0	0	0	0	0	0	0	0	0	0	0	0	0	0	0	0	0	0	0	0	0	0	0	0	0	0	0	0	0
OTU169	attaaataacatgagattttgacttctacccccctccttatcattccttattttaagaagaatagtagaaagtggagcaggtacaggctgaactgtctacccccctctcgcctctaatattgcacacagtggatcatcagtagatttagctatttttagtcttcatatagcaggggtttcatcaattttaggagccgtaaattttatctcaactgcaatcaatatacgaccccaaggtataaatttagatcaaatacctctttttgtgtgagcagtattgatcacagccgttttattactactcagattgcccgtgcttgcaggagcaatcactatgctattaacagaccgaaatgtaaatacttgtttttttgaccctgcaggaggtggcgaccctat…	Bold_Identification	Published	Arthropoda	Insecta	Coleoptera	Curculionidae						0	0	0	0	0	0	0	0	0	0	0	0	0	0	0	0	0	0	1	0	0	0	0	0	0	0	0	0	0	0	0	0	0	0	0	0	1
OTU1972	aataaataatataagattttgattacttcccccatcattaagattattaattataagaagaattgttgaaaatggagcaggaactggatgaactgtatatccacctctatctgctaatattgcacatagaggagctagagtagacttagctatttttagacttcatttagcaggaatttcatctattttaggagctgtaaattttatctcaactgttattaatatacgaccaactggaatacttctagaacgaacacctttatttgtttgagctgtggttattacagctattttattacttctatcattacctgtattagcaggagcaattacaatattattaacagaccgtaatttaaatacttcattttttgatcctgcaggaggaggtgatccaat…	Bold_Identification	Early-Release	Arthropoda	Insecta	Coleoptera							0	0	0	0	0	0	0	0	0	0	0	0	0	0	0	0	0	0	0	0	0	0	0	0	0	0	0	0	0	0	0	0	0	0	0	0	0
OTU2324	aataaataatataagattttgacttttaccgccttctctttctttattaatcataagaagaatcgttgataatggtgctggaacaggttgaacagtttacccccctctgtcagccaatattgcccatagtggttcatctgtagatttagcaattttcaggcttcatttagcaggtatttcctctattcttggtgctgtaaattttattactacagtaattaatatacgacctagaggtataacttttgatcgactacccttatttgtctgagcagtaaaaattactgccattcttttacttttatcattaccagttttagctggagcaattactatgcttttaactgatcgaaatttaaatacatctttttttgaccctgcaagagggggagatcctat…	Bold_Identification	Private	Arthropoda	Insecta	Coleoptera	Cerambycidae						0	0	0	0	0	0	0	0	0	0	0	0	0	0	0	0	0	0	0	0	0	0	0	0	0	0	0	0	0	0	0	0	0	0	0	0	0
OTU2710	tcttaataacataagattctgactattacccccttccttaacccttcttcttataagaagaatcattgataaaggagcaggaactggatgaacggtttacccccctttatctgctaatattgcacatgaaggaccttcagtagacttagcaatttttagacttcatatagcaggtatctcctctatcttaggagctattaactttatttctactattaacaatatacgccctaaagggataaaactagatcgaatacctctctttgtttgagcagttaaaattacagctattttacttttattatccttacctgttcttgcaggagctatcacaatactcttaactgaccgaaatatcaatacttccttctttgaccccgctggtggaggagacccaat…	Bold_Identification	Published	Arthropoda	Insecta	Coleoptera	Curculionidae						0	0	0	0	0	0	0	0	0	0	0	0	0	0	0	0	0	0	0	0	0	0	0	0	0	0	0	0	0	0	0	0	0	0	0	0	0
OTU36	aataaacaacataagattctgatttcttcccccatctttgtcccttcttctaataagaagtattgtagaaaatggagcaggaacaggatgaacagtatacccccctctatccgccaacattgcccatagagggtcctctgtagacttagcaatttttagacttcatttagcaggaatctcttcaatcctaggagccgtaaattttatttccactgtaatcaacatacgatccacaggaatcacatttgatcgaatacctcttttcgtatgggctgtggcaatcacagccttactattacttttatctctgcctgtactagcaggagccatcactatactattaactgatcgaaatctgaacacgtcattcttcgacccagccgggggaggagacccaat…	Bold_Identification	Published	Arthropoda	Insecta	Coleoptera	Elateridae						0	0	0	0	0	0	0	0	0	0	0	0	0	0	0	0	0	0	0	0	0	0	0	0	0	0	0	0	0	0	0	0	0	0	0	0	0
OTU4012	aataaataatttaagattttggttactccccccagctatttcattattattaataagatccataattgaaagaggagccggtactggatgaactgtttatcctcccctatcttcaaatttatctcataatggaagttcagtagatttaactatttttagccttcacttagctggaatttctagaattctaggagctattaattttatttctacaattttaaatataaaacccttagaaataaaatttgatataatacctttatttatttgagcagtattaattacagccattttattattactatctcttccagtactagctggagctattactatactattaactgatcgaaatctaaatacatctttttttgaccctagaggaggaggagacccaat…	Bold_Identification	Private	Arthropoda	Insecta	Coleoptera	Staphylinidae						0	0	0	0	0	0	0	0	0	0	0	0	0	0	0	0	0	0	0	0	0	0	0	0	0	0	0	0	0	0	0	0	0	0	0	0	0
OTU4115	aataaataatataagattttgattattacctccttctttatttttactattaataagaagaatagttgaaagaggagcaggaactggatgaacagtttatcccccattatcatccaatttagctcataatggagcttcaattgatttagcaatttttagtctacatttagcaggaatttcatctattctaggagcaattaattttattagaactatcattaatatacgttcaaatggaataactttagatcgaataccattatttgtatgagcaattttaattacagctattttattacttttatcattacctgttttagcaggtgcaattactatattattaactgatcgaaattttaatactagattttttgatcctactggaggaggagatccaat…	Bold_Identification	Published	Arthropoda	Insecta	Coleoptera							0	0	0	0	0	0	0	0	0	0	0	0	0	0	0	0	0	0	0	0	0	0	0	0	0	0	0	0	0	0	0	0	0	0	0	0	0
OTU4145	aataaataatataagattctgacttttacccccttctttatctcttcttctaataagaagactagtcgaaagaggcgcaggaactggttgaacagtatacccacctttatcttccaatattgcccatggaggttcttctgttgatttggctattttcagtttacatttagctgggatttcatcaattttaggggctgtaaatttcattactactgtaatcaacatacgatcaactggaataacttttgatcgtatacctctttttgtatgatccgtagcaatcactgccctattacttcttttatctttacctgttttagccggagctattaccatacttcttacagatcgaaatcttaatacatcattttttgaccctgctggaggaggagacccaat…	Bold_Identification	Private	Arthropoda	Insecta	Coleoptera	Staphylinidae						0	0	0	0	0	0	0	0	0	0	0	0	0	0	0	0	0	0	0	0	0	0	0	0	0	0	0	0	0	0	0	0	0	0	0	0	0
OTU1653	tttaaataatataagattctgactactacctccttctttaagccttttaattataagaagagtggtagaaagaggggtaggaaccggatgaaccgtttaccctcctttatccagaaacatcgctcatggaggctcctctgttgatcttgctatttttagcctacacttagcaggaatctcttcaattttaggggctgtgaattttattactacagttataaatatacgaccagttggaataaccttagaacaaatgcctttatttgtttggtctgtcttattaaccgcaattcttttacttttatctcttcctgttttagcaggagctattactatacttttaacagaccgaaacttaaacacttccttttttgatcctgccggaggaggagatccaat…	RBOLD_menor157	http://www.boldsystems.org/index.php/Public_RecordView?processid=BARSK248-16		Insecta	Coleoptera	Latridiidae	Latridiinae					0	0	0	0	0	0	0	0	0	0	0	0	0	0	0	0	0	0	0	0	0	1	0	0	0	0	0	0	1	0	0	0	0	1	0	0	0
OTU1358	aataaataatataagattttggttgcttcccccatcactttcattactcctaataagaagaatggttgaaagtggagctggtactggttggacggtttatccccccctatcctccaatattgcccacggcggctcatctgtagatttagcaatctttagacttcacttagcaggtatttcctcaatcctaggggcaattaattttatttctacaatattaaatatacgcccagctggtataactttagatcgtatacctttatttgcttgggctatcgcaatcactgcaattctacttcttctttctctccccgtcctagcaggtgctattaccatattgctcacagatcgaaatttaaatacatctttttttgatcctgctggagggggtgatccaat…	Bold_Identification	Private	Arthropoda	Insecta	Coleoptera	Mordellidae						0	0	0	0	0	0	0	0	0	0	0	0	0	0	0	0	0	0	0	0	0	0	0	0	0	0	0	0	0	0	0	0	0	0	0	0	0
OTU1057	tataaataacataagattttgactactacctccttcattaacttttctaattttaagaagagtcgtagaaagaggggcaggaactgggtgaacagtttatcctcctttatcttcaaacattgcacatggggggtcttctgttgatatagctattttcagtttacatttagctggaatctcatctatccttggagcagtaaattttattactacaattattaatatacgtcctataggaataaattttgaaaaaatacctttatttgtatgatcagttttaattacagctatcttactattattatctttaccagtattagccggtgctatcactatactactcacagaccgaaatatcaacacctcattttttgaccctgcagggggaggagaccctat…	RBOLD_menor103	http://www.boldsystems.org/index.php/Public_RecordView?processid=INFCO5363-17		Insecta	Coleoptera							0	1	0	0	0	0	0	0	0	0	1	0	0	0	0	0	0	0	0	1	0	0	0	0	0	0	0	0	0	0	0	0	0	0	0	0	0
OTU1601	attaaataatataagattttgacttttacctccttctttaattttattactaataagaagaatcgttaataaaggtgcagggacaggatgaactgtttacccaccactttcaagaaatttagctcatgaaggagcttcagtagatttagctatctttagactccatatagcaggaatttcttcaattcttggagctataaattttatttctacagttattaatatacgtccttcaggaataaatccagatcgtatatctttatttatttgagcagtaaaaattactgcaattcttcttcttttatctctccctgtattggcaggtgctattactatattattaactgatcgaaatattaatacctcattcttcgacccagctggaggaggagacccaat…	Bold_Identification	Published	Arthropoda	Insecta	Coleoptera	Curculionidae						0	0	0	0	0	0	0	0	0	0	0	0	0	0	0	0	0	0	0	0	0	0	0	0	0	0	0	0	0	0	0	0	0	0	0	0	0
OTU3118	attaaataacataagtttttgattattacccccatcattaactttgttacttataagaagattggtagaaagaggagctggaactggatgaacagtataccccccattatcctctaacatcgctcatggcggcgcttctgtagatttagctatttttagactacatttagcaggaatctcttctattctaggagcagttaattttatctctacaattattaatatgcgaacaattgggatatcatttgatcaaatacctttatttgtttgagctgtaggaattacagccttacttcttctattatcgctacctgtattagcaggtgctattacaatactattaacagatcgaaatttaaacacagccttctttgaccctgcaggaggtggagacccaat…	Bold_Identification	Private	Arthropoda	Insecta	Coleoptera	Staphylinidae						0	0	0	0	0	0	0	0	0	0	0	0	0	0	0	0	0	0	0	0	0	0	0	0	0	0	0	0	0	0	0	0	0	0	0	0	0
OTU2488	aataaataatataagattttgacttttaccaccttcaattacacttttaattacaagaagaattgttgaaaatggtgcaggaacaggatgaaccgtctatccccccttatcagccaatttagcgcatgccggttcttcagttgatttagcaatttttagtcttcatttagcaggaatttcttcaatcctaggagctgtaaattttattacaactgtaattaatatacgaccaaaaggaataacatttgatcgtttacctttatttgtttgagctgtaaaaattacagcaattttacttcttctttcacttccagttttagctggagcaattactatactattaactgaccgaaatttaaatacttcgttttttgaccctgctggaggaggggatccaat…	Bold_Identification	Published	Arthropoda	Insecta	Coleoptera	Cerambycidae						0	0	0	0	0	0	0	0	0	0	0	0	0	0	0	0	0	0	0	0	0	0	0	0	0	0	0	0	0	0	0	0	0	0	0	0	0
OTU703	aataaataacataagattttgattattacctccttcaattactcttttaattacaagaagaattgtagaaaatggagctgggacaggatgaactgtttatcctcctttatctgctaatttagctcacactggatcttctgtagatttagctatttttagactccatcttgcgggaatctcctcaattttaggtgcagtaaattttattacaactgttattaatatacggccaagaggaataacctttgatcgattacctttatttgtatgagcagtaaaaattactgcaattcttcttctattatcattacctgttttagcaggagctattactatattactaacagatcgaaacttaaatacttctttttttgatcctgcaggaggaggtgatccaat…	Bold_Identification	Private	Arthropoda	Insecta	Coleoptera	Cerambycidae						0	0	0	0	0	0	0	0	0	0	0	0	0	0	0	0	0	0	0	0	0	0	0	0	0	0	0	0	0	0	0	0	0	0	0	0	0
OTU3200	aataaataacatgagattttgacttcttcccccttctttaacacttttaattataagaagaattgtagaaaatggggctgggacaggatgaactgtgtacccgcctttatcctctaatattgcgcatagaggctcttcagttgatttagctatttttagtttacatttagctggaatttcctcaattttaggagctgtaaattttattactactgtaattaatatacgcccaattggtataacatttgatcgaatacctttgtttgtttgagcagtagcaattacagcattacttcttcttctttctttaccagttctagctggagctattacaatacttttaacagatcgaaatttgaatacttctttttttgatccggctggaggaggagacccaat…	NCBI_BOLD_Merger		p__Arthropoda	Insecta	Coleoptera							0	0	0	0	0	0	0	0	0	0	0	0	0	0	0	0	0	0	0	0	0	0	0	0	0	0	0	0	0	0	0	0	0	0	0	0	0
OTU3353	aataaataatataagattttgacttttacccccatcattaactttattaattataagaagaattgtagaaaatggagcagggacagggtgaactgtttatcctcccttatcttctaatattgcccacggagggtcatctgttgatttagcaatttttagtcttcatttagccggggtttcatcaattttaggagctgtcaattttatcactaccgtaattaatatacgaccttacggaataacttttgatcgtatacctttatttgtatgagccgtagtaattacagctgtattacttttactatctctcccagtattagctggggcaattactatactacttactgatcgtaacctaaatacttcattttttgaccccgcgggaggaggtgatccaat…	NCBI_BOLD_Merger		p__Arthropoda	Insecta	Coleoptera	f__Melandryidae						0	0	0	0	0	0	0	0	0	0	0	0	0	0	0	0	0	0	0	0	0	0	0	0	0	0	0	0	0	0	0	0	0	0	0	0	0
OTU4334	aataaacaatataagattttgacttctccctccctcactaacccttcttttaatgagaagaattgtagaaaacggggcaggaacaggatgaacagtgtacccaccactctcatctaatctagcccacggaggatcttctgtagacttagcaattttcagactacacttagcaggtgtttcttcaattataggagctattaatttcatctccacagtaattaatatacgacctcaaggcatacttatggatcgcacccctctttttgtctgggctgttttaattacagcagttctccttcttttatccctccccgttctagccggagctatcaccatgctacttactgatcgaaatttaaatacaagattttttgaccctgcaggaggaggggacccaat…	Bold_Identification	Private	Arthropoda	Insecta	Coleoptera	Chrysomelidae						0	0	0	0	0	0	0	0	0	0	0	0	0	0	0	0	0	0	0	0	0	0	0	0	0	0	0	0	0	0	0	0	0	0	0	0	0
OTU4037	aataaataatataagattttgattattacccccttctttaagccttcttcttttaagaagactagtagaaagaggagcggggacaggttgaacagtataccctcccctatcctccaatattgctcatagaggagcctctgttgatttagcaatttttagactccatttagctggaatttcttcaattttaggggctgtaaattttattacaacagttattaatatacgatcaactgggataacatatgaacgtatacctttatttgtttgatcagttgctattacagctcttcttcttcttttatctctacctgttttagcaggagcaattaccatacttcttaccgatcgaaatttaaatacatctttttttgatccaataggaggaggagaccctat…	Bold_Identification	Published	Arthropoda	Insecta	Coleoptera							0	0	0	0	0	0	0	0	0	0	0	0	0	0	0	0	0	0	0	0	0	0	0	0	0	0	0	0	0	0	0	0	0	0	1	0	0
OTU1111	aataaacaatataagattttgactgctccccccatctctctccctccttctaataagaagaatagtggaaagaggagcaggaactggttgaactgtttacccccctctatcttccaatattgctcatggtggttcatcagtagaccttgcaattttcagattacatttagccggagtatcctcaattttaggagcaattaacttcatctccactatactaaacatacggccaattggaataacactagaccgtatacctctatttgcttgggcaattgcaatcacagctgttctcctactcctctctttaccagtcctagccggagctattactatactcctaactgaccgaaacctaaacacttccttcttcgatcctgccggaggaggtgaccccat…	Bold_Identification	Private	Arthropoda	Insecta	Coleoptera	Mordellidae						0	0	0	0	0	0	0	0	0	0	0	0	0	0	0	0	0	0	0	0	0	0	0	0	0	0	0	0	0	0	0	0	0	0	0	0	0
OTU489	aatgaataatataagattttgattactccccccatcattatccttattactaataagaagaattgttgaaagaggtgcaggaacaggatgaacagtatatccccctttatcatctaatattgcccacggaggatcctcagttgatttagctatttttagtttacatttagcaggaatttcatcaattcttggagcagtaaattttattacaactgtaattaatatacgaccaaagggaatatcatttgaccaaatacctttatttgtttgagctgtagtaattacagcaattttattacttctttctcttcctgttctagctggagcaattactatgctattaactgatcgaaatttaaatacaaccttttttgacccttcaggaggaggagatccaat…	Bold_Identification	Published	Arthropoda	Insecta	Coleoptera							0	0	0	0	0	0	0	0	0	0	0	0	0	0	0	0	0	0	0	0	0	0	0	0	0	0	0	0	0	0	0	0	0	0	0	0	0
OTU3144	aataaataatataagattttggttattacccccttccttaacattattgcttataagaagaattgtcgaaagaggagcaggaacaggatgaactgtttatcctcccctatcttcaaatattgcacacggcggctcttctgtcgatttagctatttttagattacacttagccggtatttcttctattttaggggctgtaaatttcattaccacagtaattaatatacgacctcaaggcataactttcgaccgaataccattatttgtatgggcagtagctatcacagctcttttattacttctttctttaccagtccttgcaggtgcaattacaatgcttttaactgatcgaaacttaaacacttcttttttcgatcctgctggaggtggagatcctat…	RBOLD_menor267	http://www.boldsystems.org/index.php/Public_RecordView?processid=GBCL46110-19		Insecta	Coleoptera							0	0	0	0	0	0	0	0	0	0	0	0	0	0	0	0	0	0	0	0	0	0	0	0	0	0	0	0	0	0	0	0	0	0	0	0	0
OTU1400	aataaacaatataagattctgacttctacccccctcactaacccttcttttaatgagaagtattgtagaaaatggggcaggaacaggatgaactgtttacccccctctatcatcaaacatcgctcacagagggtcatcagtagatctagctatttttagtctccacctagcaggaatttcatccatcctaggggcagttaattttatctcaactgtaattaatatgcgatcaacaggtatctcctttgatcgtatgcccctttttgtgtgagctgtcgcaatcactgcccttctccttttactatctttaccagtgcttgctggagcaattactatacttttaacagaccgtaatcttaacacatccttttttgacccagcaggtgggggagaccctat…	Bold_Identification	Published	Arthropoda	Insecta	Coleoptera	Elateridae						0	0	0	0	0	1	0	0	0	0	0	0	0	0	0	0	0	0	0	0	0	0	0	0	0	0	0	0	0	0	0	0	0	0	0	0	0
OTU4422	attaaataatataagattctgattattaccaccctctttaactttactattaataagaagaattgtaaataacggagctggtacaggatgaactgtttatccacctttatctgctaatgttgctcatgaaggagcttctgttgatttagccatctttagccttcacataacaggaatttcatctattctaggagctattaactttatttctacagttaaaaatatacgcccaaaaggaataaaacctgaacaaatatcactatttatttgagctgtaaatatcactgctattttattacttttatctttacctgtcctagcaggagctattacaatattattaacagatcgtaatattaatacatcattttttgatccagctggaggaggagatcctat…	Bold_Identification	Published	Arthropoda	Insecta	Coleoptera	Curculionidae						0	0	0	0	0	0	0	0	0	0	0	0	0	0	0	0	0	0	0	0	0	0	0	0	0	0	0	0	0	0	0	0	0	0	0	0	0
OTU711	acttaataatataagattctgacttttaccaccctctttaatatttttattagtaagaagaattgtcgataaaggagcaggaactggctgaactgtttatccccccttatcagcaaatatcgctcatgaaggatcttcagtagatatggctatttttagccttcatatagcaggtatttcctcaattttaggagcaattaattttatctccacagttttaaatatacgtcctagagggataactactgatcgaataacattatttgtctgagctgttaaaattactgccatcctactattattatctttacctgttctagcaggagcaattaccatacttttaactgatcgaaatatcaacacctctttttttgatcctgctggtggaggagaccctat…	Bold_Identification	Published	Arthropoda	Insecta	Coleoptera	Curculionidae						0	0	0	0	0	0	0	0	0	0	0	0	0	0	0	0	0	0	0	0	0	0	0	0	0	0	0	0	0	0	0	0	0	0	0	0	0
OTU2889	acttaataatataagattttgattattgcccccatcattatctttattaattataagaagaattgtagaaactggggccggaactggatgaacagtatacccccccttatcctcaaatattgcccatagaggggcctccgttgatttggctatctttagtttacacttagcaggaatctcatccattttaggggcaataaattttattactaccataataaatatacgaccatcaggaataactttagaccaaatacctttatttgtttgagctgttttaatcacagctgtcctcctacttctatcattacctgtattagcaggaggaattacaatacttttaacagaccgaaatatcaataccactttttttgatccggctggaggaggcgatccaat…	Bold_Identification	Published	Arthropoda	Insecta	Coleoptera	Erotylidae						0	0	0	0	0	0	0	0	0	0	0	0	0	0	0	0	0	0	0	0	0	0	0	0	0	0	0	0	0	0	0	0	0	0	0	0	0
OTU2340	ccttaataacataagattttgatttctccctccttcattaatattcttaattataagaagaatagtagaaagaggggcaggaacaggatgaacagtttatccacctttatcagctaatattgcccacagtggaccttctgttgatctggcaatttttagtcttcatatagcaggaatttcctcaattcttggagcagttaattttatttctactattataaatatacgatcaccaggtataaagtttgaccaaatatctctatttatctgatctgttggaattacagccttattactacttttaagcctaccggttttagctggagctattacaatacttttagcagatcgaaatttaaatacatcattcttcgaccccttggggggaggggaccctat…	Bold_Identification	Published	Arthropoda	Insecta	Coleoptera	Cantharidae						0	0	0	0	0	0	0	0	0	0	0	0	0	0	0	0	0	0	0	0	1	0	0	0	0	0	0	0	0	0	0	0	0	0	0	0	0
OTU381	gataaacaacataagattttgactacttcccccttccttatcccttttattaataagaagaattgtagaaaacggagcaggtactggatgaacagtataccctcccctatcctctaatattgcccacagtggctcatcagttgatctagccatttttagacttcaccttgccgggatttcatcaattttaggtgcagttaactttattactacaatcatcaacatacgaccccaaggtatatcaatagaccgaattcctctgtttgtatgagccgtaataatcacagcaatccttctactcctgtctctacctgttttagcaggtgccattaccatactattaaccgatcgaaacattaatacatcattctttgacccagccgggggaggtgaccctat…	Bold_Identification	Private	Arthropoda	Insecta	Coleoptera	Tenebrionidae						0	0	1	0	0	0	0	0	0	0	0	0	0	0	0	0	0	0	0	0	0	0	0	0	0	0	0	0	0	0	0	0	0	0	0	0	0
OTU899	attaaataatataagattctgacttttacccccctctctaactcttttattaataagaagaattattaacaaaggtgcaggaacaggctgaactgtttaccctcctctttcgagtaatattgctcatgaaggagcctctgtagatttagctatttttagtcttcacatagcaggagtttcatctattcttggggctattaattttatctctacagtaattaatatacgaccatcaggaataaacccagaccgaatatctctattcacctgagcagtaaaaatcacagccatccttcttctcttatccctaccagtccttgccggagcaatcactatactattaactgaccgaaatatcaacacatcattttttgaccccgcaggaggcggagaccctat…	Bold_Identification	Published	Arthropoda	Insecta	Coleoptera	Curculionidae						0	0	0	0	0	0	0	0	0	0	0	0	0	0	0	0	0	0	0	0	0	0	0	0	0	0	0	0	0	0	0	0	0	0	0	0	0
OTU2755	aataaataatataagattttgacttttacccccatcattaactttattaattataagaagaattgtagaaaatggtgcagggacaggatgaactgtttacccccccctatcttctaatattgcccacggaggatcatctgttgatttagcaatttttagtcttcatttagccggggtttcatcaattttaggagctgtaaattttattactaccgtaattaatatacaaccttacggaataacttttgatcgtatacctttatttgtatgggccgtagtaattacagctgtattacttttattatctctcccggtattggctggagcaattactatactacttactgatcgtaacctaaatacttcattttttgaccccacaggaggaggggatccaat…	NCBI_BOLD_Merger		p__Arthropoda	Insecta	Coleoptera	f__Melandryidae						0	0	0	0	0	0	0	0	0	0	0	0	0	0	0	0	0	0	0	0	0	0	0	0	0	0	0	0	0	0	0	0	0	0	0	0	0
OTU1360	aataaacaatataagattttgattacttcctccttctttaactttgctaattataagaagaattgtagaaaatggtgcaggtactggatgaacagtttatcctcctctttcagctaatattgctcatagaggatcatctgttgatttagctatttttagtcttcatttagctggggcttcttctattctaggtgctgtaaattttattactactgtaattaatatacgtccttcaggaataactttagaccgtatacctttatttgtttgagcagttgttattactgctgttttactcttactttctctcccagttttagcaggagcaattactatacttcttactgaccgaaatcttaatacttccttttttgacccggctggaggaggtgaccctat…	Bold_Identification	Private	Arthropoda	Insecta	Coleoptera							0	0	0	0	0	0	0	0	0	0	0	0	0	0	0	0	0	0	0	0	0	0	0	0	0	0	0	0	0	0	0	0	0	0	0	0	0
OTU802	aataaataacataagattttgacttctacctccttccttaactttattggttatgagaagaattattgaaagaggggtaggaacaggatgaactgtttatccccctctttctgcaaatattgctcatagaggtccttcagttgatttagctattttcagtctgcatttagcaggtatttcttctattctaggtgctgtaaattttatttctacaattattaatatacgtccaattaaaatatcattcgatcaaataccattatttgtttgagctattctaattacaacaattcttttgttgttaagccttccagtattagctggtgcaattactatattattaacagatcgaaatctaaattcttcattttttgatcctgcgggaggaggtgatcccgt…	Bold_Identification	Published	Arthropoda	Insecta	Coleoptera	Lampyridae						0	0	0	0	0	0	0	0	0	0	0	0	0	0	0	0	0	0	0	0	0	0	0	0	0	0	0	0	0	0	0	0	0	0	0	0	0
OTU1371	aataaataatataagattctgattattacccccctccctaactttattagttataagaagaattgtagaaaatggagtaggtacaggatgaacagtctatcccccattatctgctaatgtagcccatagtggatcaagagtggatttagctatttttagtctacatttggctggaatttctagtattcttggtgcagtaaattttatttcaactgtaattaatatacgaccaagaggtatattactagatcaaaccccattatttgtatgagcagttataattactgcaattttactgcttctatctctcccagtattagcaggggctattacaatattattaacagatcgtaatttaaacacttctttttttgacccggcaggaggaggtgaccctat…	Bold_Identification	Private	Arthropoda	Insecta	Coleoptera	Chrysomelidae						0	0	0	0	0	0	0	0	0	0	0	0	0	0	0	0	0	0	0	0	0	0	0	0	0	0	0	0	0	0	0	0	0	0	0	0	0
OTU1793	actaaataatataagattttgactactacccccatcattattattacttcttatgagaagattaacagataatggagccggaactggttgaaccgtctatccccctctttcctctaatatcgctcacgaaggtgcctcagtagatctagctatttttagactccacatagcaggaatttcatcaattctaggggcaataaattttatttcaactattatcaatatacatcccataggtgtaaaactagaccaactttctttatttacctgagcagtaaaaatcacagccattcttcttcttttatctttaccagtattagcgggagcaatcaccatacttctaactgaccgaaacgttaatacttcattctttgatccagccggaggtggagacccaat…	Bold_Identification	Private	Arthropoda	Insecta	Coleoptera	Curculionidae						0	0	0	0	0	0	0	0	0	0	0	0	0	0	0	0	0	0	0	0	0	0	0	0	0	0	0	0	0	0	0	0	0	0	0	0	0
OTU2046	aataaacaatataagattctgacttttacccccatcgttaagacttttactgataagaagaatagttgaaagaggagccggaactggatgaacagtttaccctccactatcttccaatattgcccatggtggtgcatcagttgatttagcaatttttagtttacatttagccggaatttcatcaattcttggagctgtaaacttcatttcaaccattatcaatatacgaaccttagggatatcctttgatcgcatacctttatttgtttgatctgtagctattacagccctacttcttttactttcacttcctgttttagctggagctattacgatactcctaactgatcgaaacttaaatacatcattttttgatcctgctggaggaggagacccaat…	Bold_Identification	Published	Arthropoda	Insecta	Coleoptera	Staphylinidae						0	0	0	0	0	0	1	1	0	0	0	0	0	0	0	0	0	0	0	0	0	0	0	0	0	0	0	0	0	0	0	0	0	0	0	0	0
OTU2319	aataaataatataagattttgattattaccaccttcattaactcttctattaataagaagattggtagaaaacggagcaggtacaggatgaacagtatatccacccttatcagcaaatattgcacacagaggatcatctgttgatttagcaatttttagattacatttagcaggaatttcatcaattcttggagcaattaatttcattaccacaattattaatatacgatcaccaggaataaccttagaaaaaatacctttatttgtttgatcagtaggaattactgcagtattattacttttatcattaccagtacttgcaggagcaattacaatgcttttaacagaccgtaatattaatacctcattcttcgacccagcagggggaggagacccaat…	Bold_Identification	Published	Arthropoda	Insecta	Coleoptera							0	0	0	0	0	0	0	0	0	0	0	0	0	0	0	0	0	0	0	0	0	0	0	0	0	0	0	0	0	0	0	0	0	0	0	0	0
OTU2796	aataaataatataaggttttgattattacctcccagattaacattgttattaataagaagagtagttgaaagaggagttggaaccggatgaacagtttatcctcctctatcatctaatattgctcatagaggttcatcaatcgatttagctatttttagattacaccttgcagggatttcatcaatcttaggggctgtaaattttattacaactgtaattaatatgcgatctccaggaatatcctttgaccgaatacctttatttgtatgatctgtagccattacagccctattacttcttttatcactaccagttttagcaggagcaatcaccatacttttaactgatcgaaatttaaatacatccttctttgacccagcaggaggtggagatccaat…	Bold_Identification	Private	Arthropoda	Insecta	Coleoptera	Ptilodactylidae						0	0	0	0	0	0	0	0	0	0	0	0	0	0	0	0	0	0	0	0	0	0	0	0	0	0	0	0	0	0	0	0	0	0	0	0	0
OTU3553	tataaataatataagattttgattattgcccccatcattaactttattagttataagaagaattgtcgaaaacggagtaggaactggatgaacagtttatccacctttatcctctaatgtagcccatagaggatcatcagtagatttagcaatttttagccttcatttagccggaatttcatcaattttaggagcagtaaattttatttccacagttattaatatacggcccgaaggaataaaaatagaccgaaccccgctatttgtttgagccgttgtaattacagcaattcttcttttactttcacttccagttttagccggagcaattactatattattaactgaccgaaatttgaacacaacattttttgacccagcaggagggggagacccaat…	Bold_Identification	Published	Arthropoda	Insecta	Coleoptera	Chrysomelidae						0	0	0	0	0	0	0	0	0	0	0	0	0	0	0	0	0	0	0	0	0	0	0	0	0	0	0	0	0	0	0	0	0	0	0	0	0
OTU3809	aataaacaatataagattctgattattgcctccttccctctccctccttttaataagaagaatagttgaaaaaggtgctggtacaggttgaacagtttacccacccctatcagctaatattgcccatggaggagcatctgttgacttagcaatttttagattacatctagccggaatttcatcaattttaggtgcaattaactttatcactacaactattaatatacgaacaactggaatgataccagaaaaaacaccactatttgtatgatctgtagcaattacagcccttctccttttattatctctcccggtactagctggagccattactatattactaacagatcgaaatctaaatacaacattctttgacccagctggaggaggggaccctat…	Bold_Identification	Early-Release	Arthropoda	Insecta	Coleoptera	Dermestidae						0	0	0	0	0	0	0	0	0	0	0	0	0	0	0	0	0	0	0	0	0	0	0	0	0	0	0	0	0	0	0	0	0	0	0	0	0
OTU430	tttaaacaatataagattttgacttctcccaccctctttacttttgttactattaagaagaatcgctgacaaaggagcaggtacaggttgaactgtctacccccccttatcaacaaatattactcatgaagggtcatcagttgacttagcaatcttcagtctgcatatggcaggaatttcatctattttaggagctataaactttatttctacaattttaaatatacgcccaactgggataaaacctgatcaaatatcgctatttatttgagcagtgaaaatcactgcaatccttttattactgtccttacctgttttagcaggagctattactatattattaactgaccgaaatattaatacttcattttttgaccctgccgggggaggggatccaat…	Bold_Identification	Private	Arthropoda	Insecta	Coleoptera	Curculionidae						0	0	0	0	0	0	1	0	0	0	0	0	0	0	0	0	0	0	0	0	0	0	0	0	0	0	0	0	0	0	0	0	0	0	0	0	0
OTU4428	aataaataacataagattttgattattacccccttcattaactcttttattaatgagaagaatagtagaaaatggggccggaacaggttgaacagtatatcccccactctcttcaaatatttctcacagaggttcttctgtagatttggctatttttagacttcatttagcagggatttcttcaattttaggtgctgtaaattttattacaacaattatcaacatacgaagaattggaataacatttgataaaatacctttatttgtttgatcagtagctattacagcactattattattgctttctctaccagtactggcaggagctattacaatactgctaacagatcgaaatttaaatacatctttttttgatcctgccggaggaggagaccctat…	Bold_Identification	Published	Arthropoda	Insecta	Coleoptera	Leiodidae						0	0	0	0	0	0	0	0	0	0	0	0	0	0	0	0	0	1	0	0	0	0	0	0	0	0	0	0	0	0	0	0	0	0	0	0	0
OTU4529	attaaataatcttagattttgactcctacctccctcactaacattcttattaatgagaagaataattgaaagaggagcaggaacaggatgaactatttatccccctctatcaactaatattgcccatagaggatcttcaatagatttagtaattttcagccttcatttagctggtatttcatcaattctaggagcaattaattttatttctaccatattaaacatgcgatctccaggaattaaccttgacaacttacctctttttgtttgggctattaccattactgctattctattacttctatctcttcccgtattagcgggagctattaccatattattaacagatcgaaacttcaatacatcattctttgacccagcaggaggtggagatcctat…	Bold_Identification	Published	Arthropoda	Insecta	Coleoptera	Phengodidae						0	0	0	0	0	0	0	0	0	0	0	0	0	0	0	0	0	0	0	0	0	0	0	0	0	0	0	0	0	0	0	0	0	0	0	0	0
OTU583	aatgaataacatgagattttgacttcttccaccatcattaaccctccttttgatgagaagaatagttgaaagtggagccggaactggatgaactgtttacccccctctctcagcaaatatagctcatggtggagcttctgtagatctagctatttttagtctccatctagccgggatcagatcaatcctaggggctgtaaattttatcacaacagtgattaatatacgagccactggaatgacatttgatcgaatacccttatttgtttgatctgttgccattactgctcttcttcttctcctctctcttccagttttagctggagctatcactatacttttaactgatcgaaatttaaatacaacattttttgacccagccggaggaggagatcctat…	Bold_Identification	Private	Arthropoda	Insecta	Coleoptera	Staphylinidae						0	0	0	0	0	0	0	0	0	0	0	0	0	0	0	0	0	0	0	0	0	0	0	0	0	0	0	0	0	0	0	0	0	0	0	0	0
OTU2378	aatgaataatatgagattttgattaattcccccatcattgtctttgttgttaataagaagaatagttgaaagaggagccggaacaggatgaactgtttatccccctttatcatccaatattgctcatagaggtgcttcagttgatttagctattttcagacttcatttagctggaatttcatcaattttaggagctgtaaatttcattacaacaattattaacatacgatccaaaggaataacatatgaacgaataccactatttgtttgatcagttggaattacagctcttttacttttactctcgttacctgtattagcaggagcaattacaatacttttaactgatcgaaacttaaatacatcttttttcgatcctgctggaggaggagacccaat…	RBOLD_menor208	http://www.boldsystems.org/index.php/Public_RecordView?processid=BBCCA4081-12		Insecta	Coleoptera			Lathrobiini				0	0	0	0	0	0	0	0	1	0	0	0	0	0	0	0	0	0	0	0	0	0	0	0	0	0	0	0	0	0	0	0	0	0	0	0	0
OTU739	aataaataatataagattttgacttctcccaccttctttaaccttattagtaataagaagaatagtggaaagaggagcaggcactggatgaacagtttatcctcccctttccgcaaatattgctcacagaggcccttccgttgatctagcaatttttaggctacatttagcaggtatatctagaattttaggagccgtaaattttatttcaacaattatcaatatacgaccaattaaaataacttttgatcagattccgctatttgtttgagcaattttaattactacaattcttttattattaagtctgcctgttcttgcaggtgcaatcactatacttttaacagatcgaaatttaaattcctcatttttcgacccagccggaggcggtgatcctgt…	Bold_Identification	Published	Arthropoda	Insecta	Coleoptera	Lampyridae						0	0	0	0	0	0	0	1	0	0	0	0	0	0	0	0	0	0	0	0	0	0	0	0	0	0	0	0	0	0	0	0	0	0	0	0	0
OTU769	tataaacaatataagattttgattacttcccccatcattatctttattattaatgagaagaatagtagaaagcggtgctggaactggatgaacggtgtatcccccactatcatctaatattgcacacggaggagcttctgttgatctagctatttttagattacatttagctggtatttcttctattcttggtgcagtaaattttatttctactattattaatatacggtcaatcggaatatcatttgatcgtatacctttatttgtctgatcagttgccattactgctcttcttcttctcctttctttacccgttcttgcaggtgcaattacaatacttcttacagatcgaaatttaaataccgcattttttgacccagcaggagggggagaccctat…	RBOLD_menor366	http://www.boldsystems.org/index.php/Public_RecordView?processid=PLSBD1247-20		Insecta	Coleoptera							0	0	0	0	0	0	0	0	0	0	0	0	0	0	0	0	0	0	0	0	0	0	0	0	0	0	0	0	0	0	0	0	0	0	0	0	0
OTU2597	tataaataacataagattctgacttttacccccatctccccatctttaacacttcttttaataagaagaattggtgaaactgaggaaggaacaggatgaactttagcagctaatattgcccatagagggttatcagttgatctcgctattttcagacttcacttagctggtatttcctcaattctagatgcagtaaattttatctcacagttattaatatacgaccgagaggaataagacttgatcgactaccgttattcgcatgagctgtggtaattattgctattttactactcctatcactacctgtactagcaggagctattactattcttttaactgatcgaaatttaaatactacttccttcgatcctgcaggaggtgaagaccctattttat…	Bold_Identification	Private	Arthropoda	Insecta	Coleoptera	Chrysomelidae						0	0	0	0	0	0	0	0	0	0	0	0	0	0	0	0	0	0	0	0	0	0	0	0	0	0	0	0	0	0	0	0	0	0	0	0	1
OTU1173	aataaataatataagattttgattacttcctccatcattaacacttttattaataagaagagttgttgaaagaggtgtgggtactgggtgaactgtatacccccctctttcttcaaatattgcacacggaggatcttctgttgacttagctatttttagattacatttagcaggaatttcatctattctaggggctgtaaattttattactacagtaattaatatacgatctccaggaataacatttgaccgaataccattatttgtgtgatctgtagctattacagccttattattacttctttctttacctgttttagcaggggctatcactatattattaacagatcgaaatcttaatacatcttttttcgacccagcgggaggtggggaccctat…	Bold_Identification	Published	Arthropoda	Insecta	Coleoptera							0	0	0	0	0	0	0	0	0	0	0	0	0	0	0	0	0	0	0	0	0	0	0	0	0	0	0	0	0	0	0	0	0	0	0	0	0
OTU138	aataaacaatataagattttgacttctacccccttctttaacccttttaattataagaagagtggttgaaaatggggccgggaccggatgaacagtatatccccctttagccgcaaatctagcccataatggatcctctgtagatttggctatttttagccttcatttagcaggtatttcttcaattttaggagccgtaaattttattacaactgtaattaatatacgacccgcaggaatacacttagaccgaatacctttatttgtttgggcagtagtaattactgctatcttacttcttctttccttacctgttctcgcaggagctattactatgcttttaacagaccgaaatctaaacacatctttcttcgaccctgcgggaggaggagatcctat…	Bold_Identification	Private	Arthropoda	Insecta	Coleoptera	Scraptiidae						0	0	0	0	0	0	0	0	0	0	0	0	0	0	0	0	0	0	0	0	0	0	0	0	0	0	0	0	0	0	0	0	0	0	0	0	0
OTU4363	aataaataatataagattttggcttttacctccctctctcaccctcctaactataagaagtatagttgaaagaggagctggtactggatgaactgtatatccccctttatctgctaatattgctcacagaggctcctctgtagatttagcaatttttagattacacctagcaggtatctcttcaattctaggagctgtgaattttatcacaacaattattaatatacgaccagaaaatataacttttgaccgtatacctttatttgtatgagcagtaggaattacagccttattgttacttctctctctgcctgttttagcaggagctattacaatacttttaacagatcgaaatttaaatacatccttttttgatccagctggtggaggggacccaat…	Bold_Identification	Published	Arthropoda	Insecta	Coleoptera	Anthribidae						0	0	0	0	0	0	0	0	0	0	0	0	0	0	0	0	0	0	0	0	0	0	0	0	0	0	0	0	0	0	0	0	0	0	0	0	0
OTU3962	tataaataatataagattttgattattacccccttcattatctttattgttaataagagctatagtagaaagaggtgcaggtacaggttgaacagtttatccacctttatcttctaatattgcccatagaggagcttctgtagacttagctatttttagtttacatttagccgggatttcatcaattttaggtgctgggaattttatttctacaattattaatataaaacctttaagaataaattttgatcaaataccccttttcgtttgatcagttgctatcacagctttactacttttactatccttacctgttttagcaggggcaattactatattattaactgatcgaaatattaatacctccttttttgacccggcaggaggaggtgacccaat…	Bold_Identification	Private	Arthropoda	Insecta	Coleoptera	Staphylinidae						0	0	0	0	0	0	0	0	1	0	0	0	0	0	0	0	0	0	0	0	0	0	0	0	0	0	0	0	0	0	0	0	0	0	0	0	0
OTU1864	cataaataatataagattttgattactccccccctccctaattcttttaattataagaagaattattgacaaaggagctgggacaggatgaactgtttatccccctttatcctccaatattgcccatgaaggggcctcagttgacctggctattttcagactacacatagccggaatttcctctattttaggagcaattaactttatttctacagttattaatatacgtccaataggaataaatccagaccaaataactctttttatttgggcagttaaaattactgctattctcctcctactatcattaccagttcttgctggggcaatcacaatacttttaacagaccgtaatatcaatacagctttctttgaccctgcaggtggaggagaccctat…	Bold_Identification	Published	Arthropoda	Insecta	Coleoptera	Curculionidae						0	0	0	0	0	0	0	1	0	0	0	0	0	0	0	0	0	0	0	0	0	0	0	0	0	0	0	0	0	0	0	0	0	0	0	0	0
OTU1359	aataaataacataagattttgattattacccccttctcttactctattaacaataagaagaattgtagaaagtggtgcaggaactggatgaacagtgtatccccctctgtcatcaaatattgcccatggtggttcatctgttgatttagctatttttagattacatttagcaggagtatcatcaattctaggtgctgtaaattttattacaactattattaatatacgccctactggaatacatcttgatcgaactcctttatttgtatgggctgttgctatcactgctttattattacttctttctcttcctgtattagcaggtgctatcactatacttttaactgatcgtaatttaaatacctctttttttgatcctgcaggaggtggagacccaat…	Bold_Identification	Published	Arthropoda	Insecta	Coleoptera	Anthribidae						0	0	0	0	0	0	0	0	0	0	0	0	0	0	0	0	0	0	0	0	0	0	0	0	0	0	0	0	0	0	0	0	0	0	0	0	0
OTU1607	aataaataatataagattttgacttttacccccttcactatctcttttattgttaagaagattagtagaaaatggggcaggaactggatgaacagtttatccccccttatcgtccaacattgctcatagaggggcttcagtagatctagcaatttttagattacatttagcaggtatttcctcaattctaggagctgtaaattttattactactgtaatcaatatacgatcaacaggaatatcttatgaacggatgcctttatttgtgtgatcagtagctattacagccttactattacttttatctctacctgtcctagctggggctattacaatacttttaacagatcgaaatttaaatacctcattttttgaccccataggaggaggagacccggt…	Bold_Identification	Private	Arthropoda	Insecta	Coleoptera	Staphylinidae						0	0	0	0	0	0	0	0	1	0	0	0	0	0	0	0	0	1	0	0	0	0	0	0	0	0	0	0	0	0	0	0	0	0	0	0	0
OTU1700	gataaacaatataagattttgacttctaccaccatccctatccctcttattaataaggagaatggtggaaagaggggccggaacaggatgaacggtatatccacccttatcatcaaacattgcacatggtggatcctctgttgatctagccatttttagacttcatctagcgggtgtatcttctatcttaggagctattaactttatttctacaatattaaatatacgacctgtaggaataactttggatcgtatacctttatttgtttgggcaatcgggattactgcccttcttcttcttctatcccttcctgtcttagcaggagctatcacaatacttttaaccgaccgtaatctaaatacatccttcttcgacccttctggggggggagacccaat…	Bold_Identification	Private	Arthropoda	Insecta	Coleoptera	Mordellidae						0	0	0	0	0	0	0	0	0	0	0	0	0	0	0	0	0	0	0	0	0	0	0	0	0	0	0	0	0	0	0	0	0	0	0	0	0
OTU3357	cataaataatataagattctgattattgcctccctcattaactcttcttttaataagaagaatagttgaaagaggagctggaactgggtgaacagtttatccccctttatctgcaaatattgctcacagaggctcttcagttgatttagctatttttagcttacatttagctggtatctcatctattttaggcgcagtaaattttattactacaatcattaatatacgatctactggaatatcatttgatcgtatgcctttatttgtttgatcagtagctattacagctttattgctacttatttccctacctgtactagcaggtgctattactatactactaacagatcgaaacttaaatacatcattttttgatccagcaggaggaggagaccctat…	NCBI_BOLD_Merger		p__Arthropoda	Insecta	Coleoptera							0	0	0	0	0	0	0	0	0	0	1	0	0	0	0	0	0	0	0	1	0	0	0	0	0	0	0	0	0	0	0	0	0	0	0	0	0
OTU1170	gataaacaacataagattctgattacttccaccatctttaagtttacttctaataagtagaattgtagaaaacggagcaggcacaggatggacagtatacccacctttatcatcaaatattgcccacagtggatcttcagtagatctagcaattttcagcttacacctggctggtatctcctcaatcctaggagcagtaaactttatttcaacagtaattaatatacgatcaacaggaatcacttttgaccgaatacctttatttgtttgagctgttgcaattactgcccttcttctcctcctatccctaccagttttagccggagcaatcacaatgttattaacagaccgaaacttaaacacatcattttttgaccctgctggagggggtgatcccat…	Bold_Identification	Private	Arthropoda	Insecta	Coleoptera	Elateridae						0	0	0	0	0	0	0	0	0	0	0	0	0	0	0	0	0	0	0	0	0	0	0	0	0	0	0	0	0	0	0	0	0	0	0	0	0
OTU3466	gttgaataatataagattctgactcctaccaccatcaattatacttcttttattaagaagaatggttgaaagaggggcaggaacaggttggacagtatatccacctctatcatctaatattgcccacagaggaccatctgtagatttagcaatctttagactccatcttgcaggaatttcatcaattttaggagctattaattttatttctacagttataaatatacgacctagtggaataaatatagataaaacacctctatttgtatgagctgttattattacagcaattttattattactatcattaccagttttagcaggtgctattactatgttattaactgatcgaaatttaaatacatccttttttgacccggcaggaggtggtgatccaat…	Bold_Identification	Published	Arthropoda	Insecta	Coleoptera	Chrysomelidae						0	0	0	0	0	0	0	0	0	0	0	0	0	0	0	0	0	0	0	0	0	0	0	0	0	0	0	0	0	0	0	0	0	0	0	0	0
OTU3793	aataaataatataagattttgacttttacctccgtcactaacccttcttctaataagaagaatagtagaaagaggtgcaggaacaggatgaacagtatacccaccactttcatctaatattgctcacggcggatcttcagttgacttggcaatttttagacttcatctagctggaatttcatcaattcttggagcagtaaattttatttccacagtcatcaatatacgatcaactggtattttttttgaccgaatacctttatttgtatgatcagtagctattactgcactattacttttactgtctctcccagttcttgctggcgcaatcactatattattgactgaccgtaatttaaatacctcattctttgacccagcaggaggaggagacccaat…	Bold_Identification	Private	Arthropoda	Insecta	Coleoptera	Staphylinidae						0	0	0	0	0	0	0	0	0	0	0	0	0	0	0	0	0	0	0	0	0	0	0	0	0	0	0	0	0	0	0	0	0	0	0	0	0
OTU2036	aataaacaacataagattttgattattgcctccatcactttctttacttttaataagaagaatcgtagaaagaggagctggaactggatgaactgtctatccccctctatcatctaatatcgctcacgggggagcttcagtagatttagcaatttttagacttcatttagcaggtatctcttcaattttaggtgcagttaattttattacaacagtaattaatatacaaccttctggtatatcatttgaacgtatacctttatttgtatgagctgtattaattacagctattttattacttctttctctccctgtattagcaggggctattacaatactacttacagaccgtaatctaaacacaacattttttgatccctcaggaggaggagatccaat…	Bold_Identification	Published	Arthropoda	Insecta	Coleoptera							0	0	0	0	0	0	0	0	0	0	0	0	0	0	0	0	0	0	0	0	0	0	0	0	0	0	0	0	0	0	0	0	0	0	0	0	0
OTU3468	aataaacaacataagattttgattacttcctccgtctttaactctattactaattagaagaatagtagaaagaggggcaggaacaggttgaactgtttacccacctctatcttcaaatattactcatgaaggatcatcagtagatctaacaatttttagattacacttagcaggaatttcctcaattttaggagcagtaaattttattacaacagttattaatatacgcccaataggaataactcttgatcgaatccctttatttgtctgatctgtagcaattacagctttacttcttcttttatcattaccagttttagctggagctattactatattattaactgatcgaaatttaaatacctcttttttcgaccctgctggaggaggggaccctat…	Bold_Identification	Published	Arthropoda	Insecta	Coleoptera							0	0	0	0	0	0	0	0	0	0	0	0	0	0	0	0	0	0	0	0	0	0	0	0	0	0	0	0	0	0	0	0	0	0	0	0	0
OTU3105	aataaataatataagattctggttattacccccttctctaacactcttattaataagaagaattgtagaaaatggagcaggaactggttgaacagtataccccccattatcctcaactattgctcacgcaggatcatctgtagatttagcaatttttagacttcacctagcaggaatctcctcaattataggagctattaattttatctcaactgttattaatatacgacctcaaggaatattaatagaacgaacccctttatttgtttgagctgttctaattacagccattcttcttctattatcactcccagtacttgctggagcaatcactatacttttaacagatcggaatcttaatacttcattctttgatcccgcaggaggaggtgatcctat…	Bold_Identification	Published	Arthropoda	Insecta	Coleoptera	Chrysomelidae						0	0	0	0	0	0	0	0	0	0	0	0	0	0	0	0	0	0	0	0	0	0	0	0	0	0	0	0	0	0	0	0	0	0	0	0	0
OTU3439	tataaataatataagattttggcttctcccgccatcaatttttttattattaataagaagactaactgaaagaggtgcaggaactgggtgaacagtttatcctcccttatcttctaatttagctcacaatggcccttcagttgatttagcaatttttagtcttcatttagcaggaatttcatcaattttaggagcaattaattttattactacaataattaatatacgtccatttggaataacaatagatcgaatacctttatttgtatgatcagttttaattacagctattttactcttattatcattaccagttctagcaggagctatcactatactacttacagaccgaaacttaaatacatccttctttgaaccagctggaggaggagacccaat…	Bold_Identification	Published	Arthropoda	Insecta	Coleoptera	Chrysomelidae						0	0	0	0	0	0	0	0	0	0	0	0	0	0	0	0	0	0	0	0	0	0	0	0	0	0	0	0	0	0	0	0	0	0	0	0	0
OTU1268	aataaataatataagtttttgactactccctccgtctttaactttattattaataagaagaatggttgaaagaggggcagggacaggttgaactgtttaccctcctctttcttctaatatcgcccatgggggtgcttctgttgatttagctatttttagattacatttagcaggtatttcgtcaattttaggtgctgtaaactttattactacagttatcaatatacgatctcctaatttaacttacgatcgattacctttatttgtctgatcagttgccattacagcccttttacttcttctatcattaccggtcttagctggggctattactatacttttaactgaccgaaatttaaatacttcattctttgaccctgctgggggcggagaccctat…	RBOLD_menor126	http://www.boldsystems.org/index.php/Public_RecordView?processid=GBMNE17352-21		Insecta	Coleoptera	Hydrophilidae	Sphaeridiinae	Megasternini				0	0	0	0	0	0	0	0	0	0	0	0	0	0	0	0	0	0	0	0	0	0	0	0	0	0	0	0	0	0	0	0	0	0	0	0	0
OTU1207	aataaacaatataagattttgatttttacccccttcactttcacttctattgataagaagaattgtcgaaaacggagcaggtacaggatgaacagtctatcccccattatcagcaaacattgcacatagaggttcctctgtagatttagccatcttcagtcttcatcttgcaggaatttcttctattcttggagcagtaaattttatttccacagtaattaacatacgatcaactgggatctcctttgaccgtatacctttatttgtttgagctgttgctattactgcccttcttcttcttctttcactaccagttctagccggagcaatcacaatacttttaactgatcgaaatttaaatacttcattttttgacccagctggaggaggggacccaat…	Bold_Identification	Published	Arthropoda	Insecta	Coleoptera	Elateridae						0	0	0	0	0	0	0	0	0	0	0	0	0	0	0	0	0	0	0	0	0	0	0	0	0	0	0	0	0	0	0	0	0	0	0	0	0
OTU1300	tataaataatataagattttgactccttcctccctccttaacccttctgttgataagaagagtagtagaaagaggagtagggacaggatgaacagtttaccctcctctatcatctaatattgcccacggagggtcatcagttgatttagctattttcagacttcacttagcaggaatttcatcaattttaggtgccgtgaattttattactactgttattaatatacgatcccctggtataacatttgatcgaatgcctctatttgtttgatctgttgcaatcacagctttacttcttcttttatccctacctgttcttgccggagcaattactatattattgactgatcgaaatttaaatacatcattttttgacccagctggagggggagatccaat…	Bold_Identification	Early-Release	Arthropoda	Insecta	Coleoptera							0	0	0	0	0	0	0	0	0	0	0	0	0	0	0	0	0	0	0	0	0	0	0	0	0	0	0	0	0	0	0	0	0	0	0	0	0
OTU1803	aataaacaacataagattttgacttcttccaccttctttaactcttttagtaataagaagaattgtagaaggtggagcagggactggttggactgtttaccctcccttatcttctaatattgctcatggaggttcctctgtagatttagctatttttagtttacatttagcaggtgtctcttcaattttaggtgcagtaaattttattacaaccattattaatatacgtccggaaggaataaccttagaccgaatacctttatttgtttgagctgtaggaattacggctcttcttttacttttaagtttacctgtgttagcaggtgcaattacaatacttttaacagatcgaaatttaaatacttccttctttgatcctgccggaggaggtgacccaat…	Bold_Identification	Private	Arthropoda	Insecta	Coleoptera							0	0	1	0	0	0	0	0	0	0	1	0	0	0	0	0	0	0	0	0	0	0	0	0	0	0	0	0	0	0	0	0	0	0	0	0	0
OTU1902	aataaacaatataagattctgattactaccaccttcactttccctcttattaataagaagaattgtagaaaatggagcaggaacaggatgaactgtttatccacctttatcatccaatattgcccattcaggatcatcagtagatttagcaattttcagattacatttagcaggaatttcatcaattctagaagcagtaaattttatttccacaattattaatatacgaccattaggtataaaatttgatcgaatacctctatttgtatgatcagtactaattactgccattctccttttattatctcttccagtactagctggagctattacaatacttctaacagatcgaaatttcaatacatcattctttgatcctgcaggaggaggagatccaat…	Bold_Identification	Published	Arthropoda	Insecta	Coleoptera	Ciidae						0	0	0	0	0	0	0	0	0	0	0	0	0	0	0	0	0	0	0	0	0	0	0	0	0	0	0	0	0	0	0	0	0	1	0	0	0
OTU2133	actcaataatataagattctgattgttacctccctcactaactcttcttttaataagaagaattattgataaaggagcaggaaccggctgaactgtctatccacctttatccacaaatattgcccatgaaggagcctctgtagacttagccattttcaggcttcacatagcgggagtctcctcaattttaggtgcaataaattttatctcaaccgttattaatatacgaccaataggaataaattatgaccgcatacccctttttgtatgagctgtaaaaatcactgctatccttctacttttatccctcccagtgcttgcaggagcaatcacgatacttcttactgaccgaaacatcaacacatccttttttgacccagctgggggaggagaccccat…	Bold_Identification	Published	Arthropoda	Insecta	Coleoptera	Curculionidae						0	0	1	0	0	0	0	0	0	0	0	0	0	0	0	0	0	0	0	0	0	0	0	0	0	0	0	0	0	0	0	0	0	0	0	0	0
OTU2778	attgaataatatgagattttgactccttcccccatctctttcattattgttaatgagaagacttgctgatagtggagcgggtacaggatgaacagtttatcctcctttatcttccaatattgcccatagagggccatcgattgatttagcaatttttagattgcatttggctgggatttcttcaatcttaggggctgtgaattttattactacagtaattaatatgcgacctgttggaataacatttgatcggatgccattgtttgtttggtcagttattattacagcaattttattgttactttctcttccggtattagcaggtgcaattacaatattattaactgatcgaaatctaaacacttcattttttgacccagcaggaggtggggatccaat…	Bold_Identification	Private	Arthropoda	Insecta	Coleoptera	Ptinidae						0	0	0	0	0	0	0	0	0	0	0	0	0	0	0	0	0	0	0	0	0	0	0	0	0	0	0	0	0	0	0	0	0	0	0	0	0
OTU3533	aataaacaatataagattttgattattacctccttcattaacattacttttatttagttccattgtagaaaatggagctggaactggatgaacagtataccctcctttatcatccaatatcgcacatagtggagcttcagtagatttagcaatttttagacttcatttagctggtatttcttcaattctaggtgctgtaaattttattacaactattattaatatacggcctattggaatatcaatagataaaatacctttatttgtatgatcagttataattactgcaattttacttttattatccctacctgtattagcaggtgctattactatactattaacagatcgaaatttgaatacttcattttttgatccggctggtggaggagatcctat…	Bold_Identification	Private	Arthropoda	Insecta	Coleoptera							0	0	0	0	0	0	0	0	0	0	0	0	0	0	0	0	0	0	0	0	0	0	0	0	0	0	0	0	0	0	0	0	0	0	0	0	0
OTU4305	aataaataatataagattttgattactacctccctctctatctttattattattaagaagattagttgaaaatggggcaggaactgggtgaactgtttaccctccactttcttctaacatcgctcatagtggagcctctgtagatttagcaatttttagattacatttagctggaatctcatctattttaggtgcagtaaattttattacaactgtaattaatatacgatcctctggaataacttatgagcgaatacctttattcgtttggtcagttgcaattacagccttattattactcctttctctcccagttttagcaggagcaatcactatacttttaactgatcgaaatttaaatacatcatttttcgatcctataggaggaggtgacccaat…	Bold_Identification	Published	Arthropoda	Insecta	Coleoptera	Scarabaeidae						0	0	0	0	0	0	0	0	0	0	0	0	0	0	0	0	0	0	0	0	0	0	0	0	0	0	0	0	0	0	0	0	0	1	0	0	0
OTU490	aataaataacataagattctgattccttccaccttctctttcccttcttctaataagaagaatcgttgaaaatggtgcaggaactggatgaactgtttatccccctctatctgcaaatattgctcatagaggatcctctgttgatctagctatcttcagtcttcatcttgcaggtatctcttcaatcctaggagcagtaaacttcatttctactgtaattaacatgcgatctacaggaatcacctttgatcgaatacctctatttgtttgagccgtagcaattactgcccttcttcttcttctttccctgccagtacttgcaggagcaatcacaatattattgacagatcgaaatcttaacacatccttctttgaccctgccggaggaggagatcccat…	Bold_Identification	Published	Arthropoda	Insecta	Coleoptera	Elateridae						0	0	0	0	0	0	0	0	0	0	0	0	0	0	0	0	0	0	0	0	0	0	0	0	0	0	0	0	0	0	0	0	0	0	0	0	0
OTU531	tcttaataatataagattttgattattacctccttcattaattttattattattaagaagtgttattgataaaggggctggaacaggttgaacagtttatcctcctttagcaggaaatatcgctcatgaaggagcttctgtagatttggctatttttagccttcatatagcaggagtttcttcaattttaggagctattaactttatttcaacagttattaatatacgaccagttggaatatttcctgaacgaatatctttatttgtttgagctgtgaatattacagctattttattattattatctttacctgttttagcaggtgcaatcactatattattaacagatcgtaatattaatactacattttttgacccagctggaggcggagatcctat…	Bold_Identification	Private	Arthropoda	Insecta	Coleoptera	Curculionidae						0	0	0	0	0	0	0	0	0	0	0	0	0	0	0	0	0	0	0	0	0	0	0	0	0	0	0	0	0	0	0	0	0	0	0	0	0
OTU57	tataaataatataagtttttgattacttccccctagcttatctctattgattataagaagaatagtagaaagaggagtaggaactggctgaactatctatcccccactttcagctaacattgcccacagaggaccatcagtagatttagctatttttagtcttcatcttgctggtatttcatctattttaggagctgtaaattttatttctactattgtaaatatacgaccaaatagaataatattagatcaaatacctttatttgtttgagctgtattaattacagcaattctccttcttttatctttacctgtattagctggagctattaccatgcttttaacggatcgaaatttaaactcttctttttttgatccagcaggaggtggtgatcctgt…	Bold_Identification	Private	Arthropoda	Insecta	Coleoptera	Lampyridae						0	0	0	0	0	0	0	0	0	0	0	0	0	0	0	0	0	0	0	0	0	0	0	0	0	0	0	0	0	0	0	0	0	0	0	0	0
OTU771	tttaaataatataagattttggctattacccccttccttaaccctactattaataagaagaattattgataaaggagccggaacaggatgaacagtatacccacctttatcttcaaatgtcgctcatgaaggcatttctgtagacttagccatctttagcctacacatagcaggtatttcatctattctgggggcaataaactttatttctacaattattaatatacgcccagtaggtataaaactagaccgaataactctttttgtttgagcagtaaaaattacagccattttattacttttatcattacccgttctagccggagctattacaatacttttaacagatcgtaatattaatacatccttttttgaccccgcaggaggtggagatcctat…	Bold_Identification	Private	Arthropoda	Insecta	Coleoptera	Curculionidae						0	0	0	0	0	0	0	0	0	0	0	0	0	0	0	0	0	0	0	0	0	0	0	0	0	0	0	0	0	0	0	0	0	0	0	0	0
OTU2346	aataaacaatataaggttttgattcttacccccctcactatcactcttactaataagaagaattgtagaaaatggagcaggtacaggatgaactgtttatccccctttatcagctaatattgcacatagaggatcttctgtagatctagctatttttagtcttcacttagcaggaatttcatctattctaggagcagtaaattttatctctaccgttatcaatatacgatccactggaatttcatttgaccgtatacctctattcgtttgggctgtggcaattactgcccttttacttttgctatccctaccagttctagctggagcaatcacaatacttttaactgaccgaaatctaaatacttcattctttgatccagctgggggaggtgaccctat…	Bold_Identification	Published	Arthropoda	Insecta	Coleoptera	Elateridae						0	0	0	0	0	0	0	0	0	0	0	0	0	0	0	0	0	0	0	0	0	0	0	0	0	0	0	0	0	0	0	0	0	0	0	0	0
OTU4303	aataaataatataagattttgacttctccccccgtctctattcttactattaataagaagaatagtagaaagaggagcaggaactggatgaacagtttatccacccttatcagctaatattgcccatagaggaacttctgttgatttagctatttttagtctccatttagctggaatttcttcaattctaggagcaattaattttattactacaattattaatatacgaccttatagaataagttttgatcaaatacctttatttgtttgatctgttttaattactgcaattcttttacttttatcattacctgttttagctggagcaattacaatacttttaactgatcgtaatttaaatacttctttttttgatccaacaggtggtggtgatcctat…	NCBI_BOLD_Merger		p__Arthropoda	Insecta	Coleoptera							0	0	0	0	0	0	0	0	0	0	0	0	0	0	0	0	0	0	0	0	0	0	0	0	0	0	0	0	0	0	0	0	0	0	0	0	0
OTU211	actaaataatataagattctgatttttacccccttccctaatatttttaattataagaagaatagtagaaagaggggccgggacaggatgaactgtttatccacctttatcagctaatattgcacacagaggaccatctgttgatttagcaatttttagcttacacatagcaggtatctcctcaattttaggggctgtaaatttcatttcaacaattataaatatacgatccccaggtataaaatttgatcaaatatctctttttatttgatctgttggaattactgctcttcttctccttttaagtctacctgtacttgcaggagcaattacaatactcttatctgatcgaaatctaaatacctcattttttgatcctctaggtggaggtgacccaat…	Bold_Identification	Published	Arthropoda	Insecta	Coleoptera	Cantharidae						0	0	0	0	0	0	0	0	0	0	0	0	0	0	0	0	0	0	0	0	0	0	0	0	0	0	0	0	0	0	0	0	0	0	0	0	0
OTU3384	attaaataacataagattttgattattacccccatcattatctttacttttaataagaagaattgttgaaacaggagctgggacaggatgaacagtttaccccccactatcatccaatattgcccatggaggagcatcagttgacctagctatttttaggttgcatttagcaggtatttcttctattctaggtgctgtaaattttatttctactgttttaaatatacgacctacgggtataacaatagaccgaatacctcttttcgtatgagcagtaattattacagctattcttcttttattatctctacccgttttagcaggtgcaattactatactattaactgatcgaaatttaaatactagattctttgacccagcgggaggaggagatccaat…	Bold_Identification	Published	Arthropoda	Insecta	Coleoptera	Endomychidae						0	0	0	0	0	0	0	0	0	0	0	0	0	0	0	0	0	0	0	0	0	0	0	0	0	0	0	0	0	0	0	0	0	0	0	0	0
OTU639	aataaacaacataagattttgacttttacccccctctttaactctattattaataagaagaatcgtagaaaatggtgcaggaacaggatggacagtttacccgccattatcgtctaacattgcccacggtggagcatctgtagatttagcaattttcagccttcatctagcaggaatttcttcaatcctaggggccgtaaacttcattactacagtaatcaatatacgacctcagggaataactttcgaccgaatacctctatttgtatgagcagtagttattactgcagtactattacttttatcattaccagttcttgcaggagcaattactatattattaactgaccgaaacattaatacttccttctttgaccctgctgggggtggggaccccat…	Bold_Identification	Private	Arthropoda	Insecta	Coleoptera	Tenebrionidae						0	0	0	0	0	0	0	0	0	0	0	0	0	0	0	0	0	0	0	0	0	0	0	0	0	0	0	0	0	0	0	0	1	0	0	0	0
OTU2641	aataaacaatataagattttgattattacccccttctctaactcttcttctatttaggtccatcgtagaaaatggagctggaacaggttgaactgtttatcccccattatcttccaatattgcccatagaggttcctctgtagatttagctatttttagattacatttagcagggatttcttctattttaggagcagtaaattttatttctacaattattaatatacgacctattggaatatcatttgataaaataccattatttgtttgatcagtattaattacagcaattttacttttattatccctacctgttttagcaggagctattactatactattaacagatcgaaatttaaatacttcattttttgatcctgctggtggaggagaccccat…	NCBI_BOLD_Merger		p__Arthropoda	Insecta	Coleoptera							0	0	0	0	0	0	0	0	0	0	0	0	0	0	0	0	0	0	0	0	0	0	0	0	0	0	0	0	0	0	0	0	0	0	0	0	0
OTU4300	tctcaataatataagattttgactactccccccttcccttacattattactaataagaagtattattgataaaggagcaggcactggttgaacagtatacccacccctatcatccaacatctcccacgagggagcatcagttgatttagcaatttttagtctacatatagcaggaatctcttcaattctaggtgctataaattttatttccactattattaatatacgatcaacgggaatacaacctgaacaagtacccctttttgtttgagcagtagtaattactgctattctacttttattatcccttccagtcctggcaggagcaatcacaatactattaacagatcgaaacatcaacacctcattctttgatccagcaggaggaggtgacccaat…	Bold_Identification	Early-Release	Arthropoda	Insecta	Coleoptera	Curculionidae						0	0	0	0	0	0	0	0	0	0	0	0	1	0	0	0	0	0	0	0	0	0	0	0	0	0	0	0	0	0	0	0	0	0	0	0	0
OTU1028	aataaataacataagattttgacttcttccaccttctttaactctcctgctaataagaagaatcgtagaaaacggagcagggacaggatgaactgtttacccccctctctcatctaacattgcccacggaggatcctctgttgatctagccattttcagactccatcttgcaggaatttcctctattttaggagcagtaaattttattaccacagtaattaatatacgacctcaaggaataacttttgaccgaatacccctattcgtctgagcagtggtgatcactgcagttcttcttcttctttcactcccagttcttgcaggagcaattacaatacttctaacagatcgaaatatcaatacctcattctttgacccagctggtgggggagatccaat…	Bold_Identification	Published	Arthropoda	Insecta	Coleoptera	Tenebrionidae						0	0	0	0	0	0	0	0	0	0	0	0	0	0	0	0	0	0	0	0	0	0	0	0	0	0	0	0	0	0	0	0	0	0	0	0	0
OTU1080	aataaacaacataagattttggttcctcccaccctctctctccctccttcttataagaagaattgttgaaaatggagcaggaacaggatgaactgtctacccacccctatcagcaaacatcgctcacagaggatcctctgtagatttagcaattttcagcctacatcttgcaggaatttcatcaattctgggagccgtaaatttcatctccacagttattaacatacgatcaacaggaatcacatttgatcgaatacctctttttgtatgagctgtagcaattacagcactgctacttttgttatccttgccagttctagcaggagcaattacaatactattaactgatcgaaacttaaatacatcattcttcgaccccgcaggaggaggggaccctat…	Bold_Identification	Published	Arthropoda	Insecta	Coleoptera	Elateridae						0	0	0	0	0	0	0	0	0	0	0	0	0	0	0	0	0	0	0	0	0	0	0	0	0	0	0	0	0	0	0	0	0	0	0	0	0
OTU1220	aataaataatataagattttgattattgcccccctcactatcactattattaataagaagaattgtagaaagaggggcgggaacagggtgaacggtttaccctcctttatcttctaatattgctcatggaggatcttctgtagacctcgctattttcagtcttcatttagcaggaatctcttctattttaggggcagtaaattttattactacagtaattaatatacgcccaactaaaataagatttgatcgtatacctttatttgtttgggctgtagtaattacagctgtattattgctcctatctttaccagttttagcgggagctattactatacttttaactgaccgtaacattaatacctctttttttgatccagcaggaggaggagatcctat…	Bold_Identification	Published	Arthropoda	Insecta	Coleoptera	Scarabaeidae						0	0	0	0	0	0	0	0	0	0	0	0	0	0	0	0	0	0	0	0	0	0	0	0	0	0	0	0	0	0	0	0	0	0	0	0	0
OTU135	attaaataatctaagattctggcttcttcctccatctttaacatttttaatgatgagaagaatagttgagagaggtgcaggaacaggatgaactatttatccacccctatcaaccaacattgctcacagaggatcttctatagatttagtaatttttagtcttcatttagctggtatttcatccattttaggagcaatcaattttatctctactatattaaacatacgatcacctggaattaatttagataatctaccattatttgtatgagctattactatcactgcaattttattacttctatctcttcccgtattagctggagccattactatgttattaacagatcgtaatttcaatacatcattttttgatccagctggaggtggagatccaat…	Bold_Identification	Published	Arthropoda	Insecta	Coleoptera	Phengodidae						0	0	0	0	0	0	0	0	0	0	0	0	0	0	0	0	0	0	0	0	0	0	0	0	0	0	0	0	0	0	0	0	0	0	0	0	0
OTU1818	gataaacaatataagattttgactactccccccatctctaattttattacttactagaagaatagtagaaagaggtgcaggaacaggatgaacagtgtaccccccactttcatcaaatatcgctcatggcggtgcctctgtagacttggctatttttagacttcatttagcaggaatttcatctatcttaggtgcagtaaattttattactactgttttaaatatacgatccacaggaataaattttgaccgtatacctttatttgtttgatcagttgcaattacagctttacttttattgctttccctaccagtattagcaggagctatcaccatacttttaaccgatcgaaatcttaatacatcattttttgaccctacaggagggggagacccaat…	Bold_Identification	Private	Arthropoda	Insecta	Coleoptera	Staphylinidae						0	0	0	0	0	0	0	0	0	0	0	0	0	0	0	0	0	0	0	0	0	0	0	0	1	0	0	0	0	0	0	0	0	0	0	0	0
OTU2458	gataaataatataagattttgactattacccccctcaataactctattgattataagaagaattgttaataatggagcaggaactggatgaactgtttatcctccattatccgctaatattgctcatgaaggtgcttctgttgatttagcaatttttagattacatttagcaggaatttcttctattcttggagcagtaaatttcattactacaataattaatatacgaccaacaggaataactcttgatcgtttacctctatttgcttgagcagttaaaattactgcaattcttcttttactatctttacctgttttagcaggtgcaatcactatacttttaactgatcgaaatttaaatacttctttttttgatccagctggtggcggtgatccaat…	Bold_Identification	Published	Arthropoda	Insecta	Coleoptera	Cerambycidae						0	0	0	0	0	0	0	0	0	0	0	0	0	0	0	0	0	0	0	0	0	0	0	0	0	0	0	0	0	0	0	0	0	0	0	0	0
OTU3242	aataaacaatatgagattttggtttcttccgccttcattaacacttttactaataagaagaattgtggaaaatggggcagggactggatgaacagtttatcctcctttatcagctaatattgctcatagagggtcttctgtcgatttagctatttttagacttcatttagctggtatttcttcaattttaggagcagtaaattttattactactgttattaacatacgaagaaatggcctttcttttgacaaaatacctttatttgtttgatctgtagctattacagctcttttattacttttatccctccctgtattagcaggtgctattaccatacttttaactgaccgaaatatcaacacatcattttttgatcctgctggaggaggagaccctat…	Bold_Identification	Published	Arthropoda	Insecta	Coleoptera	Leiodidae						0	0	0	0	0	0	0	0	0	0	0	0	0	0	0	0	0	0	0	0	0	0	0	0	0	0	0	0	0	0	0	0	0	0	0	0	0
OTU3627	aataaataatataagattttggttactcccaccttccctaaccttacttatcctaagaagaactgtagaaaatggggctggaacagggtgaactgtttaccctcctttagctgccaatattgctcatagtggagcttcagtagatttagctatttttagattacatctagcaggagtctcttctattttgggtgctgtaaattttattacaactgtaattaatatacgacccgaaggtataactttagatcgattacctttatttgtctgatcagttgtaattactgcagttttattattattatctttaccagttttagcaggagctattactatattattaacagatcgaaatttaaatacttctttctttgaccctgcaggagggggagaccctat…	Bold_Identification	Published	Arthropoda	Insecta	Coleoptera							0	0	0	0	0	0	0	0	0	0	0	0	0	0	0	0	0	0	0	0	0	0	0	0	0	0	0	0	0	0	0	0	0	0	0	0	0
OTU4261	actaaataatataagattctgattattacccccatctcttacatttcttgtattaagaagaattatagataaaggagcaggaactggttgaacagtctaccccccactttcttctaatatttcccatgaagggtcctcagtagatttagctatttttagtcttcatatagctggtgtttcttccattttaggagcaattaattttatttcaactattctaaatatacaccctaatagaataaaacctgaacaattacctctttttgtatgagcaattaaattaacagctattctattaatattatccttacctgtactagcaggtgctattactatattattaactgaccgaaatattaatacatccttttttgaccctactgggggaggagaccctat…	Bold_Identification	Private	Arthropoda	Insecta	Coleoptera	Curculionidae						0	0	0	0	0	0	0	0	0	0	0	0	0	0	0	0	0	0	0	0	0	0	0	0	0	0	0	0	0	0	0	0	0	0	0	0	0
OTU43	aataaataacataagattttgacttttacctccttcattaagattactaattataagaagaattattgaaagaggggcaggaacaggatgaacagtttatccccccttatcagcaaatatcgcacacagaggaccctcagtagatttagccatttttagtcttcacttagcaggcgtctcttctattctaggtgcagtaaattttatttccacaattattaatatacgcccaattaaaataacctttgatcaaattcctctattcgtgtgagctattttaattaccacaattcttctattattgagtttacctgttcttgcaggagcaattactatacttctaacagatcgaaatttaaattcttcattttttgatccagccggaggaggagacccagt…	Bold_Identification	Private	Arthropoda	Insecta	Coleoptera	Lampyridae						0	0	0	0	0	0	0	0	0	0	0	0	0	0	0	0	0	0	0	0	0	0	0	0	0	0	0	0	0	0	0	0	0	0	0	0	0
OTU1955	aataaacaacataagattctgactactcccaccctctctcatattccttatcataagaagtattgtagataaaggagctggtaccggttgaacagtctatccacctctcgcaagaaacatcgcccacgaaggttcctctgttgacctagccattttcagactacatatggccggagtatcttcaatcctaggagccattaatttcatctccactattatcaatatacaccccccaggaataaagcctgaacaactacctttattcgcatgatccgtaaaaatcacagcaatcctactactcttatccttaccagttttagcaggagctattaccatactactaacagaccgaaacattaattcatcattctttgatcctgcaggagggggagaccccat…	RBOLD_menor177	http://www.boldsystems.org/index.php/Public_RecordView?processid=GBCL51650-19		Insecta	Coleoptera	Curculionidae	Scolytinae	Cryphalini				0	0	0	0	0	0	0	0	0	0	0	0	0	0	0	0	0	0	0	0	0	0	0	0	0	0	0	0	0	0	0	0	0	0	0	0	0
OTU477	aataaacaatataagattttgacttctccctccgtcattatcccttttgttagtaagaagaatggtagaaagaggtgcaggaacaggttgaactgtttatcccccactgtcctctaatatcgcccatggtggttcatctgtagatttagctatctttagattacatctagctggaatctcatcaattcttggtgctgtaaattttattacaacaatcattaatatacggtctactggaataacttttgaccgaatacccttatttgtatgatctgttggaattacagccctcctccttctactgtcccttccagttttagcaggagctattacaatactattaacagatcgaaatcttaatacttccttctttgacccagcaggaggaggagacccaat…	RBOLD_menor343	http://www.boldsystems.org/index.php/Public_RecordView?processid=INRMA1783-14		Insecta	Coleoptera	Silphidae	Silphinae					0	0	0	0	0	0	0	0	0	0	0	0	0	0	0	0	0	0	0	0	0	0	0	0	0	0	0	0	0	0	0	0	0	0	0	0	0
OTU51	aataaacaacataagattctggctacttcccccttcattaaccttccttttaataagaagaatagtagaaagaggtgtcgggacagggtgaactgtataccctccccttgcaagaaatattgcccatagaggttctccagtagatttagcaatttttagattacatctagcaggagtatcctcaatcctaggagcggtaaattttatcaccaccgtaatcaacatacgatcaccaggaataacttttgatcgaatacccttattcgtttgatcagttgtaattactgcctttcttctccttctatcccttcctgtccttgcaggagcaattactatactattaaccgaccgaaatctaaatacatcattctttgaccctataggaggaggagatcctat…	Bold_Identification	Published	Arthropoda	Insecta	Coleoptera	Callirhipidae						0	0	0	0	0	0	0	0	0	0	0	0	0	0	0	0	0	0	0	0	0	0	0	0	0	0	0	0	0	0	0	0	0	0	0	0	0
OTU4394	aataaacaatataagattttgatttttacctccttctcttacacttctgttaataagaagaattgtagaaaatggagctggcacaggttgaactgtttacccacccttatcctctaatattgctcacagaggatcttctgttgatttagctatttttaggttacatttggcagggatttcatcaattttaggtgctgtaaattttattactactgtgattaatatacgaagaaataggctttcttttgacaaaatacctttatttgtttgatctgtagctattactgcattattacttttattatctttacctgttttagcaggagctatcactatacttttaactgatcgaaatctcaatacttccttttttgacccagctgggggtggagaccctat…	NCBI_BOLD_Merger		p__Arthropoda	Insecta	Coleoptera							0	0	0	0	0	0	0	0	0	0	0	0	0	0	0	0	0	0	0	0	0	0	0	0	0	0	0	0	0	0	0	0	0	0	0	0	0
OTU634	actaaataatataagattctgatttctgcccccctctctaatatttttaattataagaagaatagtagaaagaggggcaggcacaggatgaactgtttatccacctttatcagccaacattgcacacagagggccgtcagttgatttagcaatttttagcttacatatagcagggatctcctcaattttaggggccgttaatttcatttcaactattataaatatacgctccccaggcataaaatttgaccaaatatctctttttatttgatctgttggaattactgcccttcttctcctcctaagccttcctgtcctagcaggggcaattacaatactcctatctgatcgaaatttaaatacctcattctttgatccactgggtggaggtgacccaat…	Bold_Identification	Published	Arthropoda	Insecta	Coleoptera	Cantharidae						0	0	0	0	0	0	0	0	0	0	0	0	0	0	0	0	0	0	0	0	0	0	0	0	0	0	0	0	0	0	0	0	0	0	0	0	0
OTU3971	aataaataatataagattttgattattacccccttccttaacactacttctaataagaagaatagtagaaagaggggccggaacaggatgaactgtttacccacctctatcctctaatattgcccatagaggctcatctgtagatttagcaatttttagattacatttagcaggaatctcatcaattttaggagcaattaattttatctccacaataattaatatacgacccgcaggtataaccttagatcgaataccattatttgtatgatctattgctatcacagcaattctattattactctccctcccagttttagcaggagctattactatgcttcttacagatcgtaatattaatacaacattttttgatccagcaggagggggagacccagt…	Bold_Identification	Published	Arthropoda	Insecta	Coleoptera							0	0	0	0	0	0	0	0	0	0	0	0	0	0	0	0	0	0	0	0	0	0	0	0	0	0	0	0	0	0	0	0	0	0	0	0	0
OTU564	gataaataatataagattctgacttttacccccctcattatttttacttttaacaagaagactagttgaaaatggagcaggaactggatgaacagtttacccccctctatctgctaatattgcccatagaggtgcttcagtagatttagctatttttagacttcatttagccggtatttcatcaattttaggagctattaattttattactactgtaattaatatacgtccttttgggataactttagaccaaatacccctctttgtttgagctgtcgtaatcactgcagtattacttttattatcactcccagttttagcaggagctattactatacttttaacagatcgaaatttaaatacttctttttttgaccccgcaggaggaggagacccaat…	NCBI_BOLD_Merger		p__Arthropoda	Insecta	Coleoptera							0	0	0	0	0	0	0	0	0	0	0	0	0	0	0	0	0	0	0	0	0	0	0	0	0	0	0	0	0	0	0	0	0	0	0	0	0
OTU2560	aatgaataacataagattctgattattacccccttctctaaccctccttctaataagaagattagtagaaagtggggccggaacaggatgaacagtttacccccctctagcatccaatatcgcccatagtggaggatcagttgacctggctatttttagactacatttagcaggaatttcctcaattctaggcgcaattaacttcattacaacagtcattaatatacgggcttttggtataacttttgaccgaatacctctacttgtctggtctattgctattactgctcttctacttcttttaagattgcctgtactagcaggcgctattaccatgcttttaacagatcgaaatctaaacacatcatttttcgacccagctggagggggtgaccctgt…	Bold_Identification	Published	Arthropoda	Insecta	Coleoptera	Buprestidae						0	0	0	0	0	0	1	0	0	0	0	0	0	0	0	0	0	0	0	0	0	0	0	0	0	0	0	0	0	0	0	0	0	0	0	0	0
OTU1345	aataaacaacataagattttgacttcttcctccatcactttcactacttttaataagaagaattgtagaaagaggagcaggtacaggatgaactgtttatccaccattatcagcaaatattgcccacagaggaagatccgttgacttagcaattttcagtctccacttagcaggtatctcatcaattctaggagccgttaatttcatttcaacagtaatcaatatacgatcaacaggaataacatttgaccgaatacctttatttgtatgagcggtagtaatcaccgctatcttgctcttattatctcttccagtcttagccggggccatcacaatactattaacagaccgaaatctaaataccaccttttttgatccagctggaggtggggacccaat…	Bold_Identification	Published	Arthropoda	Insecta	Coleoptera	Elateridae						0	0	0	0	0	0	0	0	0	0	0	0	0	0	0	0	0	0	0	0	0	0	0	0	0	0	0	0	0	0	0	0	0	0	0	0	0
OTU4008	aataaataatataaggttttggctattaccccctgctttactatttttattattgagaagaataattgagagtggtgctggaactggttgaactgtttatccacctttgtcatctaatatcgcccatagaggagcttcagtagatttaactatttttagattacacatagcaggaatttcatcaattttaggggcaattaactttatcacaactattattaatatacgacctataataataaccttagaacgaatcccattattcgtctgatcagttgggattactgctttattactgctactatctttacccgttttagcaggagctatcactatattattaacagaccgaaatattaatacatcattttttgaccccgcaggaggaggagatccaat…	Bold_Identification	Private	Arthropoda	Insecta	Coleoptera	Staphylinidae						0	0	0	0	0	0	0	0	0	0	0	0	0	0	0	0	0	0	0	0	0	0	0	1	0	0	0	0	0	0	0	0	0	0	0	0	0
OTU929	aataaacaatataagattttgattactacccccttctttaacactcttagttataagaagaattgtagaaaatggtgtagggacaggatgaacagtttatcccccattatctgccaatgtagcccatagagggtcaagtgtagatttagctatttttagtttacacttggctggaatttcatcaattttaggtgcagtaaactttatttcaacagtaattaatatacgtcccagaggtatattgctagatcgaactcccttgttcgtctgagcagtcgtaattaccgcagttttacttttattatcacttccagtccttgcaggagcaattactatactactgactgatcgtaatttaaatacatctttctttgaccctgcaggaggaggagatcctat…	Bold_Identification	Published	Arthropoda	Insecta	Coleoptera	Chrysomelidae						0	0	0	0	0	1	0	0	0	0	0	0	0	0	0	0	0	0	0	0	0	0	1	0	0	0	0	0	0	1	0	1	0	0	0	0	0
OTU2916	aataaacaatataagattctgacttcttcccccctccctgacccttttaataataagaagaatcgtagaaaatggagccggaacaggatgaacagtctacccgcctctttcagccacaattgcccacacaggggcctgtgttgatttagcaatttttagactacacctagcaggaatttcatccattcttggagccattaattttatttcgacaattattaatatacgatccaaaggaatattaatagaacgaacccccttatttgtctgagcagtatttatcactgccattcttttacttctctccttaccggtactagctggagccattaccatattactaacagatcgaaatctgaatacatcattctttgatccagcaggaggaggagaccccat…	Bold_Identification	Published	Arthropoda	Insecta	Coleoptera	Chrysomelidae						0	0	0	0	0	0	0	0	0	0	0	0	0	0	0	0	0	0	0	0	0	0	0	0	0	0	0	0	0	0	0	0	0	0	0	0	0
OTU1721	acttaataatctaagattctgacttttacccccatctttaacatttttaatgataagaagaatgattgaaagaggggcaggaacaggatgaactatttatccgccactatcaactaatattgctcacagaggatcttctatagatctagtaatttttagccttcatttagcaggaatctcgtcaatcttgggagcaattaatttcatttcaacaatattaaatatacgatcaccaggaattaacttagataacctacctttatttgtatgagcaattaccattactgcaattttactacttttatctttacctgttttagcaggagcaatcaccatattattaactgatcgaaactttaatacatcattctttgatccagctggaggtggtgatccaat…	Bold_Identification	Published	Arthropoda	Insecta	Coleoptera	Phengodidae						0	0	0	0	0	0	0	0	0	0	0	0	0	0	0	0	0	0	0	0	0	0	0	0	0	0	1	0	0	0	0	0	0	0	0	0	0
OTU1841	aataaataatataagattttggctattacccccctctttaactcttctaactataagaagaatagttgaaagaggagccggaacaggctgaacagtttacccccccttgtcagccaatattgcccatagaggttcttctgtagacttagcaatttttagcctgcatttagcaggagtttcttcaattttaggggcagtaaattttattacaacaattattaatatacgacctgaatatataacttttgaccgcatacctcttttcatttgagcggtaggcattacagctttattactacttttatctttaccagtcctagctggagctatcactatactcttgactgaccgaaatttaaatacatcattttttgaccctgcgggagggggtgaccctat…	Bold_Identification	Published	Arthropoda	Insecta	Coleoptera	Anthribidae						0	0	0	0	0	0	0	0	0	0	0	0	0	0	0	0	0	0	0	0	0	0	0	0	0	0	0	0	0	0	0	0	0	0	0	0	0
OTU261	aatgaacaacataagattctgacttttaccaccatctctttcacttctcctcataagaagaattgttgaaaatggagcaggtactggatgaacagtctatccccccttatcatccaatattgcccataatggatcttcagtagatcttgcaatcttcagcctccatcttgcgggaatctcatcaattctaggtgcagtaaatttcattacaaccattattaatatacgacctgctgggatatcattagatcgaattccactatttgtatgggctgtaatcattactgctgtcttacttttattatccctccctgttcttgcaggagccattactatactcctaacagaccgaaatattaatacttcattctttgatcctgcaggaggtggagatcctat…	Bold_Identification	Early-Release	Arthropoda	Insecta	Coleoptera	Tenebrionidae						0	0	0	0	0	0	0	0	0	0	0	0	0	0	0	0	0	0	0	0	0	0	0	0	0	0	0	0	0	0	0	0	0	0	0	0	0
OTU2736	aataaacaacataagattttggttactccctccatctctctctctattaatcataagaagattagtagaaagaggagcaggaacaggttgaactgtttatcccccattatcctcaaatattgcccatagaggctcctctgtagatctagccatttttagattacacttagcaggtatttcctcaattctaggagccgtaaattttatttctacaattattaatataaaatccccaggaataacctatgaccaaataccactatttgtttgagcagttggtattactgccctattactattactttctctcccagttctagcaggagctatcaccatattattgacagaccgtaatcttaatacatcattctttgacccaacagggggaggagacccaat…	Bold_Identification	Private	Arthropoda	Insecta	Coleoptera	Lycidae						0	0	0	0	0	0	0	0	0	0	0	0	0	0	0	0	0	0	0	0	0	0	0	0	0	0	0	0	0	0	0	0	0	0	0	0	0
OTU3240	cttaaacaatataagattttgacttttacctccttcattaactctattgattgcctcaagagtagtagaaagaggagcaggaactggatgaacagtttacccccctttatcctcaaatattgctcatgaaggagcttcagtagatttagctatctttagacttcatttagctggtatttcttcaattctaggtgctattaattttatcacaacagtaataaatatacgccctaaggggataacattagatcgaatacctttatttgtttgagctgtaattattacagcaattttattacttttatctttacctgtattagccggtgctattacaatactattaacagatcgtaatatcaatacttccttctttgaccccgcaggagggggtgatccaat…	Bold_Identification	Published	Arthropoda	Insecta	Coleoptera	Chrysomelidae						0	0	0	0	0	0	0	0	0	0	0	0	0	0	0	0	0	0	0	0	0	0	0	0	0	0	0	0	0	0	0	0	0	0	0	0	0
OTU3266	aataaacaatataagattttgactcctcccaccttctttaactcttctcctaataagaagaatcgtagaaaatggggcaggaacaggatgaactgtatacccccctctctcgtctaatattgcccacggaggatcctctgttgatctagccattttcagactccatcttgcaggaatttcctctattctaggagcagtaaattttatcactacagtgatcaacatacgacctcaaggaataacttttgaccgaatacctttattcgtctgagcagtagtaatcactgcagttctccttctcctttcactaccagttcttgcaggagcaattacgatacttcttacagaccgaaatattaatacttccttctttgacccagcaggaggaggagacccaat…	Bold_Identification	Private	Arthropoda	Insecta	Coleoptera	Tenebrionidae						0	0	0	0	0	0	0	0	0	0	0	0	0	0	0	0	0	0	0	0	1	0	0	0	0	0	0	0	0	0	0	0	0	0	0	0	0
OTU3358	tataaacaatataagattttgattactccccccatcattatctttattgttaataagagctatagtagaaagaggcgctgggacaggatgaacaatttacccacccttatcttcaaatatcgcccatagtggaacttctgtagatttagctatttttagtcttcacttagcaggcatttcctctattttaggtgctgtaaattttatttccacaattattaatatacgatcttccaaaataccttttgatcaattacctttatttgtttgatctgttgctattacagccttactattactcctatccctaccagtattagctggcgctattaccatactcttaactgatcgaaatttaaatacaactttttttgacccagctggtggaggtgaccctat…	Bold_Identification	Private	Arthropoda	Insecta	Coleoptera	Staphylinidae						0	0	0	0	0	0	0	0	0	0	0	0	0	0	0	0	0	0	0	0	0	0	0	0	0	0	0	0	0	0	0	0	0	0	0	0	0
OTU3449	attaaataatataagattttggttactacccccatctttaactttactattaataagaagaatcattaataaaggagctggaacaggatgaacagtctatcctcctctttcagctaatattgctcatgaggggatatcagttgatttagcaatttttagtttacatatagcaggtatttcatctattttaggagcaattaattttatttcaacaattataaatatacgtcctataggaataaacccagatcgtatatctttatttacttgagctgtaaaaattactgcgattcttcttcttctttccttaccagttcttgcaggagcaattacaatattattaacagatcgtaatattaatacatccttttttgaccctgcaggaggaggagacccaat…	Bold_Identification	Private	Arthropoda	Insecta	Coleoptera	Curculionidae						0	0	0	0	0	0	0	0	0	0	0	0	0	0	0	0	0	0	0	0	0	0	0	0	0	0	0	0	0	0	0	0	0	0	0	0	0
OTU3686	aataaataacataagattctgactcctaccaccatctttaacattactattaataagtagaatagtagaaagaggtgcaggaacaggatgaactgtatatccccctctatcatctaacattgcccacagaggtgcatctgtagatttagcaattttcagattacatcttgcaggaatttcctcaattctaggagctgtaaactttattactacagtaattaacatacgatccccaggaataacatttgatcgaatgcctttatttgtctgagcagtagctttaactgcattacttcttcttctatccttacccgttcttgcaggagcaattactatgctattaacagatcgaaacatcaacacatccttctttgatccagcaggaggaggagacccaat…	Bold_Identification	Private	Arthropoda	Insecta	Coleoptera	Hybosoridae						0	0	0	0	0	0	0	0	0	0	0	0	0	0	0	0	0	0	0	0	0	0	0	0	0	0	0	0	0	0	0	0	0	0	0	0	0
OTU4085	acttaataatataagattttggcttcttccaccctcacttactcttctattaataagaagaataattgataaaggagcaggaacaggctgaactgtttatcctcctctctctacaaatattgcacatgaaggagcatctgtagacttagccattttcagtcttcacatagccggaatctcctcgattcttggagcaataaactttatttcaactgttattaatatacgccctataggaataaattatgaccgaataccattatttgtatgagctgttaaaattacagcaattcttctactcttatctctaccagttcttgcaggtgccattactatacttttaacagatcgaaatattaatacttccttttttgatccagcaggaggcggtgaccctat…	Bold_Identification	Private	Arthropoda	Insecta	Coleoptera	Curculionidae						0	0	0	0	0	0	0	0	0	0	0	0	0	0	0	0	0	0	0	0	0	0	0	0	1	0	0	0	0	0	0	0	0	0	0	0	0
OTU939	aataaataatataagattctgactattaccgccgtcccttaccctcttattaataagaagaattgtagaaaatggtgtaggaacaggttgaactgtatatccacccctatcctctaacattgcccatgggggagcatctgtagatttagccatttttagattacacttggcaggaatttcttcaattttaggagcagtaaatttcattacaaccgttattaatatacgaccccagggaatatcatttgaccgaatacccctattcgtgtggtcagtagtgattacagcagttttattattactatcacttcctgtactagccggagcaattactatattgttaacagatcgaaatattaatacttctttcttcgaccccgcaggagggggagacccaat…	Bold_Identification	Private	Arthropoda	Insecta	Coleoptera	Tenebrionidae						0	0	0	0	0	0	0	0	0	0	0	0	0	0	0	0	0	0	0	0	0	0	0	0	0	0	0	0	0	0	0	0	0	0	0	0	0
OTU3016	tataaataatataagattttggcttctgcctccctctttatttttattactaataagaagagttgtagaaagaggggccggaactgggtggactgtctacccgcccttatctgctaatattgcccacggaggatcttctgtagatctggctatttttaggctgcatttagcgggaatctcctcaattttaggtgctattaattttattactactatcataaatatacgacccaacggtatatcactagatcgaataccattatttgtttgatcagtaataattactgcagtattacttcttttatctttaccagtcttagcgggtgctattacaatattgttaactgatcgaaatttaaatacctcattttttgatccagttggcggaggagacccaat…	RBOLD_menor252	http://www.boldsystems.org/index.php/Public_RecordView?processid=USCOL678-09		Insecta	Coleoptera	Chrysomelidae	Galerucinae	Alticini				0	0	0	0	0	0	0	0	0	0	0	0	0	0	0	0	0	0	0	0	1	0	0	0	0	0	0	0	0	0	0	0	0	0	0	0	0
OTU4041	aatgaataatataagattctggcttcttcccccttctttattcctcttaattataagaagaattattgaaagaggagctggaacgggctgaacagtttacccccctttatcttccaatattgctcatggaggatcttctgttgatctagcaatttttaggttacatttagcaggtatttcatcaattttaggtgcaattaattttattactacagtaattaatatacgaccaataggaataacattagaccgtatacctttatttgtctgagctgtagtaattactgcagtcttattattgttatcactacctgttttagcaggagcaattacaatattattaacagatcggaatttaaatactactttttttgaccccgctggtggaggagaccctat…	RBOLD_menor325	http://www.boldsystems.org/index.php/Public_RecordView?processid=BARLG024-20		Insecta	Coleoptera	Chrysomelidae	Galerucinae	Alticini				0	0	0	0	0	0	0	0	0	0	0	0	0	0	0	0	0	0	0	0	0	0	0	0	0	0	0	0	0	0	0	0	0	0	1	0	0
OTU4199	aataaataatataagattttgattattacctccttctatttttttactcttaataagaagattcacagaaaggggagcaggaacaggatgaacagtgtatcctcctctttcatctaatttagcacataatggtccctcagttgatttggcaatttttagattacatttagctggaatttcatcaattttaggagctattaactttattacaacaataattaatatacgtcctcaaggtataacaatagaccgaatacccttatttgtatgagctgtatttattacagcaattttattattattatccttacctgttttagcaggtgccattactatacttctaactgatcgaaatttaaatacttctttttttgagcctgctggaggaggagacccaat…	RBOLD_menor334	http://www.boldsystems.org/index.php/Public_RecordView?processid=GBMNF51497-22		Insecta	Coleoptera	Chrysomelidae	Galerucinae	Alticini				0	0	0	0	0	0	0	0	0	0	0	0	0	0	0	0	0	0	0	0	0	0	0	0	0	0	0	0	0	0	0	0	0	0	0	0	0
OTU1442	tataaataacataagattttgattccttcctccctctatttcccttcttctaataagaagaatagtagaaaatggagcaggaactggatgaacagtttatccccccttatcatcaaacattgctcatagaggctcttctgttgatttagccatctttagtctacatttagcaggaatctcctccatcttaggagctgtaaatttcatctcaacagttattaatatacgttccccaggaatttcttttgatcgaatacctctttttgtatgagcagtagtaattacaactatccttctattactttccttacctgttctagcaggagccattacaatattacttactgatcgaaatctaaatacctcgttcttcgacccggctggaggtggagatcctat…	Bold_Identification	Private	Arthropoda	Insecta	Coleoptera	Elateridae						0	0	0	0	0	0	0	0	0	0	0	0	0	0	0	0	0	0	0	0	0	0	0	0	0	0	0	0	0	0	0	0	0	0	0	0	0
OTU1938	aataaataatttaagtttttgacttttaccaccttccttgtctttacttttaataagaagaatagtagaaagaggagcaggaacaggatgaactgtttatcctcctctttcttcaaatattgctcatagaggttcctctgttgatttagcaatttttagtcttcatctagctggtatttcctctattttaggggccatcaattttatttctactatattaaatatacaccccaaaggaataacatttgaccgaatacctttatttgtatgagcagtagttctaacggctattcttcttttactatctcttccagttttagcaggtgcaattactatattattaacagaccgtaatttaaatacctcattttttgaccctgcaggaggaggagacccaat…	Bold_Identification	Published	Arthropoda	Insecta	Coleoptera	Cleridae						0	0	0	0	0	0	0	0	0	0	0	0	0	0	0	0	0	0	0	0	0	0	0	0	0	0	0	0	0	0	0	0	0	0	0	0	0
OTU339	aataaataatataagtttttgattattgcccccatcactttcattcctcttactaagaagtataatagaaagaggggctggaacaggatgaactgtatatccccctctttcttcaaatattgcccatagaggatcatcagtagatttagctatttttagattacatttagctggaatttcatcaattttaggagctattaattttatctctacagtaattaatatacgtccaaaaggtatatcattagaccgactccctttatttgtatgggcagtagtaattacagctattttactattattatcattaccagttttagcaggagctattactatattactaactgatcgaaacttaaatacatcttttttcgaccctgtaggaggaggtgatcctat…	Bold_Identification	Published	Arthropoda	Insecta	Coleoptera	Chrysomelidae						0	0	0	0	0	0	0	0	0	0	0	0	0	0	0	0	0	0	0	0	0	0	0	0	0	0	0	0	0	0	0	0	0	0	0	0	0
OTU784	aataaacaacataagattctggctgcttcccccatctttaacgcttctagttataagaagaattgtagaaaacggtgttggtacagggtgaacggtttacccacccctatctgctaatgtagcccataggggttcaagagtagatttagccatttttagtttacatttagcaggaatttcctcaattcttggtgctgtaaattttatttcaacagtaattaacatacgcccaagaggtatattattagatcaaaccccattatttgtgtgggcagtggtgattacagcaatcctgctattactttctctcccagtattagcaggagctattaccatattgctaacagatcgaaatttaaatacttccttttttgatccggcggggggaggggacccaat…	Bold_Identification	Published	Arthropoda	Insecta	Coleoptera	Chrysomelidae						0	0	0	0	0	0	0	0	0	0	0	0	0	0	0	0	0	0	0	0	0	0	0	0	0	0	0	0	0	0	0	0	0	0	0	1	0
OTU780	tcttaataatataagattttgactactaccaccatccttaacctttctattaataagaagaattatagacaaaggagcaggcactggctgaacagtatacccaccactatcttcaaatctatcacatgagggctcagcagtagacttagcaatctttagacttcatatagcaggagtttcctctattttaggagctatcaattttatttcaactattattaatatacacccaaatggaataaaaccagaacaacttccattattcgtatgagcagtaaaaatcacagccattctactattactatcattgccagtactagcaggagctatcaccatattattaactgatcgaaatataaacacttccttttttgacccaacaggaggaggagaccctat…	Bold_Identification	Published	Arthropoda	Insecta	Coleoptera	Curculionidae						0	0	0	0	0	0	0	0	0	0	0	0	1	0	0	0	0	0	0	0	0	1	0	0	0	0	0	0	0	0	0	0	0	0	0	0	0
OTU3972	aataaataatataagattttgattattgcccccttctttatttttattggtaataagaagattagtagaaaatggtgcaggtactggctgaaccgtttatcctcccctatcctcaaatattgctcatagaggtagatctgtagatttagctatttttagtttacatttagccggaatttcctcaattttaggggccattaattttattactactgtaatcaatatacgaccatgtggtataagaatggaccgagcacctttatttgtttgagctgttataattacagctgtattattgttactatcacttccagtattagctggcgctattaccatactactaacagatcgaaatttaaacacttcatttttcgatccggcaggagggggggacccaat…	Bold_Identification	Published	Arthropoda	Insecta	Coleoptera	Chrysomelidae						0	0	0	0	0	0	0	0	0	0	0	0	0	0	0	0	0	0	0	0	0	0	0	0	0	0	0	0	0	0	0	0	0	0	0	0	0
OTU115	aataaataacataagattctgattattaccgccatcattaacacttttaattataagaagaattgtagaaaatggtgcaggaactggatgaaccgtttaccccccattatcagctaatgtagctcatagaggatcatctgtagatttagccatttttagattacatttagcaggtatctcatctattttaggagcagtaaattttatttcaacagtaattaatatacgaccatcaggaataactcttgaacgaataccactatttgtatgagcagtagttattacagctattctcttactcttgtctctaccagttcttgcaggtgcaattactatattacttacagatcgtaatattaatacatcattttttgacccagcaggaggaggagacccaat…	Bold_Identification	Published	Arthropoda	Insecta	Coleoptera	Cerambycidae						0	0	0	0	0	0	0	0	0	0	0	0	1	0	0	0	0	0	0	0	0	0	0	0	0	0	0	0	0	0	0	0	0	0	0	0	0
OTU546	tataaataatataagattttgactcctaccaccatctttaacactgcttttaataagaagaatggtagaaagaggagccggaactggttgaacagtttaccccccattagcagctaatattgcccatagaggagcatcagttgatttggccatttttagactccatttagctggggtctcatcaattttaggagcaattaattttattaccacagttattaatatacgagcgcccggtataactctagatcgaatacctttattggtctgatcaattgcaattacagcattattattattattatcattacctgtcttagcaggagctattactatattattaacagaccgaaacttaaatacttcattctttgacccagcaggaggaggagaccctat…	Bold_Identification	Published	Arthropoda	Insecta	Coleoptera							0	0	0	0	0	0	0	0	0	0	0	0	0	0	0	0	0	0	0	0	0	0	0	0	0	0	0	0	0	0	0	0	0	0	0	0	0
OTU1367	tatgaataatataagattttggttacttcccccttccctatccttattaattataagaagaatagttgaaagaggggcgggcacaggttgaactgtctacccccctttatcggctaatattgcccacagaggaccctcagtagatttagcaattttcagccttcatcttgctggagtatcatcaattttaggagcagtaaattttatttctactattattaatatacgccctaatagaataagcctagatcaaatacctctgtttgtttgagctgtattaattacagcaattcttcttttactatccctacctgtattagcaggggctattactatgctattaacagatcgaaatttaaattcctccttctttgatcccgcgggcggcggagatccggt…	Bold_Identification	Private	Arthropoda	Insecta	Coleoptera	Lampyridae						0	0	0	0	0	0	0	0	0	0	0	0	0	0	0	0	0	0	0	0	0	0	0	0	0	0	0	0	0	0	0	0	0	0	0	0	0
OTU2605	aataaacaatataaggttttgactattgcctccctctctttctttgttactaatgagaagaattgtagaaaatggagcaggaactggatgaaccgtttaccctcctctttcatccaatattgcccatagagggtcttcagtagatttggctatttttagattacatttagctggaatttcctcaattctaggagctgtaaattttatcactacagtaattaatatacgagctgaaggtataacttttgataaaataccattattcgtatgatctgtagctattacagcactacttttattattatcattaccagttttagctggagctattactatacttttaactgatcgaaatctaaatacttccttttttgacccggcaggagggggagatcctat…	NCBI_BOLD_Merger		p__Arthropoda	Insecta	Coleoptera							0	0	0	0	0	0	0	1	0	0	0	0	0	0	0	0	0	0	0	0	0	0	0	0	0	0	0	0	0	0	0	0	0	0	0	0	0
OTU4187	aatgaataatataagattttgaatacttcccccatctctaacccttttattaataagaggggtagtagaaaggggggccggtactggttgaaccgtatatccccccctatcttctaatattgcccacgggggggcttctgtagatctagcaatttttagacttcatttagctggaatttcttcaattttaggagcagtaaattttattactacagtaattaatatacgtgccactggaatttcatttgaccgaatacctttatttgtatgatcagtagtaattactgctctattacttttactatctcttccagtattagcaggagctatcaccatactattaacagatcgaaatttaaatacatcattttttgaccccgctggtgggggcgaccctat…	NCBI_BOLD_Merger		p__Arthropoda	Insecta	Coleoptera	f__Staphylinidae						0	0	0	0	0	0	0	0	0	0	0	0	0	0	0	0	0	0	0	0	0	0	0	0	0	0	0	0	0	0	0	0	0	0	0	1	0
OTU3132	aataaacaatataagattttgactattacccccctctttaactcttcttttaataagtagacttgtagaaagaggggcaggtacaggatgaacagtttatcctccattagctagaaatattgcccatggaggatcttcagtagacctggctatttttaggttacatttagctggaatttcatccattctaggggctgttaattttattaccaccgtaattaatatacggcctagaggaataagaatagaccgaatacctttattttcctgagcagtcgtaattactgcaattttacttttattatctctacctgtactagcaggagctatcactatattacttacagatcgtaatttaaacacctccttttttgacccagcaggaggaggtgaccctat…	Bold_Identification	Published	Arthropoda	Insecta	Coleoptera	Chrysomelidae						0	0	0	0	0	0	0	0	0	0	0	0	0	0	0	0	0	0	0	0	0	0	0	0	0	0	0	0	0	0	0	0	0	0	0	0	0
OTU3322	aataaacaacataagattctgattgtttccaccttccttatccctcctactgatgagaagaattgttgaaaatgggacaggcactggatgaacagtttatccatctttatcagccaacattgctcacaaaggatcatcagttgacctagcaatttttagtctccatctcgcaggaatctcatcaattctaggagcagtaaacttcatctcaacagtaattaacatacgatcaacaggaattacattcgatcgaataccattattcgtttgagcagtagctattaccgcactacttctcctcctctctctacccgtcctagctggagcaattacaatactattaacagatcgaaacttaaacacctccttcttcgacccaattctttatcaacacttattc	Bold_Identification	Early-Release	Arthropoda	Insecta	Coleoptera	Elateridae						0	0	0	0	0	0	0	0	0	0	0	0	0	0	0	0	0	0	0	0	0	0	0	0	0	0	0	0	0	0	0	0	0	0	0	0	0
OTU887	tcttaataatataagattttgacttcttccaccatctctaatttttcttttattaagaagaatagttgataaaggagccgggacaggttgaactgtttatccacctttagcaggtaatattgcccatgaaggttcatcagttgatctagctatttttaggcttcatatagcaggagtttcatctattttaggagcaattaattttatctctacagttattaatatacgacctataggtatatttcctgaacgtatatccctatttgtttgagctgtaaatattacagctattcttcttcttctttctttgccagttttagctggagcaattactatattacttacagatcgtaacattaatactacattttttgacccagctggaggaggtgatcctat…	Bold_Identification	Private	Arthropoda	Insecta	Coleoptera	Curculionidae						0	0	0	0	0	0	0	0	0	0	0	0	0	0	0	0	0	0	0	0	0	0	0	0	0	0	0	0	0	0	0	0	0	0	0	0	0
OTU1872	tcttaataatataagattctgattattgccccctgctttaaccttactaatttttagcagaatcgtggaaataggagcaggaacaggttgaacagtttacccccctttatcctcaaacttagctcacaatggcccatctgtagatttagtaatttttagtttacaccttgctggaatttcttcaattttaggagcagttaattttatctctaccattataaatatacgaccttacaggataaatttagacaagacccctttatttgtatggtcagtactaattactgctattctacttcttctatccttacctgtactagcaggagctatcactatactattaacagaccgcaatattaatacatcattctttgaccctactggaggaggagatccaat…	Bold_Identification	Published	Arthropoda	Insecta	Coleoptera	Coccinellidae						0	0	0	0	0	0	0	0	0	0	0	0	0	0	0	0	0	0	0	0	0	0	0	0	0	0	1	0	0	0	0	0	0	0	0	0	0
OTU656	aatgaataacataagattctgacttttacccccttctttattatttttgctaataagaagaataactgaaagaggggccggaacaggatgaactgtttatccacccctttctgccaatatcgctcatagaggctcatcagtggatttagctatttttagattacatttagcaggaatttcatcaattttaggggctatcaattttatttctacagtaattaatatacgaccaagaggaataagattagatcgattaccattatttgtttgagctgtagtaattacagctattttattgcttctttcactacctgtattagcaggggctattacaatattattaaccgatcgaaatttaaatacttctttttttgatcctgcaggaggcggagatccaat…	Bold_Identification	Published	Arthropoda	Insecta	Coleoptera	Chrysomelidae						0	0	0	0	0	0	0	0	0	0	0	0	0	0	0	0	0	0	0	0	0	0	0	0	0	0	0	0	0	0	0	0	0	0	0	0	0
OTU4393	aataaacaatataagattctgactcctgcccccctcattaactctattattaataagaagaattgtagaaaatggtgctggtacaggatgaaccgtttatccacctttatcatcaaatattgcccacagaggatcttctgtagacttagcaatttttagactacacctagcaggaatttcatccattctaggagctgtaaatttcattacaacagtaattaatatacgcccccaaggaataacttttgaccgaataccattgtttgtatgagcagttgtcattactgcagtacttttattgttatcactcccagtcttagcaggagcaattactatattattaactgatcgaaatattaatacatcattctttgatccggccgggggaggggatccaat…	Bold_Identification	Published	Arthropoda	Insecta	Coleoptera	Scraptiidae						0	0	0	0	0	0	0	0	0	0	0	1	0	0	0	0	0	0	0	0	0	0	0	0	0	0	0	0	0	0	0	0	0	0	0	0	0
OTU41	aataaataatataagattttgacttttacctccatcattaactcttttacttataagaagaatcgttgaaaatggggcaggaacaggatgaactgtttaccccccactatcagctaatattgcccatagaggatcttctgtagatttagcaattttcagattacatttagcaggtatttcgtctattcttggtgcagttaattttattacaacagtaatcaatatacgaccaagaggtataacatttgatcgattgcccctatttgtttgatctgttaaaattacagcaattcttttacttttatctttacctgtattagcaggagctatcacaatattattaactgatcgtaatatcaatacttctttttttgaccctgccggaggaggtgatcctat…	Bold_Identification	Published	Arthropoda	Insecta	Coleoptera	Cerambycidae						0	0	0	0	0	0	0	0	0	0	0	0	0	0	0	0	0	0	0	0	0	0	0	0	0	0	0	0	0	0	0	0	0	0	0	0	0
OTU2793	aataaataatataagattttgattattgcccccatctttaattttattaattataagtagaattgtagaaaaaggagcggggacaggctgaacagtttatccacctttagcatcaaatattgggcatagaggagcttctgttgatttagcaatttttaggctccacttagcagggatttcttctattttaggagctgtaaattttatttcttctattattaatatacgaccaaatggattatcaatagaccaattaagcttatttacctgagcagtgaaaattacagctattttattatttttatcattaccagttttagcaggagctattactatattattaacagatcgaaatattaatacctcattttttgaccctgcaggagggggagatccaat…	RBOLD_menor235	http://www.boldsystems.org/index.php/Public_RecordView?processid=KMPDI1552-19		Insecta	Coleoptera							0	0	0	0	0	0	0	0	0	0	1	0	0	0	0	0	0	0	0	0	0	0	0	0	0	0	0	0	1	0	0	0	0	0	0	0	0
OTU1083	aataaataacataagattttgacttttaccaccatcaatttttttattaattatgagaagaatagtagaaagaggagctgggactggttgaactgtataccctcctctttcagctaatatttcccacaatggagcttctgtagatttggcaatttttagtcttcacttggctggaatctcttctattttaggagctattaattttattacaacaattatcaatatacgtcctaacagaataaatttagatcaaatacctctttttgtatgagctgtattaattacagctattttgttattattatctcttccagtattagcaggagcaattactatattgttaacagatcgaaatcttaatacatctttttttgaccctgcgggtggaggagatcctat…	Bold_Identification	Private	Arthropoda	Insecta	Coleoptera	Chrysomelidae						0	0	0	0	0	0	0	0	0	0	0	0	0	0	0	0	0	0	0	0	0	0	0	0	0	0	0	0	0	0	0	0	0	0	0	0	0
OTU1888	aataaataatataagattttgattattacctccttcccttacattattaaccctttcaagtgtagttgaaagaggagctggaactggatgaactatttatccccccttatcttccactctagctcatagagggtcttctgtagacttagccatctttagactccatttagcaggaatttcttcaattttaggagctattaattttatcacaacaattattaatatacgaccaatattaataacatttgatcaattacctttatttgtatgggctgtactaattactgcaattttattacttctttctttaccagtattagctggtgcaatcacaatattattaacagatcgtaatttaaatacaacattttttgatcctacaggaggaggagatcctgt…	Bold_Identification	Private	Arthropoda	Insecta	Coleoptera	Aderidae						0	0	0	0	0	1	0	1	0	0	0	0	0	0	0	1	0	0	0	0	0	0	0	1	0	1	0	0	0	0	0	0	0	0	0	0	0
[truncated: 2,395 more rows]
[truncated: 88 more columns]

## Sheet: orders
order_final	a200	a400	a600	a800	a1000	a1200	a1400	a1600	a1800
[truncated: 16 more rows]

[truncated: 10 more sheets: motus, beta, months, seasonality, Coleoptera, Lepidoptera, Hymenoptera, Hemiptera, Diptera, Psocodea]
