# Supplementary material for: Unravelling high insect diversity and community turnover along a tropical-temperate elevation gradient: A metabarcoding approach
Source: PLoS One. 2025 Jul 17;20(7):e0327884. doi: 10.1371/journal.pone.0327884 (PMC12270123; doi:10.1371/journal.pone.0327884)
Supplement: File S2 — (TXT) [file pone.0327884.s010.txt]

#R script of the paper: Metabarcoding insect diversity 
#in a tropical-temperate elevation gradient
#Villaseñor-Amador et al. 2025
#Corresponding author: Milan Janda
#mjanda at enesmorelia.unam.mx

#______________________________________________________
#### Load libraries and data ####
#______________________________________________________

library(tidyverse) #to simplify coding
library(iNEXT) #plot inventory completeness
library(cowplot) #merge plots into a multiplot
library(patchwork) #merge plots into a multiplot
library(reshape2)#to convert matrix to df
library(betapart)#for beta diversity
library(vegan)#species accumulation curve
library(readxl)#open excel files

#Load species x elevations dataframe
insects = readxl::read_xlsx("FileS1.xlsx", sheet="species")
insects = data.frame(insects)
insects$order_final = as.factor(insects$order_final)

#Load order x elevations dataframe
insects.mat = readxl::read_xlsx("FileS1.xlsx", sheet="orders")
insects.mat = data.frame(insects.mat)
rownames(insects.mat) = insects.mat[,1]
insects.mat = insects.mat[,-1]

# Load MOTU data
otu = readxl::read_xlsx("FileS1.xlsx", sheet="motus")
otu = data.frame(otu)

#Load beta-diversity data
im = readxl::read_xlsx("FileS1.xlsx", sheet="beta")
im = data.frame(im)

#Load species x month data
month = readxl::read_xlsx("FileS1.xlsx", sheet="months")
month = data.frame(month)

#Load samples x species data
elev.month = readxl::read_xlsx("FileS1.xlsx", sheet="seasonality")
elev.month = data.frame(elev.month)

#Load incidence frequency matrices for each of the six main insect orders 
coleo = readxl::read_xlsx("FileS1.xlsx", sheet="Coleoptera")
coleo = data.frame(coleo)
leps = readxl::read_xlsx("FileS1.xlsx", sheet="Lepidoptera")
leps = data.frame(leps)
dipt = readxl::read_xlsx("FileS1.xlsx", sheet="Diptera")
dipt = data.frame(dipt)
hymeno = readxl::read_xlsx("FileS1.xlsx", sheet="Hymenoptera")
hymeno = data.frame(hymeno)
hemi =readxl::read_xlsx("FileS1.xlsx", sheet="Hemiptera")
hemi = data.frame(hemi)
psoco = readxl::read_xlsx("FileS1.xlsx", sheet="Psocodea")
psoco = data.frame(psoco)

#____________________________________________
#### Unknown vs known OTUs' ratio ####
#____________________________________________

#Get matrix with only taxonomical names and the 10 elevational floors
insects.df = insects[,c(4,7:12,130:138)]

#Database subset with only insects backed by a voucher
#(the ones with an URL in the column "specimen_url")
vouchers = subset(insects.df, grepl("^http", specimen_url))
vouchers$order_final = as.factor(vouchers$order_final)
levels(vouchers$order_final)

#Database subset with only insects identified to species level
spp = insects.df[complete.cases(insects$species_final),]
spp = spp[complete.cases(spp$genus_final),]
spp$binomial_name = paste(spp$genus_final,spp$species_final,sep="_")
pattern=c('0','1','2','3','4','5','6','7','8','9')
insect.sp = spp %>% 
  dplyr::filter(stringr::str_detect(spp$binomial_name,
                                    paste(pattern, collapse="|"), 
                                    negate=T))
droplevels(insect.sp$order_final)
colnames(insect.sp)[7:15] <-  sub("e", "", colnames(insect.sp)[7:15])
insect.sp = insect.sp[!duplicated(insect.sp$binomial_name),]

#Compare OTUs identified to species level vs total OTUs
tot.OTU=dim(insects.df)[1]
vou.OTU=dim(vouchers)[1]
id.OTU=dim(insect.sp)[1]
unk.OTU=dim(insects.df)[1]-dim(insect.sp)[1]

# Build matrix to plot stacked multi-barchart
tot.vou.sp = data.frame(row.names = c("Total OTUs", 
                                      "Vouchered OTUs", 
                                      "ID species"),
                        All=c(dim(insects.df)[1],
                              dim(vouchers)[1],
                              dim(insect.sp)[1]),
                        Coleoptera=c(dim(insects.df[
                          insects.df$order_final=="Coleoptera",])[1],
                          dim(vouchers[
                            vouchers$order_final=="Coleoptera",])[1],
                          dim(insect.sp[
                            insect.sp$order_final=="Coleoptera",])[1]),
                        Diptera=c(dim(insects.df[
                          insects.df$order_final=="Diptera",])[1],
                          dim(vouchers[
                            vouchers$order_final=="Diptera",])[1],
                          dim(insect.sp[
                            insect.sp$order_final=="Diptera",])[1]),
                        Lepidoptera=c(dim(insects.df[
                          insects.df$order_final=="Lepidoptera",])[1],
                          dim(vouchers[
                            vouchers$order_final=="Lepidoptera",])[1],
                          dim(insect.sp[
                            insect.sp$order_final=="Lepidoptera",])[1]),
                        Hymenoptera=c(dim(insects.df[
                          insects.df$order_final=="Hymenoptera",])[1],
                          dim(vouchers[
                            vouchers$order_final=="Hymenoptera",])[1],
                          dim(insect.sp[
                            insect.sp$order_final=="Hymenoptera",])[1]),
                        Hemiptera=c(dim(insects.df[
                          insects.df$order_final=="Hemiptera",])[1],
                          dim(vouchers[
                            vouchers$order_final=="Hemiptera",])[1],
                          dim(insect.sp[
                            insect.sp$order_final=="Hemiptera",])[1]),
                        Psocodea=c(dim(insects.df[
                          insects.df$order_final=="Psocodea",])[1],
                          dim(vouchers[
                            vouchers$order_final=="Psocodea",])[1],
                          dim(insect.sp[
                            insect.sp$order_final=="Psocodea",])[1])
)


#____________________________________________________
#### Richness ~ elevation ####
#____________________________________________________

#Subset 6 most abundant orders
six = insects.mat[row.names(insects.mat) %in% c("Diptera",
                                                "Lepidoptera",
                                                "Coleoptera",
                                                "Hymenoptera",
                                                "Hemiptera",
                                                "Psocodea"),]
six["Other", ] = colSums(insects.mat[!rownames(insects.mat)
                                     %in% c("Diptera",
                                            "Lepidoptera",
                                            "Coleoptera", 
                                            "Hymenoptera",
                                            "Hemiptera",
                                            "Psocodea"), ])

six = as.data.frame(six)
colnames(six)=gsub("a","",colnames(six))

#Pivot dataframe so as to have all insect orders as levels
#of a categorical column:
six.orders = six[!rownames(six) %in% "Other",]
six.orders = pivot_longer(six.orders, 
                          cols = c("200",
                                   "400",
                                   "600",
                                   "800",
                                   "1000",
                                   "1200",
                                   "1400",
                                   "1600",
                                   "1800"),
                          names_to = "plot",
                          values_to = "richness")
six.orders$orders=c(rep("Coleoptera",9),
                    rep("Diptera",9),
                    rep("Hemiptera",9),
                    rep("Hymenoptera",9),
                    rep("Lepidoptera",9),
                    rep("Psocodea",9))
six.orders$plot = as.integer(six.orders$plot)
six.orders$richness = as.integer(six.orders$richness)
six.orders$orders = as.factor(six.orders$orders)
six.orders$orders <- factor(six.orders$orders, 
                            levels = c("Coleoptera","Diptera","Lepidoptera",
                                       "Hymenoptera","Hemiptera","Psocodea"))

# Formulae for each insect order elevation curve (check section
# six for them):
my.formula=c(y~poly(x,3),
             y~poly(x,3),
             y~poly(x,3),
             y~poly(x,1),
             y~poly(x,3),
             y~I(x^2))

# Data frame with labels for each plot panel
dat_text <- data.frame(
  label = c("A. Coleoptera","B. Diptera","C. Lepidoptera","D. Hymenoptera",
            "E. Hemiptera","G. Psocodea"),
  orders = c("Coleoptera","Diptera","Lepidoptera","Hymenoptera",
             "Hemiptera","Psocodea")
)


#____________________________________________________
#### Climatogram data ####
#____________________________________________________

# Mean temperature and rainfall from 1991-2020
# for Gomez Farias, Tamaulipas, Mexico
# https://smn.conagua.gob.mx/es/climatologia/informacion-climatologica/
# normales-climatologicas-por-estado?estado=tamps
temp.1991.2020=c(26.4,24.4,21.3,18.7,18.1,20.2,22.7,25.3,26.9,27.2,27.2,27.6,26.4)
precip.1991.2020=c(295.4,161.4,62,35.3,24.7,38.3,53.4,92.7,167.3,329.2,342.5,264.2,295.4)
temp.2021=c(28,26.4,24.1,19,20.2,20.4,25,27.5,28.7,28.5,28.3,20,28)
precip.2021=c(40,30,35,0,50,0,20,40,140,70,210,0,375)
t.test(temp.1991.2020,temp.2021);t.test(precip.1991.2020, precip.2021)

# Months
MONTHS = c("Sep/2020","Oct/2020","Nov/2020", #autumn
           "Dec/2020","Jan/2021","Feb/2021", #winter
           "Mar/2021","Apr/2021","May/2021", #spring
           "Jun/2021","Jul/2021","Aug/2021", #summer
           "Sep/2021" #autumn
)

#____________________________________________________
#### Beta diversity ####
#____________________________________________________

#Subset 7 most abundant orders
im = im %>%
  select(contains(c("Diptera",
                    "Lepidoptera",
                    "Coleoptera",
                    "Hymenoptera",
                    "Hemiptera",
                    "Psocodea")))

#Set elevations as site names (row names)
rownames(im) = seq(200,1800,200)

#Obtain mean of βsor, βsim and βsne of each elevational floor
core = betapart.core(im) #multiple site measures (Baselga & Orme, 2012)

#SORENSEN
samp.sor = betapart::beta.sample(core, sites = 9, samples = 999, 
                                 index.family = "sorensen")

#Concatenate into a single object all nine beta diversity values
beta.values = round(c(samp.sor$mean.values),2)

#Measure pairwise dissimilarity with betapart package
#Parwise dissimilarity analysed with sorensen index
pair_sor = betapart::beta.pair(im, index.family = "sorensen")

#Create total dissimilarity, turnover and nestedness matrices
#Total dissimilarity: beta.jac = beta.sor = beta.bray
#Turnover: beta.jtu = beta.sim = beta.bray.bal
#Nestedness: beta.jne = beta.sne = beta.bray.gra
total_sor = pair_sor$beta.sor; total_sor_mat = as.matrix(total_sor)
turn_sor = pair_sor$beta.sim; turn_sor_mat = as.matrix(turn_sor)
nes_sor = pair_sor$beta.sne; nes_sor_mat = as.matrix(nes_sor)

#Eliminate duplicate lower triangle matrix values
total_sor_mat[upper.tri(total_sor_mat)] <- NA
turn_sor_mat[upper.tri(turn_sor_mat)] <- NA
nes_sor_mat[upper.tri(nes_sor_mat)] <- NA

#Reshape beta matrices into three column dataframes, with colnames:
#elev1, elev2, beta-diversity values
#Total dissimilarity dataframes
total_sor_mat = reshape2::melt(total_sor_mat, 
                               measure.vars="nobserv", 
                               na.rm=F); colnames(total_sor_mat) = c(
                                 "elev1","elev2","total_sor")
#Turnover dataframes
turn_sor_mat = reshape2::melt(turn_sor_mat, 
                              measure.vars="nobserv", 
                              na.rm=F); colnames(turn_sor_mat) = c(
                                "elev1","elev2","turn_sor")
#Nestedness dataframes
nes_sor_mat = reshape2::melt(nes_sor_mat, 
                             measure.vars="nobserv", 
                             na.rm=F); colnames(nes_sor_mat) = c(
                               "elev1","elev2","nes_sor")

#Eliminate NAs
total_sor_mat = na.omit(total_sor_mat)
turn_sor_mat = na.omit(turn_sor_mat)
nes_sor_mat = na.omit(nes_sor_mat)

#Eliminate all beta-diversity zero-values
total_sor_mat = total_sor_mat[!(total_sor_mat$total_sor==0),]
turn_sor_mat = turn_sor_mat[!(turn_sor_mat$turn_sor==0),]
nes_sor_mat = nes_sor_mat[!(nes_sor_mat$nes_sor==0),]

#Merge total dissimilarity, turnover and nestedness dataframes
#according to their respective index
sor_mat = merge(total_sor_mat, turn_sor_mat, by=c("elev1","elev2"), all.x=T, all.y=F)
sor_mat = merge(sor_mat, nes_sor_mat, by=c("elev1","elev2"), all.x=T, all.y=F)

cielo_beta_pair_mat = sor_mat

#Set elevation columns as factors
cielo_beta_pair_mat$elev1 = factor(cielo_beta_pair_mat$elev1, 
                                   levels=c("200", "400", "600", "800", "1000", 
                                            "1200", "1400", "1600", "1800"))
cielo_beta_pair_mat$elev2 = factor(cielo_beta_pair_mat$elev2, 
                                   levels=c("200", "400", "600", "800", "1000", 
                                            "1200", "1400", "1600", "1800"))

#____________________________________________________
#### Inventory Completeness ####
#____________________________________________________

#Use as input the matrix of 16 orders x 9 elevations
insects = as.data.frame(insects.mat)
colnames(insects) = c("0200 m","0400 m","0600 m","0800 m","1000 m",
                      "1200 m","1400 m","1600 m","1800 m")
inc_freq_16_9_elevs = as.list(insects)

# Apply iNEXt() on data
# - modified code from Moses et al. 2021 -
out_insectsSites_Abun_q0 <- iNEXT::iNEXT(inc_freq_16_9_elevs, q=0, datatype="abundance",
                                  se=TRUE, 
                                  conf=0.95, 
                                  nboot=99, 
                                  endpoint=26,#double the months sampled
                                  knots=40)

# Create input data for iNEXT ggplots
# - modified code from Moses et al. 2021 -

# For accumulation curve (iNEXT curve type 1): 
# number of samples by species diversity
df_outSITES_q0type1_data <- iNEXT::ggiNEXT(out_insectsSites_Abun_q0, type = 1)$data %>% 
  dplyr::mutate(id = rownames(.)) %>% 
  dplyr::select(id, everything()) %>% 
  tidyr::as_tibble()

# For coverage-based rarefaction curve (iNEXT curve type 3): 
# sample coverage by species diversity
df_outSITES_q0type3_data <- iNEXT::ggiNEXT(out_insectsSites_Abun_q0, type = 3)$data %>%
  dplyr::mutate(id = rownames(.)) %>%
  dplyr::select(id, everything()) %>%
  tidyr::as_tibble()

# For sample completeness rarefaction curve (iNEXT curve type 2): 
# number of individuals by sample coverage
df_outSITES_q0type2_data <- iNEXT::ggiNEXT(out_insectsSites_Abun_q0, type = 2)$data %>%
  dplyr::mutate(id = rownames(.)) %>%
  dplyr::select(id, everything()) %>%
  tidyr::as_tibble()

#________________________________________________
#### Segments plot of OTUs ~ elevations ####
#________________________________________________

# Calculate the proportion of elevations occupied by each species
insects.3091.9 = insects[,c(1,7,130:138)]
insects.3091.9 <- cbind(otu_ord = paste(insects.3091.9[[1]],
                                        insects.3091.9[[2]], sep = "_"),
                        insects.3091.9)
rownames(insects.3091.9) = insects.3091.9[,1]
insects.3091.9 = insects.3091.9[,-c(1:3)]
occupied_elevations <- rowSums(insects.3091.9 > 0) / ncol(insects.3091.9)
ordered_indices <- order(occupied_elevations, decreasing = F)
occupied_elevations <- occupied_elevations[ordered_indices]

#Check the first OTUs
most.abundant.elevs=data.frame(sort(occupied_elevations, decreasing = T))
names(most.abundant.elevs) = "altitudinal.occupation"
head(most.abundant.elevs,10)
#                    altitudinal.occupation
# OTU754_Diptera                  0.8888889
# OTU829_Psocodea                 0.8888889
# OTU23_Coleoptera                0.7777778
# OTU84_Coleoptera                0.7777778
# OTU750_Diptera                  0.7777778
# OTU346_Diptera                  0.7777778
# OTU260_Diptera                  0.7777778
# OTU294_Diptera                  0.7777778
# OTU640_Lepidoptera              0.7777778
# OTU572_Lepidoptera              0.7777778

# Calculate the proportion of months occupied by each species
rownames(month) = month[,1]
month = month[,-1]
occupied_months <- rowSums(month > 0) / ncol(month)
ordered_indices_month <- order(occupied_months, decreasing = F)
occupied_months <- occupied_months[ordered_indices_month]

#Check the first OTUs
most.abundant.months=data.frame(sort(occupied_months, decreasing = T))
names(most.abundant.months) = "monthly.occupation"
head(most.abundant.months,10)
#                     monthly.occupation
# OTU19_Archaeognatha          1.0000000
# OTU7_Hymenoptera             1.0000000
# OTU871_Lepidoptera           1.0000000
# OTU203_Psocodea              1.0000000
# OTU195_Coleoptera            0.9230769
# OTU44_Coleoptera             0.9230769
# OTU86_Hemiptera              0.9230769
# OTU112_Hemiptera             0.9230769
# OTU22_Hymenoptera            0.9230769
# OTU234_Hymenoptera           0.9230769

#_____________________________________________
#### Abundance ~ month for six orders ####
#_____________________________________________

month.abu.ord <- elev.month %>%
  separate(...1, into = c("month", "elevation"), sep = "\\.") %>%
  pivot_longer(cols = starts_with("OTU"), 
               names_to = "order", 
               values_to = "abundance") %>%
  mutate(order = sub(".*_", "", order)) %>%
  group_by(month, order) %>%
  summarise(abundance = sum(abundance), .groups = 'drop') %>%
  mutate(month = recode(month,
                        "S02" = 1, "S04" = 2, "S06" = 3, "S08" = 4, "S10" = 5,
                        "S12" = 6, "S14" = 7, "S16" = 8, "S18" = 9, "S20" = 10,
                        "S22" = 11, "S24" = 12, "S26" = 13))
month.abu.ord$order <- as.factor(month.abu.ord$order)
month.abu.ord$order <- factor(month.abu.ord$order, 
                              levels = c("Coleoptera", "Diptera", "Lepidoptera", "Hymenoptera", 
                                         "Hemiptera", "Psocodea", "Orthoptera", "Neuroptera", 
                                         "Blattodea", "Archaeognatha", "Phasmatodea", 
                                         "Dermaptera", "Mantodea", "Mecoptera", 
                                         "Psocoptera", "Strepsiptera"))

#_________________________________________________
#### Beta x elevation curves per order ####
#_________________________________________________

#Set elevations as site names (row names)
coleo[coleo > 0] <- 1
coleo = t(coleo)
rownames(coleo) = seq(200,1800,200)
leps[leps > 0] <- 1
leps = t(leps)
rownames(leps) = seq(200,1800,200)
dipt[dipt > 0] <- 1
dipt = t(dipt)
rownames(dipt) = seq(200,1800,200)
hymeno[hymeno > 0] <- 1
hymeno = t(hymeno)
rownames(hymeno) = seq(200,1800,200)
hemi[hemi > 0] <- 1
hemi = t(hemi)
rownames(hemi) = seq(200,1800,200)
psoco[psoco > 0] <- 1
psoco = t(psoco)
rownames(psoco) = seq(200,1800,200)

#Obtain mean of βsor, βsim and βsne of each elevational floor
core.co = betapart.core(coleo); pair.co = beta.pair(coleo)
core.le = betapart.core(leps); pair.le = beta.pair(leps)
core.di = betapart.core(dipt); pair.di = beta.pair(dipt)
core.hy = betapart.core(hymeno); pair.hy = beta.pair(hymeno)
core.he = betapart.core(hemi); pair.he = beta.pair(hemi)
core.ps = betapart.core(psoco); pair.ps = beta.pair(psoco)

#Total dissimilarity means
beta_tot.co = rowMeans(as.matrix(pair.co$beta.sor))
beta_tot.le = rowMeans(as.matrix(pair.le$beta.sor))
beta_tot.hy = rowMeans(as.matrix(pair.hy$beta.sor))
beta_tot.he = rowMeans(as.matrix(pair.he$beta.sor))
beta_tot.di = rowMeans(as.matrix(pair.di$beta.sor))
beta_tot.ps = rowMeans(as.matrix(pair.ps$beta.sor))

#Turnover means
beta_turn.co = rowMeans(as.matrix(pair.co$beta.sim))
beta_turn.le = rowMeans(as.matrix(pair.le$beta.sim))
beta_turn.hy = rowMeans(as.matrix(pair.hy$beta.sim))
beta_turn.he = rowMeans(as.matrix(pair.he$beta.sim))
beta_turn.di = rowMeans(as.matrix(pair.di$beta.sim))
beta_turn.ps = rowMeans(as.matrix(pair.ps$beta.sim))

#Nestedness means
beta_nes.co = rowMeans(as.matrix(pair.co$beta.sne))
beta_nes.le = rowMeans(as.matrix(pair.le$beta.sne))
beta_nes.hy = rowMeans(as.matrix(pair.hy$beta.sne))
beta_nes.he = rowMeans(as.matrix(pair.he$beta.sne))
beta_nes.di = rowMeans(as.matrix(pair.di$beta.sne))
beta_nes.ps = rowMeans(as.matrix(pair.ps$beta.sne))

#______________________________________________________
#### Figure 1 ####
#______________________________________________________

tiff("Fig1.tif", width=3000, height=3000,
    units = "px", res=300, compression = "lzw")
par(mfrow=c(2,2))

# Figure 1A
par(mar = c(6, 5, 1, 0), xpd=NA)
bar.OTUs=barplot(as.matrix(tot.vou.sp),
                 xlab = "",
                 ylab = "",
                 ylim = c(0,3500),
                 cex.axis = 1,
                 cex.names = 1,
                 col = c("#56B4E9","#009E73", "#F0E442"),
                 beside = T,
                 las = 2,
                 xaxt="n")
mtext("Insect OTU richness", side = 2, line = 3.8, cex=1)
axis(1, at=colMeans(bar.OTUs),
     labels=c("All orders","Coleoptera","Diptera",
              "Lepidoptera","Hymenoptera","Hemiptera",
              "Psocodea"),
     tick=F, las=2, line=-0.8)
text(bar.OTUs+.45, as.matrix(tot.vou.sp)+50,
     labels = as.matrix(tot.vou.sp),
     srt=0, xpd=TRUE, cex=0.9, adj=c(.5,-0.1))
mtext("A", side=3, line=-1, at=mean(par("usr")[1:2]), cex=2.5, font=2)
legend(x = 16, y = 2000, 
       legend = c("Total MOTUs", "Vouchered MOTUs", "Identified species"), 
       fill = c("#56B4E9", "#009E73", "#F0E442"), 
       bty = "n")

#Figure 1B
par(mar = c(6, 5, 1, 0), xpd=NA)
bp=barplot(as.matrix(six),
           xlab = "",
           ylab = "Insect incidency frequency",
           col = c("#56B4E9","#009E73", "#F0E442",
                   "#0072B2", "#D55E00", "#AA4499",
                   "black"),
           beside = F,
           space = c(0,0),
           las = 1,
           xaxt = "n",
           ylim = c(0,1400))
axis(1, at=bp, labels=seq(200,1800,200),
     line=-1, tick = F)
mtext("Elevation (m)", side=1, line=1.1, cex=1)
legend("bottom", legend=rownames(six), 
       fill=c("#56B4E9","#009E73", "#F0E442",
              "#0072B2", "#D55E00", "#AA4499",
              "black"), 
       title="",
       inset=c(0, -0.21),
       bty ="n",
       cex = 1,
       xpd=TRUE, 
       ncol=4)
text(bp, colSums(as.matrix(six))+30,
     labels = colSums(as.matrix(six)),
     srt=0, xpd=TRUE, cex=0.8)
mtext("B", side=3, line=-1, at=mean(par("usr")[1:2]), cex=2.5, font=2)

#Figure 1C
par(mar = c(5, 4, 0, 4) + 0.3, xpd=NA) 
bp <- barplot(matrix(otu$Value, nrow=2, byrow=T)[c(2,1), ],
              beside=TRUE, col=c("firebrick","dodgerblue"), 
              names.arg=c("Sep/2020","Oct/2020","Nov/2020","Dec/2020","Jan/2021",
                          "Feb/2021","Mar/2021","Apr/2021","May/2021","Jun/2021",
                          "Jul/2021","Aug/2021","Sep/2021"), 
              las=2, angle=60, xaxt="n", ylim=c(0,3500),
              ylab= "Insect OTU richness")
axis(1, at=colMeans(bp),
     labels=c("Sep/2020","Oct/2020","Nov/2020","Dec/2020","Jan/2021",
              "Feb/2021","Mar/2021","Apr/2021","May/2021","Jun/2021",
              "Jul/2021","Aug/2021","Sep/2021"),
     tick=F, las=2, line=-0.8)
text(x=c(2,bp[,-1]), y=c(655,matrix(otu$Value, nrow=2, byrow=TRUE)[c(2,1), ][,-1]),
     label=c(655,round(matrix(otu$Value, nrow=2, byrow=TRUE)[c(2,1), ][,-1], 1)),
     cex=0.7, srt=0, adj=c(0.2,-0.5))
mtext("C", side=3, line=-1, at=mean(par("usr")[1:2]), cex=2.5, font=2)
legend(x = 2, y = 3000, 
       legend = c("Cumulative MOTUs", "New MOTUs"), 
       fill = c("firebrick","dodgerblue"), 
       bty = "n")

#Figure 1D
par(mar = c(5, 4, 0, 4) + 0.3, xpd=NA) 
clim.div = barplot(
  otu$Value[otu$OTU=="new"],
  border=NA,
  ylab="", 
  yaxt="n",
  names.arg="", 
  ylim=c(0,700),
  col="black", 
  las=3,
  main="")
axis(1, at=seq(min(clim.div),max(clim.div),length.out=13), 
     labels=c("Sep/2020","Oct/2020","Nov/2020","Dec/2020",
              "Jan/2021","Feb/2021","Mar/2021","Apr/2021",
              "May/2021","Jun/2021","Jul/2021","Aug/2021",
              "Sep/2021"), 
     cex.axis=1, line=-.8, tick=F, font.axis=1, las=2)
text(x=clim.div,y=otu$Value[otu$OTU=="new"]+25,
     labels=otu$Value[otu$OTU=="new"],cex=1, srt=0)
par(new = T)
plot(x=seq(min(clim.div),max(clim.div),length.out=13),
     y=precip.2021, type="l", lwd = 2,
     col="dodgerblue", lty=1, axes=F,
     ylim=c(min(precip.2021),max(precip.2021)), 
     xlim=c(min(clim.div),max(clim.div)),
     ylab="", xlab="")
axis(side=2,
     at=seq(min(precip.2021),max(precip.2021),length.out=8),
     labels=round(seq(min(precip.2021),max(precip.2021),length.out=8),1),
     col.axis="dodgerblue",
     col="black",
     las=1)
mtext("Rainfall mm (2020 -2021)",
      side=2,line=3.5,col="dodgerblue")
par(new = T)
plot(x=seq(min(clim.div),max(clim.div),length.out=13),
     y=temp.2021, "l", lwd = 2,
     col="red", lty=1, axes=F,
     ylim=c(min(temp.2021),max(temp.2021)), 
     xlim=c(min(clim.div), 
            max(clim.div)),
     ylab="", xlab="")
axis(side=4,
     at=seq(min(temp.2021),max(temp.2021),length.out=8),
     labels=round(seq(min(temp.2021),max(temp.2021),length.out=8),1),
     col.axis="red",
     col="black",
     las=1)
mtext("Temperature °C (2020 - 2021)",
      side=4,line=3,col="red")
mtext("D", side=3, line=-1, at=mean(par("usr")[1:2]), cex=2.5, font=2)

dev.off()

#______________________________________________________
#### Figure 2 ####
#______________________________________________________

multi.elev.curves = ggplot(data=six.orders,aes(x=plot,y=richness))+
  geom_point()+
  mapply(function(x, z) geom_smooth(method="glm", 
                                    data=function(d) subset(d, orders==z), 
                                    formula = x, 
                                    color = "black" ),
         my.formula,
         c("Coleoptera","Diptera","Lepidoptera","Hymenoptera",
           "Hemiptera","Psocodea")) +
  facet_wrap(.~orders,scales="free")+
  scale_x_continuous(limits=c(200,1800))+
  scale_y_continuous(expand = c(0, 0)) + 
  coord_cartesian(ylim = c(0, 500)) +
  labs(y="Insect incidence frequency", 
       x="Elevation (m)")+
  theme_classic()

tiff("Fig2.tif", width=1500, height=1000,
     units = "px", res=300, compression = "lzw")
multi.elev.curves
dev.off()

#______________________________________________________
#### Figure 3 ####
#______________________________________________________

#SORENSEN DISSIMILARITY
total_sor_plot <- 
  ggplot(cielo_beta_pair_mat, aes(elev1, elev2, fill=total_sor))+
  geom_tile(color="white")+
  scale_fill_gradient2(
    low="#ffffb2", mid="#fecc5c", high="#bd0026",  
    midpoint = 0.5, limit=c(0,1), 
    breaks = c(0.1,0.2,0.3,0.4,0.5,0.6,0.7,0.8,0.9,1), 
    space="Lab", name="Dissimilarity")+
  scale_x_discrete(position="top")+
  scale_y_discrete(limits=rev)+
  theme_bw()+
  coord_fixed()+
  labs(x="",y="Elevation (m)") +
  annotate(geom="text", x=2, y=2, size=3, label=expression("β"[SØR]))+
  annotate(geom="text", x=4, y=2, size=3, label=paste0("= ",beta.values["beta.SOR"][[1]]))+
  guides(fill = guide_legend(reverse = FALSE))+
  theme(panel.grid = element_blank(), 
        axis.title = element_text(size=11, face="bold", colour="black"), 
        strip.text = element_text(size=10, colour="black"),
        axis.text.x = element_text(angle=45, size=8, hjust = 0),
        axis.text.y = element_text(size=8),
        legend.position = "none")

#SORENSEN TURNOVER
turn_sor_plot <- 
  ggplot(cielo_beta_pair_mat, aes(elev1, elev2, fill=turn_sor))+
  geom_tile(color="white")+
  scale_fill_gradient2(
    low="#ffffb2", mid="#fecc5c", high="#bd0026",  
    midpoint = 0.5, limit=c(0,1), 
    breaks = c(0.1,0.2,0.3,0.4,0.5,0.6,0.7,0.8,0.9,1), 
    space="Lab", name="Turnover")+
  scale_x_discrete(position="top")+
  scale_y_discrete(limits=rev)+
  theme_bw()+
  coord_fixed()+
  labs(
    x="",
    y="") +
  annotate(geom="text", x=2, y=2, size=3, label=expression("β"[SIM]))+
  annotate(geom="text", x=4, y=2, size=3, label=paste0("= ",beta.values["beta.SIM"][[1]]))+
  guides(fill = guide_legend(reverse = FALSE))+
  theme(panel.grid = element_blank(), 
        axis.title = element_text(size=11, colour="black"), 
        strip.text = element_text(size=10, colour="black"),
        axis.text.x = element_text(angle=45, size=8, hjust = 0),
        axis.text.y = element_text(size=8),
        legend.position = "none")

#SORENSEN NESTEDNESS
nes_sor_plot <- 
  ggplot(cielo_beta_pair_mat, aes(elev1, elev2, fill=nes_sor))+
  geom_tile(color="white")+
  scale_fill_gradient2(
    low="#ffffb2", mid="#fecc5c", high="#bd0026",  
    midpoint = 0.5, limit=c(0,1), 
    breaks = c(0.1,0.2,0.3,0.4,0.5,0.6,0.7,0.8,0.9,1), 
    space="Lab", name="SORENSEN")+
  scale_x_discrete(position="top")+
  scale_y_discrete(limits=rev)+
  theme_bw()+
  coord_fixed()+
  labs(
    x="",
    y="") +
  annotate(geom="text", x=2, y=2, size=3, label=expression("β"[SNE]))+
  annotate(geom="text", x=4, y=2, size=3, label=paste0("= ",beta.values["beta.SNE"][[1]]))+
  guides(fill = guide_legend(reverse = FALSE))+
  theme(panel.grid = element_blank(), 
        axis.title = element_text(size=11, colour="black"), 
        strip.text = element_text(size=10, colour="black"),
        axis.text.x = element_text(angle=45, size=8, hjust = 0),
        axis.text.y = element_text(size=8))

#Save all 3 heatmaps as a single figure
beta_pairwise_heatmaps_CURBC = 
  total_sor_plot + turn_sor_plot + nes_sor_plot +
  patchwork::plot_layout(ncol = 3, nrow = 1, guides = 'keep')

#Save all 3 heatmaps as a figure

tiff("Fig3.tif", width=2100, height=700, pointsize = 8,
     units = "px", res=300, compression = "lzw")
beta_pairwise_heatmaps_CURBC
dev.off()

#____________________________________________________
#### Figure S2 ####
#____________________________________________________

# Accumulation curve of number of samples by species diversity
numbersamples_speciesdiversity <- ggplot2::ggplot(df_outSITES_q0type1_data, 
                                                  aes(x = x, y = y, 
                                                      color = Assemblage, shape = Assemblage)) +
  ggplot2::geom_line(aes(x = x, y = y, col = Assemblage), lty = 1, lwd = 2) +
  ggplot2::geom_ribbon(aes(ymin = y.lwr, ymax = y.upr,
                           fill = Assemblage, colour = NULL), alpha = 0.25, show.legend = F) +
  #Numbers after id %in% represent the last row of values of each elevational floor
  #(ex. for elevational floor 0200 m there're 26 rows of values, therefore its number
  #will be 26, and so the first number between parentheses after id %in% c() is "26")
  ggplot2::geom_point(data = subset(df_outSITES_q0type1_data, x==13), #for type 1 all numbers are
                      #set for 13, because 13 samples
                      #were processed for each floor
                      aes(x = x, y = y), size = 5) +
  ggplot2::scale_colour_manual(values = c("#88CCEE", "#CC6677", "#DDCC77", "#117733", "#332288",
                                          "#AA4499", "#44AA99", "#999933", "#882255")) + 
  ggplot2::scale_fill_manual(values = c("#88CCEE", "#CC6677", "#DDCC77", "#117733", "#332288",
                                        "#AA4499", "#44AA99", "#999933", "#882255")) + 
  ggplot2::scale_shape_manual(values = c(22, 20, 21, 19, 18, 17, 16, 15, 14)) +
  #ggplot2::xlim(0,18) + ggplot2::ylim(0,20) +
  ggplot2::labs(x = "Number of sampled months", y = "Insect order diversity") +
  ggplot2::theme_bw(base_size = 15, base_family = "sans") +
  ggplot2::theme(
    axis.text = element_text(color = "black"),
    legend.justification = c(0,1), 
    legend.position.inside = c(0.75, 0.65),
    legend.direction = "vertical",
    legend.title = element_blank(),
    strip.background = element_blank(), 
    strip.text.x = element_blank(),
    legend.background = element_rect(fill = "transparent", 
                                     linewidth = 0.5, 
                                     linetype = 1,
                                     colour = "transparent"),
    legend.text = element_text(size = 10), 
    plot.margin = unit(c(0.5, 0.5, 0.5, 0.5), "mm"))

# Supplementary figure 2C: Coverage based rarefaction curve of sample coverage by species diversity
samplecoverage_speciesdiversity <- ggplot2::ggplot(df_outSITES_q0type3_data, aes(x = x, y = y)) +
  ggplot2::geom_line(aes(x = x, y = y, col = Assemblage), lty = 1, lwd = 2) +
  ggplot2::geom_ribbon(aes(ymin = y.lwr, ymax = y.upr,
                           fill = Assemblage, colour = NULL), alpha = 0.25, show.legend = F) +
  #Numbers after id %in% represent the last row of values of each elevational floor
  #(ex. for elevational floor 0200 m there're 26 rows of values, therefore its number
  #will be 26, and so the first number between parentheses after id %in% c() is "26")
  ggplot2::geom_point(data = subset(df_outSITES_q0type3_data, id %in% c(13,39,65,91,117,143,169,
                                                                        195,221,247,273,299,325)), 
                      aes(x = x, y = y, col = Assemblage, shape = Assemblage), size = 5) +
  ggplot2::scale_colour_manual(values = c("#88CCEE", "#CC6677", "#DDCC77", "#117733", "#332288",
                                          "#AA4499", "#44AA99", "#999933", "#882255")) + 
  ggplot2::scale_fill_manual(values = c("#88CCEE", "#CC6677", "#DDCC77", "#117733", "#332288",
                                        "#AA4499", "#44AA99", "#999933", "#882255")) + 
  ggplot2::scale_shape_manual(values = c(22, 20, 21, 19, 18, 17, 16, 15, 14)) +
  #ggplot2::xlim(0,1) + ggplot2::ylim(0,8) +
  ggplot2::labs(x = "Sample coverage", y = "Insect order diversity") +
  ggplot2::theme_bw(base_size = 15, base_family = "sans") +
  ggplot2::theme(
    axis.text = element_text(color = "black"),
    legend.justification = c(0,1), 
    legend.position.inside = c(0.001, 0.8),
    legend.direction = "vertical",
    legend.title = element_blank(),
    strip.background = element_blank(), 
    strip.text.x = element_blank(),
    legend.background = element_rect(fill = "transparent", 
                                     linewidth = 0.5, 
                                     linetype = 1,
                                     colour = "transparent"),
    legend.text = element_text(size = 10), 
    plot.margin = unit(c(0.5, 0.5, 0.5, 0.5), "mm"))

# Supplementary figure 2D: Sample-completeness rarefaction curve of individuals by sample coverage
individuals_samplecoverage <- ggplot2::ggplot(df_outSITES_q0type2_data, aes(x = x, y = y)) +
  ggplot2::geom_line(aes(x = x, y = y, col = Assemblage), lty = 1, lwd = 2) +
  ggplot2::geom_ribbon(aes(ymin = y.lwr, ymax = y.upr,
                           fill = Assemblage, colour = NULL), alpha = 0.25, show.legend = F) +
  #Numbers after id %in% represent the last row of values of each elevational floor
  #(ex. for elevational floor 0200 m there're 100 rows of values, therefore its number
  #will be 40, and so the first number between parentheses after id %in% c() is "40")
  ggplot2::geom_point(data = subset(df_outSITES_q0type2_data, x==13),
                      aes(x = x, y = y, col = Assemblage, shape = Assemblage), size = 5) +
  ggplot2::scale_colour_manual(values = c("#88CCEE", "#CC6677", "#DDCC77", "#117733", "#332288",
                                          "#AA4499", "#44AA99", "#999933", "#882255")) + 
  ggplot2::scale_fill_manual(values = c("#88CCEE", "#CC6677", "#DDCC77", "#117733", "#332288",
                                        "#AA4499", "#44AA99", "#999933", "#882255")) + 
  ggplot2::scale_shape_manual(values = c(22, 20, 21, 19, 18, 17, 16, 15, 14)) +
  #ggplot2::xlim(0,100) + ggplot2::ylim(0,1) +
  ggplot2::labs(x = "Number of sampled months", y = "Sample coverage") +
  ggplot2::theme_bw(base_size = 15, base_family = "sans") +
  ggplot2::theme(
    axis.text = element_text(color = "black"),
    legend.justification = c(0,1), 
    legend.position.inside = c(0.75, 0.65),
    legend.direction = "vertical",
    legend.title = element_blank(),
    strip.background = element_blank(), 
    strip.text.x = element_blank(),
    legend.background = element_rect(fill = "transparent", 
                                     linewidth = 0.5, 
                                     linetype = 1,
                                     colour = "transparent"),
    legend.text = element_text(size = 10), 
    plot.margin = unit(c(0.5, 0.5, 0.5, 0.5), "mm"))

#Combine all inventory completeness subplots
inventory_completeness = cowplot::plot_grid(numbersamples_speciesdiversity,
                                            individuals_samplecoverage,
                                            samplecoverage_speciesdiversity,
                                            nrow=3, ncol=1,
                                            labels = c("A","B","C"), 
                                            hjust = -2.5,
                                            vjust = 1.5, 
                                            label_size = 30)

#Save Figure S2
tiff("FigS2.tif", compression = "lzw", 
     width = 1200, height = 2400,
     res=300, pointsize=8)
inventory_completeness
dev.off()

#______________________________________________________
#### Figure S3 ####
#______________________________________________________

# Define colors for each insect order
order_colors <- c(
  "Diptera" = "#009E73", "Coleoptera" = "#56B4E9", "Hymenoptera" = "#0072B2",
  "Lepidoptera" = "#D55E00", "Orthoptera" = "black", "Hemiptera" = "#F0E442",
  "Archaeognatha" = "black", "Blattodea" = "black", "Phasmatodea" = "black",
  "Mantodea" = "black", "Neuroptera" = "black", "Strepsiptera" = "black",
  "Mecoptera" = "black", "Psocodea" = "#AA4499", "Dermaptera" = "black",
  "Psocoptera" = "black"
)

# Extract insect order from the row names
insect_orders <- sapply(rownames(insects.3091.9)[ordered_indices], function(x) sub(".*_(.*)", "\\1", x))
segment_colors <- order_colors[insect_orders]

# Create the plot
tiff("FigS3.tif",
    height = 1500, width = 3000, units = "px",
    res = 300, compression="lzw")

par(mar = c(4, 8, 0, 0), xpd=NA, mfrow=c(1,2))

# Plot setup
plot(occupied_elevations, 
     1:length(occupied_elevations),
     type = "n", 
     xlab = "", 
     ylab = "", 
     xlim = c(0, 1), 
     yaxt = "n",
     bty = "n",
     axes = FALSE)

# Draw segments for each species with corresponding color
for (i in 1:length(occupied_elevations)) {
  segments(0, i, occupied_elevations[i], i, lwd = 0.5, col = segment_colors[i])
}

# Customize the y-axis
axis(2, at = 1:length(occupied_elevations),
     labels = rownames(insects.3091.9)[ordered_indices],
     las = 1, cex.axis = 0.5, tick=F, line=-1.2)
axis(1, at = seq(0, 1, length.out = 9),
     labels = seq(1, 9, by = 1),  cex.axis=0.8, line=0)
mtext(side=1, "Number of altitudinal bands occupied", line=2, cex=1)
mtext(side=2, "Insect species (OTUs)", line=6, cex = 1)

# Plot setup
plot(occupied_months, 
     1:length(occupied_months),
     type = "n", 
     xlab = "", 
     ylab = "", 
     xlim = c(0, 1), 
     yaxt = "n",
     bty = "n",
     axes = FALSE)

# Draw segments for each species with corresponding color
for (i in 1:length(occupied_months)) {
  segments(0, i, occupied_months[i], i, lwd = 0.5, col = segment_colors[i])
}

# Customize the y-axis
axis(2, at = 1:length(occupied_months),
     labels = rownames(month)[ordered_indices],
     las = 1, cex.axis = 0.5, tick=F, line=-1.2)
axis(1, at = seq(0, 1, length.out = 13),
     labels = seq(1, 13, by = 1), cex.axis=0.8, line=0)
mtext(side=1, "Number of months with species presence", line=2, cex=1)
mtext(side=2, "Insect species (OTUs)", line=6, cex = 1)

#Insect order legend
legend("right", 
       legend=c("Coleoptera","Diptera","Hemiptera",
                "Hymenoptera","Lepidoptera","Psocodea",
                "Other"), 
       fill=c("#56B4E9","#009E73", "#F0E442",
              "#0072B2", "#D55E00", "#AA4499",
              "black"), 
       title="",
       #inset=c(0, -0.21),
       bty ="n",
       cex = 1,
       xpd=TRUE, 
       ncol=1)

dev.off()

#_________________________________________________
#### Figure S4 ####
#_________________________________________________

#Multiplot of abundance given month for six orders
abu.month.six <- month.abu.ord[month.abu.ord$order %in% c("Coleoptera", "Diptera",
                                                          "Lepidoptera","Hymenoptera",
                                                          "Hemiptera", "Psocodea"), ]
abu.month.six$order <- droplevels(abu.month.six$order)
multi.month.curves = ggplot(data=abu.month.six,aes(x=month,y=abundance))+
  geom_point()+
  geom_smooth(method="glm",
              formula = y~poly(x,3),
              color = "black" ) +
  facet_wrap(.~order,scales="free")+
  scale_x_continuous(limits = c(1, 13), 
                     breaks = seq(1, 13, by=3), 
                     labels = c("Sep","Dec","Mar","Jun","Sep")) +
  scale_y_continuous(expand = c(0, 0)) + 
  coord_cartesian(ylim = c(0, 400)) +
  labs(y="Insect incidence frequency", 
       x="Sampling period (Sep/2020 - Sep/2021)")+
  theme_classic()

tiff("FigS4.tif", width = 1500, height = 1000, units="px",
     res=300, compression = "lzw")
multi.month.curves
dev.off()

#__________________________________________________
#### Figure S5 ####
#__________________________________________________

#TOTAL DISSIMILARITY (BSOR)
elevation <- (rep(seq(200, 1800, by = 200), 6))
beta <- c(beta_tot.co, beta_tot.le, beta_tot.di, 
          beta_tot.hy, beta_tot.he, beta_tot.ps)
order <- factor(rep(c("Coleoptera", "Lepidoptera", "Diptera", 
                      "Hymenoptera", "Hemiptera", "Psocodea"), 
                    each = 9))

# Formulae for each insect order elevation curve (check section
# six for them):
my.formula=c(y~poly(x,3),
             y~poly(x,3),
             y~poly(x,3),
             y~poly(x,1),
             y~poly(x,3),
             y~I(x^2))

#Plot
dissimilarity <- data.frame(elevation, beta, order)
dissimilarity <- dissimilarity[order(dissimilarity$order), ]
dissimilarity$order <- factor(dissimilarity$order, 
                              levels = c("Coleoptera","Diptera","Lepidoptera",
                                         "Hymenoptera","Hemiptera","Psocodea"))
multi.diss.curves = ggplot(data=dissimilarity,
                           aes(x=elevation,y=beta))+
  geom_point()+
  mapply(function(x, z) geom_smooth(method="glm", 
                                    data=function(d) 
                                      subset(d, order==z), 
                                    formula = x, 
                                    color = "black" ),
         my.formula,
         c("Coleoptera",
           "Diptera",
           "Lepidoptera",
           "Hymenoptera",
           "Hemiptera",
           "Psocodea")) +
  facet_wrap(.~order,scales="free")+
  scale_x_continuous(limits=c(200,1800))+
  scale_y_continuous(expand = c(0, 0)) + 
  coord_cartesian(ylim = c(0, 1)) +
  labs(y=expression("Total dissimilarity β"[SØR]), 
       x="Elevation (m)")+
  theme_classic()

#TURNOVER (BSIM)
elevation <- (rep(seq(200, 1800, by = 200), 6))
beta <- c(beta_turn.co, beta_turn.le, beta_turn.di,
          beta_turn.hy, beta_turn.he, beta_turn.ps)
order <- factor(rep(c("Coleoptera", "Lepidoptera", "Diptera", 
                      "Hymenoptera", "Hemiptera", "Psocodea"), 
                    each = 9))

#Plot
turnover <- data.frame(elevation, beta, order)
turnover <- turnover[order(turnover$order), ]
turnover$order <- factor(turnover$order, 
                         levels = c("Coleoptera","Diptera","Lepidoptera",
                                    "Hymenoptera","Hemiptera","Psocodea"))
multi.turn.curves = ggplot(data=turnover,
                           aes(x=elevation,y=beta))+
  geom_point()+
  mapply(function(x, z) geom_smooth(method="glm", 
                                    data=function(d) 
                                      subset(d, order==z), 
                                    formula = x, 
                                    color = "black" ),
         my.formula,
         c("Coleoptera",
           "Diptera",
           "Lepidoptera",
           "Hymenoptera",
           "Hemiptera",
           "Psocodea")) +
  facet_wrap(.~order,scales="free")+
  scale_x_continuous(limits=c(200,1800))+
  scale_y_continuous(expand = c(0, 0)) + 
  coord_cartesian(ylim = c(0, 1)) +
  labs(y=expression("Turnover β"[SIM]), 
       x="Elevation (m)")+
  theme_classic()

#NESTEDNESS (BSNE)
elevation <- (rep(seq(200, 1800, by = 200), 6))
beta <- c(beta_nes.co, beta_nes.le, beta_nes.di, 
          beta_nes.hy, beta_nes.he, beta_nes.ps)
order <- factor(rep(c("Coleoptera", "Lepidoptera", "Diptera", 
                      "Hymenoptera", "Hemiptera", "Psocodea"), 
                    each = 9))

#Plot
nestedness <- data.frame(elevation, beta, order)
nestedness <- nestedness[order(nestedness$order), ]
nestedness$order <- factor(nestedness$order, 
                           levels = c("Coleoptera","Diptera","Lepidoptera",
                                      "Hymenoptera","Hemiptera","Psocodea"))
multi.nes.curves = ggplot(data=nestedness,
                          aes(x=elevation,y=beta))+
  geom_point()+
  mapply(function(x, z) geom_smooth(method="glm", 
                                    data=function(d) 
                                      subset(d, order==z), 
                                    formula = x, 
                                    color = "black" ),
         my.formula,
         c("Coleoptera",
           "Diptera",
           "Lepidoptera",
           "Hymenoptera",
           "Hemiptera",
           "Psocodea")) +
  facet_wrap(.~order,scales="free")+
  scale_x_continuous(limits=c(200,1800))+
  scale_y_continuous(expand = c(0, 0)) + 
  coord_cartesian(ylim = c(0, 1)) +
  labs(y=expression("Nestedness β"[SNE]), 
       x="Elevation (m)")+
  theme_classic()

#Combine all subplots
figureS5 = cowplot::plot_grid(multi.diss.curves,
                                            multi.turn.curves,
                                            multi.nes.curves,
                                            nrow=3, ncol=1)

#Save Figure S5
tiff("FigS5.tif", compression = "lzw", 
     width = 1500, height = 3000,
     res=300, pointsize=8)
figureS5
dev.off()
